# Supplementary material for: Synthesis, crystal structure and Hirshfeld surface analysis of bis­[4-(2-amino­eth­yl)morpholine-κ2 N,N′]di­aqua­nickel(II) dichloride
Source: Acta Crystallogr E Crystallogr Commun. 2023 Feb 23;79(Pt 3):226–30. doi: 10.1107/S2056989023001470 (PMC9993921; doi:10.1107/S2056989023001470)
Supplement: Supplementary file 1 [file e-79-00226-sup1.cif]

##############################################################################
#                                                                            #
# This CIF contains the data in a paper accepted for publication in          #
# Acta Crystallographica Section E. It conforms to the requirements of       #
# Notes for Authors for Acta Crystallographica Section E, and has been       #
# peer reviewed under the auspices of the IUCr Commission on Journals.       #
#                                                                            #
# Full details of the Crystallographic Information File format               #
# are given in the paper "The Crystallographic Information File (CIF):       #
# a New Standard Archive File for Crystallography" by S. R. Hall, F. H.      #
# Allen and I. D. Brown [Acta Cryst. (1991), A47, 655-685].                  #
#                                                                            #
# The current version of the core CIF dictionary is obtainable from          #
# ftp://ftp.iucr.org/pub/cif_core.dic.                                       #
#                                                                            #
# Software is freely available for graphical display of the structure(s)     #
# in this CIF. For information consult the CIF software page                 #
# http://www.iucr.org/resources/cif/software.                                #
#                                                                            #
# This file may be used for bona fide research purposes within the           #
# scientific community so long as proper attribution is given to the journal # 
# article from which it was obtained.                                        #
#                                                                            #
##############################################################################
data_I
_audit_creation_method     'SHELXL-2018/3'
_journal_date_recd_electronic     2023-01-23
_journal_date_accepted     2023-02-18
_journal_name_full     'Acta Crystallographica, Section E'
_journal_year     2023
_journal_volume     79
_journal_issue      3
_journal_page_first     0
_journal_page_last     0
_journal_paper_category     GM
_journal_paper_doi     10.1107/S2056989023001470
_journal_coeditor_code     XI2027
_publ_contact_author_name     'Selvakumar Shanmugam'
_publ_contact_author_address
;
PG and Research Department of Physics, Government Arts College for Men
(Autonomous), Chennai 600 035, Tamil Nadu,
India
;
_publ_contact_author_email     'drsskphy@gmail.com'
_publ_contact_author_fax     ?
_publ_contact_author_phone     ?
_publ_section_title
;
Synthesis, crystal structure and Hirshfeld surface analysis of
bis[4-(2-aminoethyl)morpholine-\k^2^<i>N</i>,<i>N</i>']diaquanickel(II)
dichloride
;
loop_
    _publ_author_name
    _publ_author_footnote
    _publ_author_address
    'Chidambaranathan, Balasubramanian' .
;
PG and Research Department of Physics, Government Arts College for Men
(Autonomous), Chennai 600 035, Tamil Nadu,
India
;
    'Sivaraj, Settu' .
;
PG and Research Department of Physics, Government Arts College for Men
(Autonomous), Chennai 600 035, Tamil Nadu,
India
;
    'Vijayamathubalan, Pandy' .
;
PG and Research Department of Physics, Government Arts College for Men
(Autonomous), Chennai 600 035, Tamil Nadu,
India
;
    'Selvakumar, Shanmugam' .
;
PG and Research Department of Physics, Government Arts College for Men
(Autonomous), Chennai 600 035, Tamil Nadu,
India
;
_publ_section_synopsis
;
The title coordination complex, [Ni(C~6~H~14~N~2~O)~2~(H~2~O)~2~]Cl~2~,
crystallizes in the <i>P</i>2~1~/<i>n</i> space group. The metal ion displays
a slightly distorted octahedral geometry. The crystal structure is
consolidated by N---H...Cl, N---H...O, C---H...Cl, C---H...O and O---H...Cl
hydrogen bonding.
;
_chemical_name_systematic
;
Bis[4-(2-aminoethyl)morpholine-\k^2^<i>N</i>,<i>N</i>']diaquanickel(II)
dichloride
;
_chemical_name_common     ?
_chemical_formula_moiety     'C12 H32 N4 Ni O4 2+, 2(Cl -)'
_chemical_formula_sum     'C12 H32 Cl2 N4 Ni O4'
_chemical_formula_iupac     '[Ni (C6 H14 N2 O)2 (H2 O)2] Cl2'
_chemical_formula_weight     426.02
_chemical_melting_point     ?
_space_group_crystal_system     monoclinic
_space_group_name_H-M_alt     'P 21/n'
_space_group_name_Hall     '-P 2yn'
loop_
    _space_group_symop_operation_xyz
    'x, y, z'
    '-x+1/2, y+1/2, -z+1/2'
    '-x, -y, -z'
    'x-1/2, -y-1/2, z-1/2'
_cell_length_a     8.6495(4)
_cell_length_b     8.6593(4)
_cell_length_c     13.1882(6)
_cell_angle_alpha     90
_cell_angle_beta     107.4150(10)
_cell_angle_gamma     90
_cell_volume     942.50(8)
_cell_formula_units_Z     2
_cell_measurement_reflns_used     9948
_cell_measurement_theta_min     6.20
_cell_measurement_theta_max     70.09
_cell_measurement_temperature     298(2)
_exptl_crystal_description     block
_exptl_crystal_colour     'green'
_exptl_crystal_size_max     0.178
_exptl_crystal_size_mid     0.153
_exptl_crystal_size_min     0.098
_exptl_crystal_density_diffrn     1.501
_exptl_crystal_density_meas     ?
_exptl_crystal_density_method     ?
_exptl_crystal_F_000     452
_exptl_absorpt_coefficient_mu     4.297
_exptl_absorpt_correction_type     multi-scan
_exptl_absorpt_process_details
;
(SADABS; Bruker, 2016)
;
_exptl_absorpt_correction_T_min     0.4527
_exptl_absorpt_correction_T_max     0.6219
_diffrn_ambient_temperature     298(2)
_diffrn_radiation_type     CuK\a
_diffrn_radiation_wavelength     1.54178
_diffrn_radiation_source     'micro-focus sealed tube'
_diffrn_radiation_monochromator     graphite
_diffrn_measurement_device_type
                      'Bruker D8 VENTURE diffractometer with PHOTON II detector'
_diffrn_measurement_method     '\w and \f scan'
_diffrn_detector_area_resol_mean     ?
_diffrn_reflns_number     15220
_diffrn_reflns_av_R_equivalents     0.0430
_diffrn_reflns_av_unetI/netI     0.0298
_diffrn_reflns_theta_min     6.204
_diffrn_reflns_theta_max     65.991
_diffrn_reflns_theta_full     65.991
_diffrn_measured_fraction_theta_max     0.995
_diffrn_measured_fraction_theta_full     0.995
_diffrn_reflns_limit_h_min     -10
_diffrn_reflns_limit_h_max     10
_diffrn_reflns_limit_k_min     -10
_diffrn_reflns_limit_k_max     10
_diffrn_reflns_limit_l_min     -15
_diffrn_reflns_limit_l_max     15
_refine_special_details
;
 Morpholine moiety is disordered over two positions with a site
 occupancy ratio of 70:30. The positions of disordered atoms were
 identified from difference electron density peaks and refined using
 DFIX restraints to achieve target bond distance of corresponding
 atoms. Anisotropic displacement parameters of atoms in the group
 were restrained to be equal using SIMU restraint with an effective
 standard deviation of 0.02 \%A2
;
_reflns_number_total     1632
_reflns_number_gt     1564
_reflns_threshold_expression     'I > 2\s(I)'
_refine_ls_structure_factor_coef     Fsqd
_refine_ls_matrix_type     full
_refine_ls_R_factor_all     0.0598
_refine_ls_R_factor_gt     0.0588
_refine_ls_wR_factor_gt     0.1642
_refine_ls_wR_factor_ref     0.1653
_refine_ls_goodness_of_fit_ref     1.080
_refine_ls_restrained_S_all     1.112
_refine_ls_number_reflns     1632
_refine_ls_number_parameters     143
_refine_ls_number_restraints     113
_refine_ls_hydrogen_treatment     mixed
_refine_ls_weighting_scheme     calc
_refine_ls_weighting_details
              'w=1/[\s^2^(Fo^2^)+(0.0874P)^2^+1.7374P] where P=(Fo^2^+2Fc^2^)/3'
_atom_sites_solution_hydrogens     mixed
_atom_sites_solution_primary     ?
_atom_sites_solution_secondary     ?
_refine_ls_shift/su_max     0.000
_refine_ls_shift/su_mean     0.000
_refine_diff_density_max     0.695
_refine_diff_density_min     -0.385
_refine_ls_extinction_method
;
<i>SHELXL2018/3</i> (Sheldrick, 2015<i>b</i>)
;
_refine_ls_extinction_coef     0.0076(14)
_refine_ls_extinction_expression
                                  'Fc^*^=kFc[1+0.001xFc^2^\l^3^/sin(2\q)]^-1/4^'
loop_
    _atom_type_symbol
    _atom_type_description
    _atom_type_scat_dispersion_real
    _atom_type_scat_dispersion_imag
    _atom_type_scat_source
    'C' 'C' 0.0181 0.0091
                         'International Tables Vol C Tables 4.2.6.8 and 6.1.1.4'
    'H' 'H' 0.0000 0.0000
                         'International Tables Vol C Tables 4.2.6.8 and 6.1.1.4'
    'N' 'N' 0.0311 0.0180
                         'International Tables Vol C Tables 4.2.6.8 and 6.1.1.4'
    'O' 'O' 0.0492 0.0322
                         'International Tables Vol C Tables 4.2.6.8 and 6.1.1.4'
    'Cl' 'Cl' 0.3639 0.7018
                         'International Tables Vol C Tables 4.2.6.8 and 6.1.1.4'
    'Ni' 'Ni' -3.0029 0.5091
                         'International Tables Vol C Tables 4.2.6.8 and 6.1.1.4'
_computing_data_collection
;
APEX3 (Bruker, 2016)
;
_computing_cell_refinement
;
APEX3/SAINT (Bruker, 2016)
;
_computing_data_reduction
;
SAINT/XPREP (Bruker, 2016)
;
_computing_structure_solution
;
<i>SHELXT2018/2</i> (Sheldrick, 2015<i>a</i>)
;
_computing_structure_refinement
;
<i>SHELXL2018/3</i> (Sheldrick, 2015<i>b</i>)
;
_computing_molecular_graphics     'PLATON (Spek, 2020)'
_computing_publication_material     ?
loop_
    _atom_site_type_symbol
    _atom_site_label
    _atom_site_fract_x
    _atom_site_fract_y
    _atom_site_fract_z
    _atom_site_U_iso_or_equiv
    _atom_site_adp_type
    _atom_site_calc_flag
    _atom_site_occupancy
    _atom_site_disorder_assembly
    _atom_site_disorder_group
    Ni Ni1 0.500000 0.500000 0.500000 0.0377(4) Uani d 1 . .
    Cl Cl1 0.58426(12) 0.26230(11) 0.79999(7) 0.0497(4) Uani d 1 . .
    N N2 0.3557(4) 0.3416(4) 0.5464(2) 0.0417(7) Uani d 1 . .
    H H2E 0.321086 0.270181 0.496166 0.050 Uiso calc 1 . .
    H H2F 0.412811 0.294617 0.605857 0.050 Uiso calc 1 . .
    C C1 0.2163(5) 0.4214(5) 0.5645(4) 0.0530(10) Uani d 1 . .
    H H1A 0.169116 0.357477 0.607952 0.064 Uiso calc 1 . .
    H H1B 0.134252 0.439523 0.497077 0.064 Uiso calc 1 . .
    C C2 0.2705(6) 0.5732(6) 0.6197(4) 0.0617(12) Uani d 1 . .
    H H2A 0.177632 0.627145 0.629318 0.074 Uiso calc 1 . .
    H H2B 0.346316 0.554100 0.689329 0.074 Uiso calc 1 . .
    N N1 0.3495(4) 0.6720(4) 0.5568(3) 0.0540(9) Uani d 1 . .
    C C3 0.4447(7) 0.7938(6) 0.6282(5) 0.0788(16) Uani d 1 . .
    H H3A 0.503172 0.746613 0.695416 0.095 Uiso calc 0.708(8) A 1
    H H3B 0.524266 0.834796 0.596811 0.095 Uiso calc 0.708(8) A 1
    H H3C 0.394298 0.808352 0.684009 0.095 Uiso calc 0.292(8) A 2
    H H3D 0.551081 0.750267 0.661767 0.095 Uiso calc 0.292(8) A 2
    C C6 0.2296(8) 0.7512(6) 0.4671(6) 0.0877(19) Uani d 1 . .
    H H6A 0.285455 0.782072 0.416555 0.105 Uiso calc 0.708(8) A 1
    H H6B 0.148727 0.675497 0.431770 0.105 Uiso calc 0.708(8) A 1
    H H6C 0.217530 0.688961 0.403994 0.105 Uiso calc 0.292(8) A 2
    H H6D 0.126270 0.748890 0.481740 0.105 Uiso calc 0.292(8) A 2
    O O1 0.2524(8) 0.9954(5) 0.5545(5) 0.0697(15) Uani d 0.708(8) A 1
    C C5 0.1454(8) 0.8844(7) 0.4888(6) 0.0633(18) Uani d 0.708(8) A 1
    H H5A 0.086425 0.932949 0.422181 0.076 Uiso calc 0.708(8) A 1
    H H5B 0.067047 0.851491 0.523849 0.076 Uiso calc 0.708(8) A 1
    C C4 0.3492(9) 0.9208(8) 0.6487(6) 0.0674(19) Uani d 0.708(8) A 1
    H H4A 0.278788 0.882257 0.688096 0.081 Uiso calc 0.708(8) A 1
    H H4B 0.421466 0.996291 0.693024 0.081 Uiso calc 0.708(8) A 1
    C C4' 0.4697(19) 0.9379(15) 0.5939(14) 0.068(4) Uani d 0.292(8) A 2
    H H4'1 0.553724 0.933106 0.559085 0.082 Uiso calc 0.292(8) A 2
    H H4'2 0.506450 1.006516 0.654532 0.082 Uiso calc 0.292(8) A 2
    C C5' 0.254(2) 0.8918(14) 0.4431(12) 0.063(4) Uani d 0.292(8) A 2
    H H5'1 0.150028 0.934129 0.402873 0.076 Uiso calc 0.292(8) A 2
    H H5'2 0.320186 0.887646 0.395218 0.076 Uiso calc 0.292(8) A 2
    O O1' 0.3261(18) 0.9976(12) 0.5223(10) 0.062(3) Uani d 0.292(8) A 2
    O O2 0.6639(4) 0.5015(4) 0.6529(3) 0.0588(9) Uani d 1 . .
    H H1W 0.657(5) 0.441(4) 0.701(3) 0.057(13) Uiso d 1 . .
    H H2W 0.738(6) 0.567(5) 0.677(4) 0.10(2) Uiso d 1 . .
loop_
    _atom_site_aniso_label
    _atom_site_aniso_U_11
    _atom_site_aniso_U_22
    _atom_site_aniso_U_33
    _atom_site_aniso_U_12
    _atom_site_aniso_U_13
    _atom_site_aniso_U_23
    Ni1 0.0404(6) 0.0349(6) 0.0345(5) -0.0046(3) 0.0065(4) 0.0025(3)
    Cl1 0.0538(6) 0.0504(6) 0.0434(6) 0.0047(4) 0.0124(4) 0.0080(4)
    N2 0.0451(16) 0.0373(16) 0.0409(16) -0.0009(13) 0.0101(13) 0.0004(13)
    C1 0.048(2) 0.053(2) 0.060(2) -0.0070(18) 0.0202(19) -0.006(2)
    C2 0.060(3) 0.060(3) 0.069(3) -0.003(2) 0.027(2) -0.017(2)
    N1 0.0505(18) 0.0363(17) 0.066(2) -0.0030(14) 0.0033(16) -0.0021(15)
    C3 0.074(3) 0.049(3) 0.094(4) -0.006(2) -0.006(3) -0.017(3)
    C6 0.079(3) 0.054(3) 0.097(4) 0.011(2) -0.023(3) -0.006(3)
    O1 0.080(4) 0.040(2) 0.093(4) 0.002(2) 0.031(3) -0.004(2)
    C5 0.068(4) 0.049(3) 0.072(4) 0.008(3) 0.020(3) -0.001(3)
    C4 0.073(4) 0.052(4) 0.080(4) -0.007(3) 0.027(3) -0.024(3)
    C4' 0.074(7) 0.046(7) 0.079(8) -0.009(6) 0.015(7) -0.010(6)
    C5' 0.075(7) 0.048(7) 0.065(7) 0.006(6) 0.019(6) -0.007(6)
    O1' 0.077(7) 0.041(5) 0.071(6) 0.000(5) 0.024(5) 0.000(4)
    O2 0.0611(19) 0.0566(19) 0.0482(17) -0.0190(14) 0.0003(15) 0.0115(13)
_geom_special_details
;
 All esds (except the esd in the dihedral angle between two l.s. planes)
 are estimated using the full covariance matrix.  The cell esds are taken
 into account individually in the estimation of esds in distances, angles
 and torsion angles; correlations between esds in cell parameters are only
 used when they are defined by crystal symmetry.  An approximate (isotropic)
 treatment of cell esds is used for estimating esds involving l.s. planes.
;
loop_
    _geom_bond_atom_site_label_1
    _geom_bond_atom_site_label_2
    _geom_bond_site_symmetry_2
    _geom_bond_distance
    _geom_bond_publ_flag
    Ni1 N2 . 2.067(3) ?
    Ni1 N2 3_666 2.067(3) ?
    Ni1 O2 3_666 2.090(3) ?
    Ni1 O2 . 2.090(3) ?
    Ni1 N1 3_666 2.249(4) ?
    Ni1 N1 . 2.249(4) ?
    N2 C1 . 1.470(5) ?
    N2 H2E . 0.8900 ?
    N2 H2F . 0.8900 ?
    C1 C2 . 1.508(6) ?
    C1 H1A . 0.9700 ?
    C1 H1B . 0.9700 ?
    C2 N1 . 1.492(6) ?
    C2 H2A . 0.9700 ?
    C2 H2B . 0.9700 ?
    N1 C6 . 1.487(6) ?
    N1 C3 . 1.487(6) ?
    C3 C4' . 1.366(13) ?
    C3 C4 . 1.449(8) ?
    C3 H3A . 0.9700 ?
    C3 H3B . 0.9700 ?
    C3 H3C . 0.9700 ?
    C3 H3D . 0.9700 ?
    C6 C5' . 1.292(13) ?
    C6 C5 . 1.439(8) ?
    C6 H6A . 0.9700 ?
    C6 H6B . 0.9700 ?
    C6 H6C . 0.9700 ?
    C6 H6D . 0.9700 ?
    O1 C4 . 1.428(9) ?
    O1 C5 . 1.432(8) ?
    C5 H5A . 0.9700 ?
    C5 H5B . 0.9700 ?
    C4 H4A . 0.9700 ?
    C4 H4B . 0.9700 ?
    C4' O1' . 1.414(15) ?
    C4' H4'1 . 0.9700 ?
    C4' H4'2 . 0.9700 ?
    C5' O1' . 1.389(14) ?
    C5' H5'1 . 0.9700 ?
    C5' H5'2 . 0.9700 ?
    O2 H1W . 0.840(19) ?
    O2 H2W . 0.84(2) ?
loop_
    _geom_angle_atom_site_label_1
    _geom_angle_atom_site_label_2
    _geom_angle_atom_site_label_3
    _geom_angle_site_symmetry_1
    _geom_angle_site_symmetry_3
    _geom_angle
    _geom_angle_publ_flag
    N2 Ni1 N2 . 3_666 180.00(12) ?
    N2 Ni1 O2 . 3_666 89.20(12) ?
    N2 Ni1 O2 3_666 3_666 90.80(12) ?
    N2 Ni1 O2 . . 90.80(12) ?
    N2 Ni1 O2 3_666 . 89.20(12) ?
    O2 Ni1 O2 3_666 . 180.0 ?
    N2 Ni1 N1 . 3_666 96.89(13) ?
    N2 Ni1 N1 3_666 3_666 83.11(13) ?
    O2 Ni1 N1 3_666 3_666 88.14(14) ?
    O2 Ni1 N1 . 3_666 91.86(14) ?
    N2 Ni1 N1 . . 83.11(13) ?
    N2 Ni1 N1 3_666 . 96.89(13) ?
    O2 Ni1 N1 3_666 . 91.86(14) ?
    O2 Ni1 N1 . . 88.14(14) ?
    N1 Ni1 N1 3_666 . 180.0 ?
    C1 N2 Ni1 . . 109.5(2) ?
    C1 N2 H2E . . 109.8 ?
    Ni1 N2 H2E . . 109.8 ?
    C1 N2 H2F . . 109.8 ?
    Ni1 N2 H2F . . 109.8 ?
    H2E N2 H2F . . 108.2 ?
    N2 C1 C2 . . 109.7(3) ?
    N2 C1 H1A . . 109.7 ?
    C2 C1 H1A . . 109.7 ?
    N2 C1 H1B . . 109.7 ?
    C2 C1 H1B . . 109.7 ?
    H1A C1 H1B . . 108.2 ?
    N1 C2 C1 . . 111.1(4) ?
    N1 C2 H2A . . 109.4 ?
    C1 C2 H2A . . 109.4 ?
    N1 C2 H2B . . 109.4 ?
    C1 C2 H2B . . 109.4 ?
    H2A C2 H2B . . 108.0 ?
    C6 N1 C3 . . 107.4(4) ?
    C6 N1 C2 . . 112.3(4) ?
    C3 N1 C2 . . 108.3(4) ?
    C6 N1 Ni1 . . 112.1(4) ?
    C3 N1 Ni1 . . 114.5(3) ?
    C2 N1 Ni1 . . 102.3(2) ?
    C4' C3 N1 . . 123.4(8) ?
    C4 C3 N1 . . 114.7(5) ?
    C4 C3 H3A . . 108.6 ?
    N1 C3 H3A . . 108.6 ?
    C4 C3 H3B . . 108.6 ?
    N1 C3 H3B . . 108.6 ?
    H3A C3 H3B . . 107.6 ?
    C4' C3 H3C . . 106.5 ?
    N1 C3 H3C . . 106.5 ?
    C4' C3 H3D . . 106.5 ?
    N1 C3 H3D . . 106.5 ?
    H3C C3 H3D . . 106.5 ?
    C5' C6 N1 . . 120.2(8) ?
    C5 C6 N1 . . 119.0(6) ?
    C5 C6 H6A . . 107.6 ?
    N1 C6 H6A . . 107.6 ?
    C5 C6 H6B . . 107.6 ?
    N1 C6 H6B . . 107.6 ?
    H6A C6 H6B . . 107.0 ?
    C5' C6 H6C . . 107.3 ?
    N1 C6 H6C . . 107.3 ?
    C5' C6 H6D . . 107.3 ?
    N1 C6 H6D . . 107.3 ?
    H6C C6 H6D . . 106.9 ?
    C4 O1 C5 . . 109.1(5) ?
    O1 C5 C6 . . 112.6(5) ?
    O1 C5 H5A . . 109.1 ?
    C6 C5 H5A . . 109.1 ?
    O1 C5 H5B . . 109.1 ?
    C6 C5 H5B . . 109.1 ?
    H5A C5 H5B . . 107.8 ?
    O1 C4 C3 . . 113.5(6) ?
    O1 C4 H4A . . 108.9 ?
    C3 C4 H4A . . 108.9 ?
    O1 C4 H4B . . 108.9 ?
    C3 C4 H4B . . 108.9 ?
    H4A C4 H4B . . 107.7 ?
    C3 C4' O1' . . 111.1(11) ?
    C3 C4' H4'1 . . 109.4 ?
    O1' C4' H4'1 . . 109.4 ?
    C3 C4' H4'2 . . 109.4 ?
    O1' C4' H4'2 . . 109.4 ?
    H4'1 C4' H4'2 . . 108.0 ?
    C6 C5' O1' . . 120.4(13) ?
    C6 C5' H5'1 . . 107.2 ?
    O1' C5' H5'1 . . 107.2 ?
    C6 C5' H5'2 . . 107.2 ?
    O1' C5' H5'2 . . 107.2 ?
    H5'1 C5' H5'2 . . 106.9 ?
    C5' O1' C4' . . 111.6(12) ?
    Ni1 O2 H1W . . 123(3) ?
    Ni1 O2 H2W . . 126(3) ?
    H1W O2 H2W . . 111(3) ?
loop_
    _geom_torsion_atom_site_label_1
    _geom_torsion_atom_site_label_2
    _geom_torsion_atom_site_label_3
    _geom_torsion_atom_site_label_4
    _geom_torsion_site_symmetry_1
    _geom_torsion_site_symmetry_2
    _geom_torsion_site_symmetry_3
    _geom_torsion_site_symmetry_4
    _geom_torsion
    _geom_torsion_publ_flag
    Ni1 N2 C1 C2 . . . . -40.4(4) ?
    N2 C1 C2 N1 . . . . 57.2(5) ?
    C1 C2 N1 C6 . . . . 79.2(5) ?
    C1 C2 N1 C3 . . . . -162.3(4) ?
    C1 C2 N1 Ni1 . . . . -41.1(4) ?
    C6 N1 C3 C4' . . . . -27.4(12) ?
    C2 N1 C3 C4' . . . . -148.9(10) ?
    Ni1 N1 C3 C4' . . . . 97.7(10) ?
    C6 N1 C3 C4 . . . . 43.7(7) ?
    C2 N1 C3 C4 . . . . -77.8(6) ?
    Ni1 N1 C3 C4 . . . . 168.8(5) ?
    C3 N1 C6 C5' . . . . 22.1(12) ?
    C2 N1 C6 C5' . . . . 141.0(10) ?
    Ni1 N1 C6 C5' . . . . -104.5(10) ?
    C3 N1 C6 C5 . . . . -41.7(8) ?
    C2 N1 C6 C5 . . . . 77.2(6) ?
    Ni1 N1 C6 C5 . . . . -168.3(5) ?
    C4 O1 C5 C6 . . . . -53.8(8) ?
    N1 C6 C5 O1 . . . . 49.0(9) ?
    C5 O1 C4 C3 . . . . 58.6(8) ?
    N1 C3 C4 O1 . . . . -56.0(8) ?
    N1 C3 C4' O1' . . . . 42.8(18) ?
    N1 C6 C5' O1' . . . . -37(2) ?
    C6 C5' O1' C4' . . . . 50(2) ?
    C3 C4' O1' C5' . . . . -49(2) ?
loop_
    _geom_hbond_atom_site_label_D
    _geom_hbond_atom_site_label_H
    _geom_hbond_atom_site_label_A
    _geom_hbond_site_symmetry_A
    _geom_hbond_distance_DH
    _geom_hbond_distance_HA
    _geom_hbond_distance_DA
    _geom_hbond_angle_DHA
    _geom_hbond_publ_flag
    N2 H2<i>E</i> Cl1 4_565 0.89 2.79 3.509(3) 138.6 yes
    N2 H2<i>E</i> O1 1_545 0.89 2.62 3.138(6) 117.8 yes
    N2 H2<i>E</i> O1' 1_545 0.89 2.38 2.998(10) 126.3 yes
    N2 H2<i>F</i> Cl1 . 0.89 2.56 3.407(3) 158.9 yes
    C2 H2<i>A</i> Cl1 2_556 0.97 2.94 3.894(5) 168.8 yes
    C3 H3<i>D</i> O2 . 0.97 2.38 3.120(7) 132.5 yes
    C6 H6<i>C</i> O2 3_666 0.97 2.19 3.002(8) 140.4 yes
    C4 H4<i>B</i> Cl1 1_565 0.97 2.84 3.799(7) 168.1 yes
    C4' H4'1 O1' 3_676 0.97 1.81 2.72(2) 156.0 yes
    C4' H4'2 Cl1 1_565 0.97 2.88 3.827(16) 167.2 yes
    O2 H1<i>W</i> Cl1 . 0.840(19) 2.23(2) 3.054(3) 166(4) yes
    O2 H2<i>W</i> Cl1 2_656 0.84(2) 2.24(2) 3.069(3) 166(5) yes
_shelx_space_group_comment
;
The symmetry employed for this shelxl refinement is uniquely defined
by the following loop, which should always be used as a source of
symmetry information in preference to the above space-group names.
They are only intended as comments.
;
_shelx_estimated_absorpt_T_min     0.515
_shelx_estimated_absorpt_T_max     0.678
_shelx_hkl_file
;
   1   0   0    0.10    0.10
  -1   0   0    0.10    0.10
   2   0   0  406.76   23.20
   3   0   0    0.00    0.20
  -3   0   0    0.30    0.20
  -3   0   0    0.40    0.30
   3   0   0    0.50    0.30
   4   0   0    1.50    0.40
  -4   0   0    1.60    0.50
  -4   0   0    2.10    0.70
  -4   0   0    1.50    0.40
  -4   0   0    0.60    0.40
   5   0   0   -0.20    0.30
   5   0   0    0.70    0.50
  -5   0   0   -0.20    0.50
  -5   0   0    0.80    0.40
  -5   0   0    0.20    0.30
   5   0   0    0.10    0.40
  -5   0   0    0.10    0.30
  -5   0   0    0.20    0.40
  -5   0   0   -0.10    0.30
  -6   0   0   39.10    3.30
  -6   0   0   42.60    3.40
   6   0   0   42.80    3.10
  -6   0   0   40.00    3.70
  -6   0   0   34.90    3.00
  -6   0   0   39.90    3.00
  -6   0   0   38.50    3.00
   6   0   0   39.30    3.30
  -6   0   0   39.40    2.80
   7   0   0    0.80    0.70
  -7   0   0    0.40    0.50
  -7   0   0    2.00    0.70
  -7   0   0    0.10    0.60
  -7   0   0   -0.40    0.80
   7   0   0    1.30    0.70
  -7   0   0    0.20    0.60
  -7   0   0    0.70    0.80
  -8   0   0   56.29    4.30
  -8   0   0   55.99    3.90
  -8   0   0   47.50    4.50
  -8   0   0   48.30    4.00
  -9   0   0    0.70    0.50
  -9   0   0   -0.20    0.60
   9   0   0    0.10    0.40
  -9   0   0    0.00    0.50
 -10   0   0    1.20    0.40
 -10   0   0    1.70    0.80
   0   1   0    1.80    0.20
  -1  -1   0 1747.83  105.09
   1  -1   0 1778.42   99.69
  -1   1   0 1778.32  105.09
   1   1   0 1737.93   99.59
  -2  -1   0 1513.45   95.59
   2  -1   0 1489.75   85.09
  -2   1   0 1522.35   94.29
   2   1   0 1464.35   84.99
  -3  -1   0   15.70    1.20
   3  -1   0   14.40    1.30
  -3  -1   0   17.50    1.30
  -3  -1   0   15.00    1.30
   3  -1   0   15.10    1.30
  -3   1   0   14.10    1.20
  -3   1   0   18.20    1.40
   3   1   0   15.90    1.20
  -3   1   0   14.90    1.20
   3   1   0   16.90    1.30
  -4  -1   0  624.34   35.10
  -4  -1   0  588.64   35.50
  -4  -1   0  600.74   34.90
  -4  -1   0  584.74   35.00
   4  -1   0  627.14   34.90
   4  -1   0  611.54   35.10
  -4   1   0  612.44   35.00
  -4   1   0  641.64   35.00
   4   1   0  635.44   35.00
  -4   1   0  600.54   34.90
   4   1   0  603.64   35.00
  -5  -1   0  213.48   12.10
  -5  -1   0  201.78   12.00
  -5  -1   0  198.98   12.40
  -5  -1   0  199.88   12.70
   5  -1   0  198.18   12.10
   5  -1   0  197.08   11.90
   5  -1   0  214.68   12.20
  -5  -1   0  216.28   12.00
  -5  -1   0  215.48   12.20
   5   1   0  200.78   12.40
  -5   1   0  202.18   12.00
   5   1   0  213.38   12.10
  -5   1   0  176.58   11.80
  -5   1   0  208.28   12.10
   5   1   0  192.18   11.80
  -5   1   0  202.28   12.10
  -5   1   0  186.58   12.30
  -5   1   0  195.58   12.30
  -6  -1   0   21.20    1.80
   6  -1   0   18.30    1.70
  -6  -1   0   18.20    1.90
  -6  -1   0   18.80    1.70
  -6  -1   0   19.70    2.10
   6  -1   0   18.50    1.90
   6  -1   0   20.00    1.90
  -6  -1   0   21.00    2.20
  -6  -1   0   20.90    2.40
  -6  -1   0   20.10    1.90
   6   1   0   18.20    2.10
   6   1   0   22.70    2.00
  -6   1   0   20.50    1.90
  -6   1   0   19.70    2.10
  -6   1   0   15.70    1.90
   6   1   0   18.10    2.00
  -6   1   0   19.10    1.80
  -6   1   0   22.10    2.60
  -7  -1   0  280.37   17.40
   7  -1   0  277.37   17.40
  -7  -1   0  272.97   16.70
  -7  -1   0  272.77   17.40
  -7  -1   0  283.77   17.00
  -7  -1   0  278.27   17.90
   7  -1   0  302.87   17.10
  -7  -1   0  316.47   17.10
   7   1   0  254.17   17.20
  -7   1   0  303.07   17.00
   7   1   0  297.17   17.00
  -7   1   0  287.37   18.00
  -7   1   0  292.37   17.00
  -7   1   0  248.18   17.20
  -7   1   0  293.37   17.40
   8  -1   0   51.99    4.60
  -8  -1   0   59.69    5.10
  -8  -1   0   64.59    4.70
  -8  -1   0   52.79    4.50
  -8   1   0   67.19    4.70
   8   1   0   57.79    4.50
  -8   1   0   62.09    4.90
  -8   1   0   67.29    5.30
  -8   1   0   71.69    4.60
  -9  -1   0   17.50    1.90
  -9  -1   0   17.90    1.80
  -9  -1   0   13.20    1.80
  -9   1   0   19.60    2.20
  -9   1   0   16.80    1.80
 -10  -1   0   11.00    1.00
 -10   1   0    9.40    1.00
 -10   1   0   10.70    1.20
   0  -2   0  153.48    8.80
  -1  -2   0  477.75   27.10
   1  -2   0  475.45   27.10
  -2  -2   0  281.97   17.60
  -2  -2   0  338.07   17.60
   2  -2   0  294.37   17.60
   2  -2   0  310.07   17.60
  -2  -2   0  302.77   17.60
  -2   2   0  308.87   17.60
  -2   2   0  303.17   17.60
   2   2   0  314.77   17.60
   3  -2   0   12.10    1.10
  -3  -2   0   11.60    1.00
  -3  -2   0   11.50    1.10
  -3   2   0   10.90    1.00
  -3   2   0   12.30    1.10
   3   2   0   12.30    1.10
  -3   2   0   12.30    1.10
  -4  -2   0 1337.07   82.89
  -4   2   0 1445.16   82.49
  -4   2   0 1584.34   83.29
  -5  -2   0    9.70    1.50
  -5  -2   0   10.20    1.20
  -5  -2   0    9.60    1.20
   5  -2   0   10.40    1.30
  -5  -2   0   10.20    1.40
  -5  -2   0    9.80    1.10
   5  -2   0    9.50    1.20
   5  -2   0   10.60    1.10
   5   2   0    9.50    1.20
  -5   2   0   10.70    1.60
  -5   2   0    8.00    1.00
  -5   2   0   10.20    1.10
  -5   2   0    8.70    1.20
  -5   2   0   11.20    1.40
   5   2   0    8.70    1.30
  -5   2   0    8.90    1.20
  -6  -2   0  806.32   52.59
   6  -2   0  969.00   52.49
   6  -2   0  916.91   52.29
  -6  -2   0  949.90   52.39
  -6  -2   0  949.01   54.09
   6  -2   0  817.52   51.99
  -6  -2   0  849.72   52.99
  -6  -2   0  952.70   52.49
  -6  -2   0  912.31   52.19
  -6  -2   0  908.51   52.29
   6   2   0  936.11   52.79
  -6   2   0  941.51   53.19
  -6   2   0  969.50   52.29
  -6   2   0  916.81   53.19
  -6   2   0  906.61   52.29
   6   2   0  928.21   52.29
  -6   2   0  900.91   52.69
   7  -2   0    0.00    1.00
  -7  -2   0    0.90    0.70
  -7  -2   0    1.30    0.70
   7  -2   0    0.90    0.50
  -7  -2   0    0.90    0.70
  -7  -2   0    1.20    0.80
  -7  -2   0    1.40    0.60
  -7  -2   0    1.80    0.70
  -7  -2   0    0.60    0.70
  -7   2   0    1.30    0.90
   7   2   0    0.50    0.50
  -7   2   0    1.30    0.60
  -7   2   0    2.30    1.30
   7   2   0    0.80    0.70
  -7   2   0    1.20    0.60
  -7   2   0    2.00    0.80
  -8  -2   0  141.79    8.70
  -8  -2   0  135.49    9.10
  -8  -2   0  126.59    9.40
  -8  -2   0  130.29    8.90
  -8  -2   0  128.79    8.60
   8  -2   0  132.39    8.60
  -8   2   0  128.99    8.70
  -8   2   0  145.69    8.50
  -8   2   0  138.39    9.60
  -8   2   0  151.38    9.00
  -9  -2   0    5.70    1.10
  -9  -2   0    4.80    0.90
  -9  -2   0    3.10    0.80
  -9   2   0    5.10    0.90
  -9   2   0    6.30    1.20
  -9   2   0    4.70    0.80
   0  -3   0    0.20    0.20
   0  -3   0    0.30    0.20
   0   3   0    0.30    0.20
  -1  -3   0  200.78   11.90
  -1  -3   0  183.68   12.00
  -1  -3   0  192.08   11.90
   1  -3   0  196.28   12.00
   1  -3   0  214.78   12.00
  -1   3   0  214.48   11.90
  -1   3   0  227.68   11.90
   1   3   0  220.78   11.90
   2  -3   0  350.76   22.40
  -2  -3   0  370.86   22.40
  -2  -3   0  403.26   22.40
  -2   3   0  410.96   22.40
  -2   3   0  415.16   22.40
  -3  -3   0 1068.79   63.09
  -3  -3   0 1173.48   63.09
   3  -3   0 1088.09   63.19
  -3   3   0 1116.79   63.09
   4  -3   0  859.21   49.10
  -4  -3   0  870.61   49.10
  -4  -3   0  849.41   49.10
   4  -3   0  848.92   48.90
  -4  -3   0  781.72   48.90
  -4  -3   0  861.91   49.00
   4  -3   0  807.92   49.10
  -4   3   0  948.01   49.80
  -4   3   0  816.72   49.20
  -4   3   0  871.41   49.00
   4   3   0  884.51   49.50
  -4   3   0  859.51   49.30
  -4   3   0  905.21   49.00
  -5  -3   0  477.65   29.50
   5  -3   0  539.75   29.80
  -5  -3   0  526.85   29.60
   5  -3   0  529.25   29.80
  -5  -3   0  477.95   30.50
   5  -3   0  504.65   29.50
  -5  -3   0  552.84   29.80
  -5  -3   0  470.15   29.60
  -5  -3   0  542.35   30.20
  -5   3   0  550.44   29.60
   5   3   0  451.55   29.40
   5   3   0  476.45   29.80
  -5   3   0  551.14   30.60
   5   3   0  524.45   30.20
  -5   3   0  498.55   29.80
  -5   3   0  523.05   30.00
  -5   3   0  536.65   29.60
  -5   3   0  483.45   29.80
  -6  -3   0   49.60    4.30
   6  -3   0   64.69    4.40
  -6  -3   0   59.59    4.80
  -6  -3   0   59.79    4.40
  -6  -3   0   52.09    4.50
   6  -3   0   54.79    4.10
  -6  -3   0   62.69    4.30
  -6  -3   0   56.99    4.10
  -6  -3   0   67.09    4.80
  -6   3   0   64.09    4.60
   6   3   0   61.89    4.70
  -6   3   0   61.09    4.20
  -6   3   0   66.09    4.30
  -6   3   0   65.09    5.10
  -7  -3   0   23.70    2.70
  -7  -3   0   21.90    2.00
  -7  -3   0   27.20    2.40
  -7  -3   0   25.40    2.20
  -7  -3   0   23.10    2.40
   7  -3   0   20.30    1.90
  -7  -3   0   25.60    2.60
  -7  -3   0   21.20    2.50
  -7   3   0   19.00    2.00
  -7   3   0   25.60    2.40
  -7   3   0   23.20    2.30
  -7   3   0   25.10    2.90
   7   3   0   22.90    1.80
  -8  -3   0    7.30    1.30
  -8  -3   0    5.10    1.20
   8  -3   0    7.70    1.30
  -8  -3   0    8.70    1.70
  -8  -3   0    8.10    1.20
  -8   3   0    7.90    1.50
  -8   3   0    6.30    0.90
  -9  -3   0   12.70    1.40
   9  -3   0   11.20    1.30
  -9   3   0   12.20    1.60
   0  -4   0 3878.21  229.58
   0   4   0 4256.47  242.58
  -1  -4   0   98.29    5.80
  -1  -4   0   87.39    5.80
   1  -4   0  103.89    5.80
  -1  -4   0   89.69    5.90
  -1  -4   0   94.79    5.80
   1  -4   0   95.69    5.90
   1  -4   0   90.39    5.90
   1   4   0  103.19    5.80
  -1   4   0   99.89    5.80
  -2  -4   0  739.43   40.30
  -2  -4   0  701.43   40.30
   2  -4   0  650.73   40.30
   2  -4   0  641.64   40.20
  -2  -4   0  719.03   40.20
   2  -4   0  769.12   40.20
  -2  -4   0  674.33   40.10
  -2   4   0  719.33   40.20
  -2   4   0  731.33   40.10
   3  -4   0   17.40    1.70
  -3  -4   0   17.80    1.50
  -3  -4   0   16.50    1.60
  -3  -4   0   18.00    1.50
   3  -4   0   15.90    1.50
   3  -4   0   19.60    1.50
  -3   4   0   17.20    1.50
  -3   4   0   14.70    1.80
  -3   4   0   16.70    1.50
  -3   4   0   14.40    1.50
   3   4   0   16.70    1.70
   3   4   0   16.70    1.40
   4  -4   0  302.77   17.40
  -4  -4   0  282.17   17.40
  -4  -4   0  296.07   17.80
  -4  -4   0  279.37   17.20
  -4  -4   0  299.97   17.40
   4  -4   0  283.97   17.20
  -4  -4   0  307.37   17.50
  -4   4   0  292.87   17.50
   4   4   0  274.87   17.50
  -4   4   0  320.07   17.60
  -4   4   0  307.37   17.30
   4   4   0  298.97   17.90
   4   4   0  259.47   17.10
   4   4   0  289.17   17.50
  -4   4   0  332.07   18.20
  -4   4   0  298.97   17.30
  -4   4   0  283.67   17.60
  -5  -4   0   31.00    2.90
  -5  -4   0   33.20    2.70
  -5  -4   0   28.80    2.60
  -5  -4   0   30.90    2.50
   5  -4   0   29.30    2.60
   5  -4   0   27.30    2.40
  -5  -4   0   23.20    2.60
  -5  -4   0   30.40    2.40
  -5   4   0   31.30    3.10
  -5   4   0   33.50    2.70
   5   4   0   29.30    3.40
  -5   4   0   28.30    2.50
   5   4   0   32.30    2.30
  -5   4   0   29.20    2.70
  -6  -4   0    6.80    2.10
  -6  -4   0    8.70    1.20
  -6  -4   0   10.40    1.40
   6  -4   0   11.40    1.60
  -6  -4   0   11.10    1.30
   6  -4   0   10.70    1.30
   6  -4   0    8.70    1.40
  -6  -4   0   11.20    1.60
  -6   4   0   11.90    1.50
  -6   4   0   13.00    1.60
  -6   4   0    9.00    1.30
   6   4   0   10.90    1.60
  -6   4   0   11.80    1.80
   6   4   0    8.20    0.90
  -7  -4   0    1.40    0.80
  -7  -4   0    0.50    0.70
  -7  -4   0    2.20    0.90
  -7  -4   0    2.40    0.70
  -7  -4   0    0.80    0.60
   7  -4   0    0.80    0.50
   7  -4   0   -0.50    1.00
  -7  -4   0    1.50    0.80
   7  -4   0    2.40    1.00
  -7   4   0    2.00    0.90
  -7   4   0    1.30    0.70
  -7   4   0    0.70    0.50
  -8  -4   0    0.60    0.60
   8  -4   0   -0.80    0.50
  -8  -4   0    0.20    0.40
  -8  -4   0    0.00    0.60
  -8   4   0    0.30    0.60
  -8   4   0   -0.10    0.50
  -8   4   0    0.40    0.50
  -9  -4   0    3.40    0.80
   9  -4   0    2.30    0.60
  -9   4   0    3.30    0.60
   9   4   0    2.70    0.70
   9   4   0    1.60    0.60
   0  -5   0   -0.40    0.30
   0  -5   0   -0.10    0.30
   0  -5   0    0.00    0.30
   0  -5   0    0.00    0.40
   0   5   0   -0.10    0.30
   1  -5   0  852.31   48.10
   1  -5   0  795.22   47.90
  -1  -5   0  850.41   47.90
   1  -5   0  904.91   47.90
   1  -5   0  823.32   48.10
  -1  -5   0  856.81   48.00
  -1  -5   0  834.02   48.10
   1  -5   0  838.72   48.00
  -1   5   0  812.02   48.10
   1   5   0  840.62   48.20
   1   5   0  842.32   48.10
  -2  -5   0  593.34   34.40
  -2  -5   0  602.14   34.20
   2  -5   0  556.74   34.30
   2  -5   0  606.54   34.30
  -2  -5   0  573.54   34.50
  -2  -5   0  620.44   34.30
   2  -5   0  610.94   34.30
   2  -5   0  606.64   34.30
   2  -5   0  637.94   34.30
   2  -5   0  610.44   34.60
   2   5   0  564.64   33.80
  -2   5   0  628.14   34.00
   2   5   0  596.24   34.60
   2   5   0  528.05   34.60
   3  -5   0   14.60    1.40
  -3  -5   0   13.00    2.00
   3  -5   0   11.60    1.60
   3  -5   0   14.40    1.60
  -3  -5   0   13.70    1.70
  -3  -5   0   15.10    1.70
  -3  -5   0   12.10    1.40
  -3  -5   0   14.00    1.40
   3   5   0   13.50    1.50
  -3   5   0   12.80    1.30
   3   5   0   14.00    1.60
  -3   5   0   13.30    1.50
   3   5   0   14.00    2.00
   3   5   0   12.90    1.10
  -3   5   0   11.70    1.20
  -3   5   0   13.20    1.50
   3   5   0   12.80    1.50
   4  -5   0  126.89    7.80
  -4  -5   0  133.89    8.00
  -4  -5   0  121.09    8.00
   4  -5   0  119.49    8.10
  -4  -5   0  129.69    8.30
   4  -5   0  136.39    8.10
  -4  -5   0  122.79    7.80
  -4  -5   0  122.59    7.90
  -4   5   0  129.79    8.20
   4   5   0  123.09    8.00
  -4   5   0  124.69    7.80
  -4   5   0  120.19    8.40
  -4   5   0  131.79    8.10
  -4   5   0  106.59    8.00
   5  -5   0   89.59    5.70
  -5  -5   0   83.19    5.60
  -5  -5   0   81.69    5.90
   5  -5   0   78.29    5.70
  -5  -5   0   85.29    5.80
  -5  -5   0   73.99    5.40
  -5  -5   0   86.09    5.50
   5  -5   0   84.59    5.40
  -5   5   0   77.09    5.70
  -5   5   0   71.59    5.40
   5   5   0   81.99    6.10
  -5   5   0   85.79    5.80
  -5   5   0   75.79    6.00
   6  -5   0    3.70    1.10
   6  -5   0    2.90    0.90
  -6  -5   0    3.40    0.80
  -6  -5   0    4.20    1.00
   6  -5   0    2.90    0.80
  -6  -5   0    2.90    0.80
  -6  -5   0    3.00    0.80
  -6  -5   0    2.30    0.90
  -6   5   0    3.10    0.60
  -6   5   0    2.80    0.80
   6   5   0    1.90    0.80
   6   5   0    2.20    1.00
  -6   5   0    1.10    0.80
  -6   5   0    2.90    1.10
   7  -5   0   70.49    4.90
  -7  -5   0   63.19    4.90
  -7  -5   0   71.79    4.60
  -7  -5   0   71.19    5.30
  -7  -5   0   71.89    5.00
  -7   5   0   64.49    5.20
  -7   5   0   77.79    5.10
  -8  -5   0    9.10    1.10
  -8  -5   0    6.60    0.90
   8   5   0    6.60    1.00
   0  -6   0   86.29    5.20
   0  -6   0   75.69    5.30
   0  -6   0   83.09    5.30
   0  -6   0   78.99    5.50
   0  -6   0   76.89    5.40
   0   6   0   74.09    5.60
   0   6   0   79.39    5.40
   0   6   0   88.39    5.50
  -1  -6   0   51.99    3.70
  -1  -6   0   52.19    3.90
   1  -6   0   51.59    3.80
   1  -6   0   55.69    3.60
   1  -6   0   52.99    3.80
  -1  -6   0   55.29    3.60
   1  -6   0   54.59    4.00
   1  -6   0   52.19    3.70
   1  -6   0   49.20    3.90
  -1  -6   0   49.90    3.90
  -1  -6   0   52.09    3.70
  -1  -6   0   52.69    3.90
  -1   6   0   49.10    3.80
   1   6   0   59.29    3.90
   1   6   0   56.29    4.00
   1   6   0   48.50    3.90
  -1   6   0   50.49    3.80
  -1   6   0   53.59    3.80
   1   6   0   51.89    4.00
   2  -6   0   63.39    4.70
  -2  -6   0   66.19    4.70
   2  -6   0   66.79    4.50
   2  -6   0   55.29    4.30
  -2  -6   0   60.59    4.70
  -2  -6   0   66.89    4.30
   2  -6   0   66.09    4.30
   2  -6   0   65.39    4.50
  -2  -6   0   59.69    4.60
   2   6   0   57.99    4.60
   2   6   0   64.29    4.50
  -2   6   0   66.09    4.50
  -2   6   0   72.59    4.70
   2   6   0   68.09    4.70
   2   6   0   63.19    4.70
   3  -6   0   17.60    1.80
  -3  -6   0   17.90    1.60
  -3  -6   0   14.50    1.70
   3  -6   0   15.70    1.90
   3  -6   0   15.00    1.70
  -3  -6   0   13.90    2.00
  -3  -6   0   16.20    1.70
   3  -6   0   14.60    1.50
   3   6   0   16.20    1.80
   3   6   0   12.70    1.70
   3   6   0   13.70    1.80
   3   6   0   18.00    2.00
   3   6   0   18.50    1.80
  -3   6   0   15.90    1.70
  -3   6   0   14.90    1.90
  -4  -6   0   32.40    2.70
  -4  -6   0   30.70    2.50
  -4  -6   0   30.20    2.60
   4  -6   0   32.00    2.60
   4  -6   0   28.60    2.70
   4  -6   0   27.80    2.40
  -4  -6   0   24.80    2.60
  -4  -6   0   27.70    2.40
  -4   6   0   23.60    2.50
  -4   6   0   27.40    2.60
   4   6   0   27.70    2.60
  -4   6   0   28.80    2.60
   4   6   0   26.10    2.60
   4   6   0   27.90    2.60
   4   6   0   30.60    2.90
   5  -6   0    5.20    0.90
  -5  -6   0    3.70    0.90
  -5  -6   0    2.30    0.90
   5  -6   0    3.60    1.00
  -5  -6   0    4.60    1.20
  -5  -6   0    3.20    0.80
  -5  -6   0    3.00    1.00
   5  -6   0    3.00    1.00
   5  -6   0    4.50    1.00
   5   6   0    3.60    1.00
   5   6   0    2.70    0.80
  -5   6   0    3.00    0.90
  -5   6   0    4.80    1.10
   5   6   0    3.80    1.00
   6  -6   0  507.45   29.00
   6  -6   0  501.45   29.10
  -6  -6   0  487.85   28.90
  -6  -6   0  470.45   29.20
  -6  -6   0  446.96   28.60
  -6  -6   0  496.85   28.90
   6  -6   0  482.55   29.00
   6   6   0  530.05   29.10
  -6   6   0  530.95   29.10
  -7  -6   0    6.60    1.10
  -7  -6   0    3.60    0.70
  -7  -6   0    4.10    1.00
  -7  -6   0    2.70    1.10
   7  -6   0    5.20    0.90
   7   6   0    4.70    0.90
  -7   6   0    5.90    1.00
  -8  -6   0   18.90    1.70
  -8  -6   0   22.30    2.00
   0  -7   0   -0.20    0.50
   0  -7   0    0.30    0.60
   0  -7   0   -0.80    0.60
   0  -7   0   -0.30    0.40
   0  -7   0    1.70    0.60
   0  -7   0    0.00    0.40
   0   7   0   -0.20    0.40
   0   7   0   -0.70    0.50
  -1  -7   0  240.68   14.90
  -1  -7   0  252.97   14.90
   1  -7   0  240.08   14.60
  -1  -7   0  239.88   14.60
  -1  -7   0  224.88   14.90
   1  -7   0  229.68   14.60
   1  -7   0  234.18   14.90
   1  -7   0  237.08   14.90
   1  -7   0  234.78   14.70
  -1  -7   0  258.77   14.70
  -1   7   0  257.97   14.70
  -1   7   0  238.58   14.80
   1   7   0  252.87   14.90
  -1   7   0  247.38   14.70
   1   7   0  251.67   14.70
   2  -7   0   36.80    3.00
   2  -7   0   39.50    3.10
   2  -7   0   37.80    3.60
  -2  -7   0   39.90    3.30
   2  -7   0   42.90    3.20
  -2  -7   0   38.60    3.90
  -2  -7   0   38.90    3.10
   2  -7   0   38.30    2.90
  -2  -7   0   38.20    3.40
  -2  -7   0   37.40    2.90
  -2   7   0   39.20    3.10
  -2   7   0   45.60    3.30
   2   7   0   31.60    3.00
   2   7   0   34.00    3.10
   3  -7   0   23.10    2.40
  -3  -7   0   21.60    2.20
  -3  -7   0   19.90    2.40
   3  -7   0   20.50    2.10
  -3  -7   0   20.40    2.40
  -3  -7   0   22.70    2.10
   3  -7   0   22.60    2.20
   3  -7   0   24.10    2.00
  -3  -7   0   19.30    1.90
  -3  -7   0   25.20    2.40
   3   7   0   23.30    2.20
   3   7   0   20.50    2.20
   3   7   0   22.50    2.20
  -3   7   0   20.30    2.30
  -3   7   0   23.50    2.20
  -3   7   0   22.00    2.20
  -4  -7   0   88.79    6.40
  -4  -7   0  104.49    7.10
  -4  -7   0  102.89    6.60
  -4  -7   0   96.39    6.30
   4  -7   0   98.69    6.60
  -4  -7   0   96.79    7.10
   4  -7   0   94.39    6.60
   4  -7   0  104.89    6.40
  -4  -7   0   89.79    7.10
   4  -7   0   94.59    6.80
   4   7   0   99.39    7.50
  -4   7   0   99.79    6.90
  -5  -7   0  150.58    9.60
  -5  -7   0  157.88   10.10
   5  -7   0  149.79   10.10
  -5  -7   0  161.58   10.40
  -5  -7   0  146.19    9.80
   5  -7   0  171.38   11.70
  -5  -7   0  154.48   10.10
  -5   7   0  163.58    9.90
   5   7   0  159.18    9.90
   5   7   0  165.58   10.00
  -6  -7   0    3.70    0.70
  -6  -7   0    4.20    1.10
   6  -7   0    3.70    0.70
  -6  -7   0    5.00    1.00
   6   7   0    4.90    0.90
  -6   7   0    5.00    0.90
  -7  -7   0   74.99    4.60
  -7  -7   0   70.19    4.60
   7   7   0   57.69    4.30
   0  -8   0  538.35   31.90
   0  -8   0  543.65   32.10
   0  -8   0  535.55   32.30
   0  -8   0  570.04   31.80
   0  -8   0  524.25   31.60
   0   8   0  515.45   31.80
   0   8   0  600.64   32.00
   1  -8   0    0.90    0.60
   1  -8   0    1.00    0.70
  -1  -8   0    1.20    0.90
  -1  -8   0    1.50    1.10
  -1  -8   0    1.30    0.70
  -1  -8   0    0.90    0.60
  -1  -8   0    1.70    0.60
  -1  -8   0    1.10    0.60
   1  -8   0    0.50    1.00
   1  -8   0    1.20    0.60
   1  -8   0    1.90    0.70
   1   8   0    1.30    0.60
   1   8   0    1.00    0.80
  -1   8   0    1.40    0.60
   1   8   0    1.80    0.80
  -2  -8   0   78.49    5.70
  -2  -8   0   80.09    6.40
   2  -8   0   87.19    6.60
  -2  -8   0   79.69    5.60
  -2  -8   0   93.09    6.10
   2  -8   0   94.59    5.90
   2  -8   0   91.89    5.70
   2  -8   0   92.19    6.00
  -2   8   0   77.19    5.60
  -2   8   0   84.39    5.80
   2   8   0   80.49    5.70
  -3  -8   0   19.80    2.20
   3  -8   0   18.50    1.80
   3  -8   0   19.70    2.00
   3  -8   0   21.50    2.50
  -3  -8   0   19.10    2.00
  -3  -8   0   18.60    1.80
  -3  -8   0   19.70    2.00
  -3  -8   0   22.40    2.00
  -3  -8   0   16.60    2.20
   3  -8   0   19.70    2.00
  -3   8   0   15.70    2.00
  -3   8   0   16.60    1.70
   3   8   0   14.60    1.80
   3   8   0   16.50    1.80
   3   8   0   18.90    2.00
  -3   8   0   21.30    2.00
  -4  -8   0   35.50    3.10
  -4  -8   0   37.50    2.70
  -4  -8   0   33.40    2.80
  -4  -8   0   35.70    3.00
  -4  -8   0   33.70    3.70
   4  -8   0   32.90    2.60
   4  -8   0   37.10    3.40
   4  -8   0   34.60    3.20
  -4   8   0   30.30    2.70
   4   8   0   33.70    2.80
   4   8   0   34.70    2.80
  -5  -8   0    0.10    0.60
  -5  -8   0    0.20    0.50
  -5  -8   0    0.00    0.50
   5  -8   0   -1.00    0.80
  -5  -8   0    0.60    0.50
   5  -8   0   -0.10    0.30
   5   8   0    1.30    0.60
  -5   8   0    0.50    0.40
  -6  -8   0    0.20    0.30
  -6  -8   0    0.50    0.40
  -6  -8   0   -0.30    0.30
  -6   8   0    0.00    0.30
   6   8   0    0.10    0.30
   0  -9   0   -0.80    0.50
   0  -9   0    0.90    0.70
   0  -9   0   -0.50    0.40
   0   9   0    0.30    0.40
   1  -9   0   81.39    5.70
   1  -9   0   98.09    6.10
  -1  -9   0   94.19    6.10
  -1  -9   0   90.59    5.70
  -1  -9   0   86.99    5.90
  -1  -9   0   86.09    6.00
   1   9   0   88.89    5.80
   2  -9   0    2.40    0.70
  -2  -9   0    0.80    0.60
  -2  -9   0    1.60    0.50
  -2  -9   0    2.00    0.70
  -2   9   0    1.90    0.60
   2   9   0    1.10    0.50
  -2   9   0    1.40    0.70
   3  -9   0   44.40    3.40
  -3  -9   0   49.10    3.60
  -3  -9   0   56.79    3.50
  -3  -9   0   55.59    3.90
  -3  -9   0   46.40    3.70
  -3   9   0   47.30    3.80
  -3   9   0   45.50    3.50
   3   9   0   55.49    3.50
  -4  -9   0   33.50    2.40
   4  -9   0   30.90    2.20
  -4  -9   0   32.40    2.40
  -4  -9   0   24.90    2.70
   4   9   0   27.70    2.10
  -5  -9   0    2.80    0.50
  -5  -9   0    2.20    0.60
  -5  -9   0    2.70    0.70
  -5   9   0    1.10    0.50
  -5   9   0    1.60    0.40
   0 -10   0   13.20    1.20
   0  10   0   12.40    1.60
  -1 -10   0    0.40    0.30
   1 -10   0    0.30    0.40
  -1  10   0    0.40    0.50
   1  10   0    0.20    0.50
  -1  10   0    0.00    0.40
  -2 -10   0    5.20    0.60
  -2  10   0    3.90    0.50
  -2  10   0    3.90    0.80
   2  10   0    2.70    0.80
  -2  10   0    4.90    0.90
  -3 -10   0    8.30    0.80
  -3  10   0    9.20    0.90
   3  10   0    8.30    1.00
 -10   0   1   -0.40    0.40
 -10   0   1   -0.10    0.40
 -10   0   1    0.10    0.30
  -9   0   1   46.80    4.30
  -9   0   1   53.79    4.40
  -9   0   1   56.79    4.00
  -9   0   1   49.50    4.30
   8   0  -1    0.30    0.60
  -8   0   1    0.10    0.60
  -8   0   1    0.30    0.50
  -8   0   1    0.20    0.40
  -8   0   1   -0.40    0.40
  -8   0   1    0.50    0.60
  -8   0   1    0.20    0.60
  -7   0   1  335.77   21.40
  -7   0   1  341.67   21.20
   7   0  -1  386.66   20.90
  -7   0   1  318.07   21.70
   7   0  -1  357.26   21.30
  -7   0   1  362.76   20.90
  -7   0   1  365.76   21.00
  -7   0   1  364.26   21.00
   6   0  -1   -0.40    0.50
  -6   0   1    0.10    0.40
  -6   0   1    0.50    0.70
   6   0  -1    0.70    0.60
  -6   0   1    0.10    0.50
  -6   0   1   -0.50    0.50
  -6   0   1   -0.20    0.50
  -6   0   1    0.40    0.40
  -5   0   1  727.73   42.70
  -5   0   1  748.43   42.80
   5   0  -1  712.73   42.60
  -5   0   1  752.12   43.50
  -5   0   1  774.62   42.70
   5   0  -1  751.92   42.80
  -5   0   1  766.22   43.20
   4   0  -1   -0.20    0.20
   4   0  -1    0.10    0.30
  -4   0   1    0.20    0.20
  -4   0   1   -0.30    0.30
  -3   0   1 1462.25   96.89
   3   0  -1 1449.95   83.29
  -2   0   1    0.10    0.20
  -2   0   1    0.20    0.10
   2   0  -1    0.10    0.10
   0   0  -1    1.20    0.10
  -1   0  -1 3366.06  187.48
   1   0   1 3099.19  181.98
  -2   0  -1    0.00    0.20
   2   0   1    0.30    0.20
  -2   0  -1    0.10    0.10
  -3   0  -1  469.85   26.40
  -3   0  -1  462.45   26.40
  -3   0  -1  471.65   26.30
   3   0   1  458.55   26.40
   3   0   1  443.16   26.40
   4   0   1    0.20    0.30
  -4   0  -1    0.20    0.30
  -4   0  -1    0.00    0.30
  -4   0  -1    0.20    0.40
   4   0   1    0.10    0.30
   4   0   1   -0.20    0.20
  -4   0  -1    1.10    0.50
  -5   0  -1  385.26   21.60
   5   0   1  335.47   21.60
   5   0   1  388.36   21.90
  -5   0  -1  377.56   22.20
   5   0   1  386.76   21.90
  -5   0  -1  386.06   21.80
  -5   0  -1  389.26   22.70
  -5   0  -1  365.86   22.10
  -5   0  -1  354.26   21.80
  -5   0  -1  375.06   21.70
   6   0   1   -0.10    0.60
  -6   0  -1   -0.30    0.40
  -6   0  -1    0.30    0.70
  -6   0  -1    0.30    0.70
   6   0   1   -0.40    0.40
  -6   0  -1    0.00    0.40
   6   0   1    0.00    0.50
   6   0   1    0.00    0.50
  -6   0  -1    0.50    0.40
  -6   0  -1    0.80    0.50
  -6   0  -1    0.40    0.50
  -7   0  -1  726.23   40.10
   7   0   1  735.43   39.70
  -7   0  -1  670.63   39.90
  -7   0  -1  596.94   39.70
  -7   0  -1  694.73   40.70
  -8   0  -1    1.10    0.60
   8   0   1    0.90    0.70
  -8   0  -1    0.30    0.70
  -8   0  -1    2.10    0.90
   8   0   1    0.00    0.50
  -9   0  -1   36.70    2.80
   9   0   1   35.80    2.80
 -10  -1   1    3.60    0.80
 -10  -1   1    4.00    0.70
 -10  -1   1    5.10    0.70
   9  -1  -1    7.30    1.00
  -9  -1   1   10.30    1.40
   9  -1  -1    6.20    1.20
  -9  -1   1    9.20    1.50
  -9  -1   1    9.80    1.30
  -9  -1   1    8.40    1.20
  -9   1   1    8.60    1.20
  -9   1   1   10.80    1.70
  -9   1   1    6.70    1.20
  -8  -1   1   86.79    6.50
  -8  -1   1  102.29    6.90
  -8  -1   1   91.79    7.20
  -8  -1   1  111.29    8.00
  -8  -1   1  104.09    6.60
   8  -1  -1   84.99    6.70
  -8   1   1  101.59    7.50
  -8   1   1   97.79    6.50
  -8   1   1  105.19    6.90
  -8   1   1  106.09    6.70
  -8   1   1  102.49    6.80
  -7  -1   1  122.29    8.20
   7  -1  -1  112.89    8.60
  -7  -1   1  143.69    8.50
  -7  -1   1  133.39    8.90
  -7  -1   1  132.99    9.30
  -7  -1   1  144.09    8.60
  -7  -1   1  119.09    8.40
  -7  -1   1  135.59    8.80
  -7   1   1  130.79    8.80
   7   1  -1  134.89    8.30
  -7   1   1  145.19    9.60
  -7   1   1  145.99    8.50
  -7   1   1  144.89    8.50
   7   1  -1  135.49    8.60
  -7   1   1  143.09    8.90
  -7   1   1  115.79    8.30
  -6  -1   1  418.46   24.40
  -6  -1   1  449.36   24.60
  -6  -1   1  414.76   25.30
  -6  -1   1  401.66   24.80
  -6  -1   1  415.86   24.60
   6  -1  -1  454.25   24.60
  -6  -1   1  455.05   25.10
  -6  -1   1  423.96   24.50
  -6   1   1  392.26   24.50
   6   1  -1  421.66   24.80
  -6   1   1  436.96   25.50
  -6   1   1  438.86   24.60
  -6   1   1  371.86   24.20
  -6   1   1  408.36   24.80
   6   1  -1  422.96   24.40
   6   1  -1  414.56   24.80
  -6   1   1  410.96   24.40
  -5  -1   1  445.86   27.50
   5  -1  -1  445.86   26.80
  -5  -1   1  473.15   27.30
  -5  -1   1  454.05   26.80
   5  -1  -1  429.06   26.70
  -5  -1   1  467.45   26.80
  -5  -1   1  478.15   27.00
  -5  -1   1  461.65   26.90
   5  -1  -1  488.05   27.00
  -5   1   1  449.46   26.90
  -5   1   1  471.35   26.80
   5   1  -1  470.85   26.80
  -5   1   1  482.05   27.30
  -5   1   1  478.25   27.70
  -5   1   1  465.15   26.90
  -5   1   1  491.95   26.80
  -4  -1   1   62.89    4.10
  -4  -1   1   65.29    4.60
  -4  -1   1   62.59    4.00
   4  -1  -1   65.79    4.20
   4  -1  -1   65.19    4.10
  -4   1   1   59.69    4.10
  -4   1   1   62.99    4.10
   4   1  -1   68.89    4.10
   3  -1  -1  226.48   12.80
  -3  -1   1  227.38   12.80
  -3  -1   1  205.58   12.70
  -3  -1   1  213.18   12.80
  -3   1   1  199.18   12.80
   3   1  -1  230.48   12.80
  -3   1   1  226.78   12.80
  -3   1   1  234.48   12.80
   2  -1  -1 1467.65   82.79
   2   1  -1 1408.16   82.69
  -2   1   1 1507.75   92.19
   1   1  -1   10.30    0.60
  -1   1   1    9.90    0.70
   0  -1  -1 1903.71  107.29
   0   1   1 1929.91  111.99
   0   1  -1 1892.41  106.99
   0   1  -1 1863.81  109.09
  -1  -1  -1 1528.65   96.89
   1   1   1 1552.34   90.19
  -1   1  -1 1695.73   95.59
  -2  -1  -1   43.50    2.60
   2  -1   1   39.40    2.60
   2  -1   1   40.40    2.60
  -2  -1  -1   41.70    2.60
  -2  -1  -1   39.60    2.60
  -2   1  -1   39.80    2.50
  -2   1  -1   41.00    2.60
   2   1   1   40.60    2.60
   2   1   1   41.20    2.60
  -3  -1  -1  136.99    8.00
   3  -1   1  143.69    8.20
  -3  -1  -1  141.99    8.10
  -3  -1  -1  137.09    8.10
  -3   1  -1  136.09    8.20
  -3   1  -1  125.09    8.00
  -3   1  -1  132.09    8.00
   3   1   1  134.49    8.10
   3   1   1  134.39    8.10
   4  -1   1  372.66   20.70
  -4  -1  -1  364.76   20.70
  -4  -1  -1  340.77   20.60
   4  -1   1  350.96   20.80
  -4  -1  -1  365.66   20.80
   4  -1   1  345.57   20.80
  -4  -1  -1  365.06   20.80
  -4  -1  -1  335.07   21.20
  -4   1  -1  371.96   20.70
  -4   1  -1  367.16   20.70
  -4   1  -1  369.66   21.40
  -4   1  -1  349.77   20.60
   4   1   1  354.66   20.60
   4   1   1  351.46   20.70
  -5  -1  -1  294.47   18.70
  -5  -1  -1  286.57   18.30
  -5  -1  -1  309.77   18.10
  -5  -1  -1  307.87   18.20
  -5  -1  -1  316.77   18.40
   5  -1   1  321.67   18.20
   5  -1   1  307.67   18.10
   5  -1   1  284.67   17.90
  -5  -1  -1  303.27   18.00
  -5  -1  -1  312.77   18.00
  -5   1  -1  285.97   18.20
  -5   1  -1  326.67   18.40
  -5   1  -1  324.07   18.90
  -5   1  -1  313.07   18.00
   5   1   1  294.37   18.00
   5   1   1  314.17   18.40
   5   1   1  311.77   18.10
  -5   1  -1  314.57   18.00
   5   1   1  300.07   17.80
  -6  -1  -1  313.87   20.20
  -6  -1  -1  337.37   19.80
   6  -1   1  325.57   19.90
  -6  -1  -1  348.37   20.50
  -6  -1  -1  366.16   21.20
   6  -1   1  337.07   20.00
  -6  -1  -1  324.57   20.70
  -6  -1  -1  326.47   19.80
  -6   1  -1  348.67   19.80
   6   1   1  352.16   20.00
  -6   1  -1  328.17   19.80
  -6   1  -1  347.87   20.90
  -6   1  -1  326.17   20.20
   7  -1   1   30.60    2.70
  -7  -1  -1   29.10    2.90
  -7  -1  -1   32.30    2.60
   7  -1   1   26.30    2.80
  -7  -1  -1   30.90    3.30
  -7  -1  -1   32.10    2.60
  -7  -1  -1   32.30    2.90
  -7   1  -1   33.60    3.50
   7   1   1   32.20    2.70
  -7   1  -1   24.70    2.60
  -7   1  -1   31.00    2.80
   7   1   1   30.80    2.90
  -7   1  -1   28.70    2.50
  -8  -1  -1   39.20    3.50
  -8  -1  -1   38.00    3.10
   8  -1   1   28.70    3.10
  -8  -1  -1   28.80    2.90
  -8   1  -1   27.60    2.70
   8   1   1   31.10    2.90
  -8   1  -1   40.90    3.10
   8   1   1   34.20    2.70
  -9  -1  -1    7.70    1.10
  -9  -1  -1    8.60    1.30
   9  -1   1    6.20    1.00
   9   1   1    6.10    0.80
  -9   1  -1    5.00    0.80
 -10  -2   1    0.30    0.30
 -10   2   1    0.30    0.30
 -10   2   1   -0.10    0.30
  -9  -2   1  113.79    7.70
  -8  -2   1    0.10    0.40
  -8  -2   1   -0.20    0.70
  -8  -2   1    0.30    0.60
   8  -2  -1    0.70    0.70
  -8  -2   1    0.00    0.60
   8  -2  -1    0.10    0.70
  -8  -2   1    0.20    0.60
  -8  -2   1   -0.80    0.60
  -8  -2   1   -0.50    0.70
   8   2  -1    0.20    0.50
  -8   2   1    0.30    0.60
  -8   2   1    0.10    1.00
  -8   2   1    0.60    0.80
  -8   2   1   -0.70    0.50
  -8   2   1    0.70    0.60
  -7  -2   1  223.98   16.20
  -7  -2   1  262.07   15.50
  -7  -2   1  266.67   16.20
  -7  -2   1  273.37   15.70
  -7  -2   1  243.18   15.90
  -7  -2   1  272.37   15.60
  -7   2   1  270.17   16.70
  -7   2   1  269.57   15.60
  -7   2   1  252.97   15.90
  -7   2   1  280.57   16.10
  -7   2   1  252.57   15.60
   7   2  -1  252.97   15.90
   6  -2  -1   14.80    1.60
   6  -2  -1   18.30    1.80
  -6  -2   1   14.30    1.80
  -6  -2   1   16.20    2.10
  -6  -2   1   17.30    2.00
  -6  -2   1   16.40    1.70
  -6  -2   1   17.50    1.70
  -6  -2   1   17.40    1.60
  -6  -2   1   16.50    1.70
  -6   2   1   15.10    1.80
  -6   2   1   17.50    1.90
  -6   2   1   14.40    1.40
   6   2  -1   16.10    1.80
   6   2  -1   15.80    1.60
  -6   2   1   17.60    2.20
  -6   2   1   19.40    1.70
   6   2  -1   15.70    1.90
  -6   2   1   14.80    1.70
  -5  -2   1    3.40    0.90
  -5  -2   1    3.30    1.00
  -5  -2   1    1.70    0.50
   5  -2  -1    1.50    0.50
  -5  -2   1    0.70    0.50
   5  -2  -1    0.70    0.50
  -5   2   1    0.70    0.60
   5   2  -1    0.90    0.40
   5   2  -1    0.40    0.70
  -5   2   1    0.60    0.50
  -5   2   1    2.20    0.60
  -5   2   1    0.40    0.50
  -4  -2   1   10.40    1.10
   4  -2  -1   10.40    1.00
   4  -2  -1   10.40    1.10
  -4  -2   1   11.00    1.10
  -4  -2   1   11.50    1.40
   4  -2  -1   10.70    1.20
  -4  -2   1   10.20    1.10
  -4  -2   1   11.10    1.10
  -4   2   1   11.00    1.10
   4   2  -1   13.30    1.10
  -4   2   1   10.30    1.50
  -4   2   1   11.60    1.10
  -4   2   1   12.20    1.10
   3  -2  -1   17.80    1.50
   3  -2  -1   21.70    1.50
   3   2  -1   20.30    1.40
  -3   2   1   17.20    1.40
  -3   2   1   16.60    1.40
  -2  -2   1   39.30    2.60
   2  -2  -1   38.40    2.60
  -2  -2   1   37.80    2.60
  -2  -2   1   42.70    2.50
   2  -2  -1   40.10    2.60
  -2   2   1   43.80    2.60
  -2   2   1   37.50    2.50
   1   2  -1  401.56   22.50
  -1   2   1  384.76   22.60
  -1   2   1  404.76   22.60
   0  -2  -1  232.08   14.10
   0  -2  -1  248.68   14.10
   0   2   1  255.77   14.20
   0   2  -1  250.57   14.00
  -1  -2  -1 2594.54  159.88
  -1   2  -1 2562.64  149.39
   1   2   1 2644.74  149.49
  -1   2  -1 2762.02  156.88
  -2  -2  -1  112.49    6.90
   2  -2   1  107.59    6.90
   2  -2   1  107.49    6.80
  -2  -2  -1  120.09    6.90
  -2  -2  -1  116.99    6.90
  -2   2  -1  117.09    6.80
   2   2   1  121.49    6.90
   2   2   1  122.59    6.90
  -2   2  -1  112.29    6.80
   3  -2   1  921.11   56.19
   3  -2   1  947.01   56.09
  -3  -2  -1 1018.10   56.09
   3   2   1 1067.59   56.19
  -4  -2  -1  157.78    9.90
  -4  -2  -1  153.38   10.30
   4  -2   1  160.28    9.90
   4  -2   1  166.08    9.90
  -4  -2  -1  167.98    9.80
  -4  -2  -1  158.58    9.80
  -4  -2  -1  160.78    9.90
   4  -2   1  160.38    9.80
  -4   2  -1  176.38   10.60
   4   2   1  152.18    9.80
  -4   2  -1  169.88    9.80
   4   2   1  173.08    9.90
  -4   2  -1  169.88    9.80
   5  -2   1 1003.00   60.59
  -5  -2  -1 1043.80   60.69
  -5  -2  -1  965.40   61.19
  -5  -2  -1  984.40   60.39
   5  -2   1 1086.89   60.49
  -5  -2  -1 1037.50   60.59
  -5  -2  -1 1110.59   61.09
  -5  -2  -1 1018.20   60.49
   5  -2   1 1053.59   60.69
  -5   2  -1 1115.69   60.99
  -5   2  -1  993.30   60.79
  -5   2  -1 1157.68   60.59
   5   2   1 1071.99   61.09
  -5   2  -1 1088.59   61.49
   5   2   1 1109.49   60.69
  -5   2  -1 1138.39   60.59
  -5   2  -1 1084.79   60.89
   5   2   1 1065.79   60.99
   6  -2   1    3.40    0.80
  -6  -2  -1    4.50    1.20
  -6  -2  -1    5.30    1.10
  -6  -2  -1    3.50    0.80
   6  -2   1    3.10    0.90
   6  -2   1    3.90    0.90
  -6  -2  -1    3.30    0.90
  -6  -2  -1    5.30    0.90
  -6  -2  -1    3.90    1.30
  -6  -2  -1    3.90    1.20
   6   2   1    4.40    1.20
  -6   2  -1    5.00    1.00
  -6   2  -1    3.70    1.20
   6   2   1    5.10    1.60
  -6   2  -1    3.90    1.00
  -6   2  -1    4.70    1.40
  -6   2  -1    3.90    0.90
   7  -2   1    9.00    1.90
   7  -2   1   15.90    1.80
  -7  -2  -1   15.80    1.60
  -7  -2  -1   12.90    1.70
   7  -2   1   12.20    1.30
  -7  -2  -1   11.40    1.70
  -7  -2  -1   15.30    1.80
  -7   2  -1   14.70    1.70
  -7   2  -1   11.10    1.40
   7   2   1   10.50    1.60
  -7   2  -1    9.40    1.40
   7   2   1   15.60    1.60
  -8  -2  -1    7.10    1.30
  -8  -2  -1    9.40    1.40
   8  -2   1    6.00    1.20
  -8  -2  -1    8.70    1.20
  -8  -2  -1    7.40    1.40
  -8   2  -1    8.20    1.30
   8   2   1    8.40    1.20
  -8   2  -1    6.70    1.90
  -8   2  -1    5.20    0.90
  -9  -2  -1   -0.10    0.40
  -9  -2  -1    0.90    0.60
  -9  -2  -1    0.00    0.40
   9  -2   1    0.10    0.50
  -9   2  -1    0.70    0.50
  -9   2  -1    0.00    0.50
  -9  -3   1    1.70    0.70
   9  -3  -1    0.40    0.50
  -9   3   1    1.00    0.70
  -9   3   1    0.80    0.40
  -9   3   1    1.70    0.60
  -8  -3   1   69.99    5.20
  -8  -3   1   67.99    5.60
  -8  -3   1   76.79    5.70
  -8  -3   1   87.09    5.40
  -8   3   1   79.29    5.50
  -8   3   1   81.69    6.10
  -7  -3   1  104.99    6.60
  -7  -3   1  102.29    6.70
  -7  -3   1  104.39    7.20
  -7  -3   1   91.09    6.40
  -7  -3   1  106.89    6.80
  -7  -3   1   90.19    7.00
  -7  -3   1   94.79    6.90
  -7   3   1  104.39    6.70
  -7   3   1   94.19    6.50
   7   3  -1  103.79    7.00
  -7   3   1  107.79    6.90
  -7   3   1  101.89    7.50
  -7   3   1   95.29    6.80
  -6  -3   1   32.70    2.80
   6  -3  -1   27.70    2.70
  -6  -3   1   36.50    3.20
  -6  -3   1   36.20    2.70
  -6  -3   1   28.10    3.00
   6  -3  -1   37.50    2.60
  -6  -3   1   35.90    2.70
  -6  -3   1   33.70    3.20
  -6   3   1   37.20    3.40
  -6   3   1   31.40    2.80
  -6   3   1   28.90    2.80
   6   3  -1   35.20    3.10
  -6   3   1   35.50    3.40
   6   3  -1   27.50    2.80
  -6   3   1   33.10    2.70
  -5  -3   1  183.18   10.80
  -5  -3   1  180.98   11.30
   5  -3  -1  173.38   10.70
  -5  -3   1  172.58   10.90
  -5  -3   1  187.28   11.10
   5  -3  -1  187.08   10.90
  -5  -3   1  153.58   11.10
  -5   3   1  173.58   11.00
   5   3  -1  166.08   10.90
   5   3  -1  181.18   11.00
  -5   3   1  183.48   10.80
  -5   3   1  187.08   10.90
  -5   3   1  174.88   11.10
  -5   3   1  194.18   11.20
  -5   3   1  188.18   10.90
  -5   3   1  160.98   10.50
   5   3  -1  178.68   11.30
  -5   3   1  183.88   11.60
  -4  -3   1   97.09    6.50
   4  -3  -1  103.09    6.40
  -4  -3   1  101.79    6.40
  -4  -3   1  102.79    6.50
  -4  -3   1  106.99    6.40
   4  -3  -1  100.49    6.50
  -4   3   1  115.29    7.20
  -4   3   1  115.89    6.50
   4   3  -1  110.29    6.30
  -4   3   1  104.39    6.50
  -4   3   1   91.29    6.30
  -4   3   1  101.39    6.50
  -3  -3   1   20.10    1.60
  -3  -3   1   19.60    1.50
   3  -3  -1   20.10    1.60
  -3  -3   1   16.50    1.40
  -3  -3   1   17.70    1.50
  -3   3   1   18.40    1.50
  -3   3   1   20.20    1.60
  -3   3   1   17.30    2.20
  -3   3   1   19.50    1.60
   2  -3  -1  441.96   25.30
  -1  -3   1 1057.59   59.89
   0  -3  -1   91.99    5.50
   0  -3  -1   85.49    5.50
   0  -3  -1   89.49    5.50
   0  -3   1   89.89    5.50
   0  -3   1   90.39    5.40
   0   3   1   96.29    5.50
   0   3  -1   89.79    5.30
   0   3  -1  100.29    5.30
  -1  -3  -1  689.93   38.80
   1  -3   1  671.13   38.60
   2  -3   1  788.72   44.90
  -3  -3  -1  392.06   23.60
  -3  -3  -1  411.56   23.60
   3  -3   1  406.76   23.50
   3  -3   1  392.16   23.70
  -3  -3  -1  412.46   23.60
  -3  -3  -1  415.96   23.50
   3  -3   1  388.16   23.60
  -3   3  -1  408.36   23.40
  -3   3  -1  429.76   23.50
   3   3   1  404.26   23.70
   3   3   1  434.66   23.60
  -4  -3  -1 1205.98   72.49
  -4  -3  -1 1315.17   72.49
  -4  -3  -1 1314.47   71.99
   4  -3   1 1188.18   72.09
   4   3   1 1212.68   72.29
  -4   3  -1 1291.57   72.29
  -4   3  -1 1264.27   72.19
   4   3   1 1296.37   72.59
  -4   3  -1 1315.07   71.89
   5  -3   1  123.79    7.70
  -5  -3  -1  101.69    7.70
  -5  -3  -1  118.39    7.40
  -5  -3  -1  121.89    7.60
  -5  -3  -1  118.49    7.60
  -5  -3  -1  115.99    7.90
  -5  -3  -1  106.29    7.90
   5  -3   1  120.19    7.60
   5  -3   1  116.99    7.40
  -5  -3  -1  115.59    7.50
  -5   3  -1  123.69    7.40
  -5   3  -1  123.29    8.30
   5   3   1  115.89    7.90
   5   3   1  132.09    7.60
  -5   3  -1  125.99    7.40
  -5   3  -1  113.69    7.70
  -5   3  -1  114.09    7.70
   6  -3   1   91.09    6.40
  -6  -3  -1   92.79    6.70
  -6  -3  -1   91.69    6.30
  -6  -3  -1   97.49    7.00
   6  -3   1   98.29    6.40
  -6  -3  -1   90.19    7.00
  -6  -3  -1   88.39    6.80
   6  -3   1   97.69    6.60
  -6  -3  -1  101.79    6.40
  -6   3  -1  103.39    6.60
   6   3   1  102.69    6.40
  -6   3  -1   96.39    6.60
  -6   3  -1  110.59    6.30
  -6   3  -1   85.29    6.20
   6   3   1  102.49    6.70
  -6   3  -1   88.19    8.30
   7  -3   1   46.10    3.30
  -7  -3  -1   41.30    3.90
  -7  -3  -1   46.60    3.20
  -7  -3  -1   51.79    4.10
   7   3   1   38.90    3.20
  -7   3  -1   51.69    3.20
   7   3   1   45.00    3.90
  -8  -3  -1    2.10    0.80
  -8  -3  -1    1.50    0.60
   8  -3   1    1.10    0.70
   8  -3   1    2.00    0.80
  -8  -3  -1    1.30    0.70
  -8  -3  -1    1.20    0.70
   8   3   1    1.30    0.70
  -8   3  -1    1.30    0.70
  -8   3  -1    1.00    0.60
  -8   3  -1    0.20    0.50
   9  -3   1    2.00    0.70
  -9  -3  -1    2.90    0.70
  -9   3  -1    2.50    0.80
  -9   3  -1    2.80    0.70
  -9  -4   1   -0.30    0.40
   9  -4  -1   -0.20    0.40
  -9   4   1    0.40    0.50
  -9   4   1    0.10    0.40
   9   4  -1    0.20    0.40
  -8  -4   1    9.90    1.10
  -8  -4   1   11.10    1.40
  -8  -4   1    9.60    1.50
   8  -4  -1    9.40    1.30
  -8   4   1   10.90    1.60
  -8   4   1   11.10    1.30
  -8   4   1   13.00    1.50
  -7  -4   1   60.59    4.20
  -7  -4   1   57.99    4.30
   7  -4  -1   64.29    4.50
  -7  -4   1   60.29    4.80
  -7  -4   1   54.29    4.00
  -7   4   1   55.29    4.80
  -7   4   1   55.59    4.40
  -7   4   1   59.69    4.10
  -7   4   1   58.29    4.40
   7   4  -1   53.89    4.50
   6  -4  -1    3.70    0.90
  -6  -4   1    4.50    1.20
   6  -4  -1    3.30    1.00
   6  -4  -1    3.70    0.80
  -6  -4   1    3.50    0.80
  -6  -4   1    3.80    0.90
  -6  -4   1    2.10    1.00
  -6  -4   1    4.80    1.20
  -6  -4   1    4.10    0.90
  -6   4   1    3.90    1.00
  -6   4   1    4.40    1.00
  -6   4   1    5.50    1.30
  -6   4   1    4.20    1.00
  -6   4   1    2.70    0.70
   6   4  -1    4.20    1.20
   6   4  -1    3.20    0.90
  -5  -4   1  391.46   23.40
   5  -4  -1  403.36   23.40
  -5  -4   1  390.46   23.20
  -5  -4   1  404.06   23.80
   5  -4  -1  405.06   23.50
  -5  -4   1  400.76   23.20
   5  -4  -1  374.26   23.10
  -5  -4   1  400.36   23.50
  -5   4   1  406.66   24.10
  -5   4   1  392.86   23.30
  -5   4   1  379.26   23.50
   5   4  -1  417.86   23.50
  -5   4   1  423.66   23.30
   5   4  -1  410.06   23.90
  -5   4   1  374.46   23.50
  -4  -4   1    1.70    0.70
   4  -4  -1    1.70    0.60
  -4  -4   1    2.50    0.60
   4  -4  -1    2.30    0.60
  -4  -4   1    2.50    0.60
   4  -4  -1    1.50    0.70
  -4  -4   1    1.90    0.60
  -4   4   1    2.00    0.80
  -4   4   1    1.70    0.60
  -4   4   1    1.70    0.70
   4   4  -1    1.90    0.40
   4   4  -1    2.40    0.80
   4   4  -1    3.50    1.00
   3  -4  -1 1263.97   72.89
   3  -4  -1 1213.28   72.89
  -3  -4   1 1192.08   72.79
  -3  -4   1 1311.77   72.69
  -3   4   1 1427.26   73.49
  -2  -4   1  228.08   13.00
  -2  -4   1  210.58   12.80
   2  -4  -1  209.28   13.00
   2  -4  -1  210.28   12.90
   2  -4  -1  222.78   12.90
  -2  -4   1  222.28   12.80
   2  -4  -1  206.78   13.00
   2  -4  -1  238.48   12.90
  -2   4   1  221.88   13.10
   2   4  -1  205.38   12.50
  -2   4   1  236.58   12.90
  -1  -4   1 1765.92   99.89
   0  -4   1  141.09    8.50
   0  -4   1  142.79    8.60
   0  -4  -1  150.38    8.60
   0  -4  -1  140.79    8.70
   0  -4  -1  143.59    8.60
   0  -4  -1  144.69    8.90
   0   4  -1  146.09    8.30
   0   4  -1  139.79    8.30
   0   4   1  155.58    8.60
   1  -4   1   20.10    1.60
  -1  -4  -1   20.60    1.70
   1  -4   1   21.00    1.50
  -1  -4  -1   20.20    1.50
  -1  -4  -1   18.40    1.60
  -1   4  -1   18.40    1.40
   1   4   1   22.60    1.60
  -1   4  -1   20.60    1.40
  -2  -4  -1    6.30    0.90
  -2  -4  -1    6.60    0.90
  -2  -4  -1    7.50    0.80
  -2  -4  -1    7.00    0.80
   2  -4   1    7.50    0.80
  -2   4  -1    7.80    0.80
   2   4   1    7.30    0.90
  -3  -4  -1    8.00    1.10
   3  -4   1    7.90    1.10
   3  -4   1    9.10    1.00
  -3  -4  -1    9.40    1.00
  -3  -4  -1    9.60    1.30
  -3  -4  -1    8.80    1.00
  -3  -4  -1    8.00    1.10
  -3   4  -1    9.30    1.10
  -3   4  -1    7.60    1.10
  -3   4  -1    8.90    1.00
  -3   4  -1    9.20    1.50
  -3   4  -1   10.40    0.90
   3   4   1    9.30    1.10
   3   4   1    7.80    1.20
   4  -4   1    6.90    1.00
  -4  -4  -1    5.20    0.80
  -4  -4  -1    3.60    1.00
  -4  -4  -1    6.30    1.20
   4  -4   1    3.70    0.90
  -4  -4  -1    4.10    0.90
  -4  -4  -1    5.20    1.00
  -4  -4  -1    4.60    1.00
   4  -4   1    6.50    0.90
   4   4   1    6.40    1.40
   4   4   1    5.80    1.00
  -4   4  -1    6.00    0.80
  -4   4  -1    3.30    0.80
   4   4   1    5.50    1.10
  -4   4  -1    5.50    1.00
  -4   4  -1    6.20    1.20
   4   4   1    5.20    1.00
  -4   4  -1    4.70    0.90
  -5  -4  -1  321.17   19.40
  -5  -4  -1  323.87   19.60
  -5  -4  -1  342.17   20.00
   5  -4   1  358.76   19.50
   5  -4   1  357.06   19.70
  -5  -4  -1  342.27   19.60
  -5  -4  -1  320.07   19.50
  -5  -4  -1  302.87   19.80
   5   4   1  343.07   20.10
  -5   4  -1  340.67   19.70
   5   4   1  299.67   19.40
   5   4   1  306.37   19.30
  -5   4  -1  332.97   19.80
   6  -4   1  118.69    7.90
  -6  -4  -1  109.99    7.80
  -6  -4  -1  121.59    7.80
  -6  -4  -1  131.39    8.40
  -6  -4  -1  118.99    8.10
   6  -4   1  121.09    7.70
  -6  -4  -1  115.99    7.90
  -6  -4  -1  124.79    7.60
  -6   4  -1  134.79    8.80
   6   4   1  110.29    7.80
  -6   4  -1  128.49    8.10
  -7  -4  -1  157.78    9.20
  -7  -4  -1  151.88    9.10
  -7  -4  -1  148.29    9.40
  -7  -4  -1  119.99    8.90
   7  -4   1  152.38    9.30
   7  -4   1  121.69    8.90
  -7   4  -1  157.48    9.40
   8  -4   1    9.40    1.30
  -8  -4  -1    6.50    1.00
  -8  -4  -1    8.20    1.30
  -8   4  -1   10.40    1.30
  -8   4  -1    8.40    1.30
   9  -4   1   27.40    2.20
  -9   4  -1   30.90    2.20
   9  -5  -1    5.50    0.70
   9   5  -1    6.30    0.80
   9   5  -1    6.60    0.80
  -8   5   1   10.90    1.40
  -7  -5   1   48.70    3.70
  -7  -5   1   61.69    4.40
   7  -5  -1   56.59    4.10
  -7  -5   1   50.89    4.00
  -7  -5   1   53.29    4.30
  -7  -5   1   56.49    4.00
  -7   5   1   45.20    3.70
  -7   5   1   46.80    4.20
  -7   5   1   57.89    4.10
  -6  -5   1  431.66   25.00
  -6  -5   1  438.56   24.90
   6  -5  -1  449.76   25.20
   6  -5  -1  382.36   24.50
  -6  -5   1  404.86   24.70
  -6  -5   1  426.76   25.30
  -6  -5   1  424.66   25.50
  -6   5   1  419.06   25.00
   6   5  -1  448.56   25.60
  -6   5   1  409.86   25.50
   5  -5  -1  176.88   11.00
  -5  -5   1  183.38   10.90
  -5  -5   1  168.08   10.80
  -5  -5   1  161.18   10.60
  -5  -5   1  164.38   11.00
   5  -5  -1  181.28   11.20
  -5  -5   1  174.98   10.70
   5  -5  -1  189.38   10.90
  -5   5   1  166.08   10.50
  -5   5   1  175.98   10.70
  -5   5   1  178.28   10.80
   5   5  -1  166.28   10.80
  -5   5   1  185.78   11.00
  -5   5   1  160.48   11.20
  -5   5   1  163.08   10.80
  -4  -5   1   37.70    2.80
   4  -5  -1   36.00    2.80
  -4  -5   1   36.50    3.10
  -4  -5   1   38.50    3.00
   4  -5  -1   36.90    3.10
  -4  -5   1   38.10    3.00
   4  -5  -1   38.30    3.00
  -4  -5   1   35.30    2.70
  -4   5   1   35.70    3.00
   4   5  -1   34.00    3.10
  -4   5   1   43.00    3.00
  -4   5   1   34.80    3.00
   4   5  -1   40.70    3.40
  -4   5   1   41.20    2.80
   4   5  -1   30.50    3.00
  -4   5   1   30.70    2.80
   3  -5  -1  100.99    5.90
   3  -5  -1   88.09    6.10
   3  -5  -1  101.19    6.10
  -3  -5   1   80.19    6.10
   3  -5  -1   88.59    6.00
   3  -5  -1  100.79    6.10
  -3  -5   1   95.89    5.90
  -3  -5   1   88.79    6.00
  -3  -5   1   95.19    5.90
   3   5  -1   95.89    6.20
  -3   5   1   92.69    6.10
   3   5  -1   90.59    6.30
   3   5  -1   86.39    6.20
  -3   5   1   93.19    5.90
  -3   5   1  101.09    6.20
  -3   5   1   89.19    5.80
   3   5  -1   90.19    6.30
  -3   5   1   83.99    6.60
  -3   5   1   89.09    6.10
   3   5  -1   96.09    6.10
   2  -5  -1  997.50   55.09
   2  -5  -1  940.21   54.79
  -2  -5   1  921.81   54.59
   2  -5  -1 1011.50   54.79
  -2  -5   1  919.21   54.79
  -2  -5   1  923.01   54.59
   2  -5  -1 1048.20   54.69
   2  -5  -1  883.91   54.79
   2  -5  -1  971.20   54.69
  -2  -5   1  992.20   54.59
   2   5  -1  931.31   54.79
  -2   5   1  961.00   54.99
  -2   5   1  959.80   54.59
   2   5  -1  971.00   55.09
  -1  -5   1   99.69    6.10
   1  -5  -1   90.39    6.10
   1  -5  -1   93.59    6.30
   1  -5  -1   93.69    6.30
  -1  -5   1   92.69    6.00
   1  -5  -1  102.29    6.20
   1  -5  -1  103.89    6.10
  -1  -5   1  103.49    6.00
   1   5  -1  103.39    6.40
  -1   5   1  101.79    6.00
  -1   5   1   91.09    6.20
   0  -5  -1  224.48   14.00
   0  -5   1  217.58   13.80
   0  -5   1  238.48   13.60
   0  -5  -1  227.38   13.70
   0  -5   1  241.18   13.70
   0  -5  -1  227.58   13.70
   0  -5  -1  223.58   13.90
   0  -5  -1  241.48   13.60
   0  -5   1  223.18   13.60
   0   5   1  238.48   13.60
   0   5   1  261.17   14.20
   0   5   1  231.48   14.00
   1  -5   1  282.67   15.10
   1  -5   1  247.58   15.10
   1  -5   1  255.37   15.00
  -1  -5  -1  271.47   15.00
  -1  -5  -1  247.18   15.20
   1  -5   1  271.77   15.00
  -1  -5  -1  250.47   15.10
  -1  -5  -1  250.57   15.40
  -1   5  -1  248.48   15.10
   1   5   1  239.28   15.20
   1   5   1  255.67   15.30
  -2  -5  -1  153.58    8.60
   2  -5   1  149.49    8.50
  -2  -5  -1  139.19    8.80
  -2  -5  -1  142.49    8.70
  -2  -5  -1  137.79    8.60
   2  -5   1  154.78    8.70
   2  -5   1  133.69    8.80
   2  -5   1  130.39    8.60
  -2   5  -1  147.19    8.80
  -2   5  -1  146.69    9.00
   2   5   1  137.49    9.10
   2   5   1  121.79    8.40
   2   5   1  137.89    8.80
  -3  -5  -1   34.60    2.70
   3  -5   1   35.40    2.70
   3  -5   1   32.50    2.50
  -3  -5  -1   29.90    2.60
  -3  -5  -1   33.10    2.80
  -3  -5  -1   32.20    2.50
  -3  -5  -1   35.70    2.50
   3  -5   1   32.80    2.80
   3   5   1   33.00    2.70
   3   5   1   34.00    2.90
  -3   5  -1   27.70    2.10
  -3   5  -1   30.70    2.90
   3   5   1   33.10    2.80
  -3   5  -1   33.80    2.70
   3   5   1   27.30    2.50
  -3   5  -1   32.10    2.80
  -4  -5  -1   15.20    1.50
   4  -5   1   13.80    1.70
   4  -5   1   12.20    1.40
  -4  -5  -1   11.80    1.50
  -4  -5  -1   10.00    1.30
  -4  -5  -1   11.40    1.50
  -4  -5  -1   11.50    2.00
   4  -5   1   10.90    1.50
   4   5   1   12.60    1.80
  -4   5  -1   12.70    1.50
   4   5   1   12.20    1.50
  -4   5  -1    9.70    1.60
   4   5   1    9.70    1.40
  -4   5  -1   11.60    1.80
  -4   5  -1   11.30    1.70
   5  -5   1  100.59    6.20
  -5  -5  -1   86.39    5.90
  -5  -5  -1   83.39    6.00
   5  -5   1   84.29    5.80
  -5  -5  -1   94.39    6.40
  -5  -5  -1   84.59    5.90
  -5  -5  -1   82.29    5.70
   5  -5   1   87.99    6.20
  -5   5  -1   88.39    6.00
   5   5   1   86.89    5.90
  -5   5  -1   85.89    6.10
  -6  -5  -1  305.57   17.10
  -6  -5  -1  301.47   17.00
   6  -5   1  248.68   17.60
  -6  -5  -1  258.87   17.30
  -6  -5  -1  279.87   16.70
  -6   5  -1  299.07   17.10
   7  -5   1   22.00    2.40
  -7  -5  -1   22.20    2.30
   7  -5   1   19.60    1.70
  -7  -5  -1   22.40    2.10
  -7  -5  -1   17.30    1.60
  -7   5  -1   18.00    2.20
  -7   5  -1   22.60    2.10
   7   5   1   22.30    2.20
  -8  -5  -1   37.30    2.80
  -8   5  -1   37.40    2.80
  -8  -6   1    2.20    0.60
  -8  -6   1    2.00    0.40
   8   6  -1    2.60    0.60
  -7  -6   1  109.89    7.30
   7  -6  -1  111.19    7.60
  -7  -6   1  122.39    7.90
   7   6  -1  131.19    7.70
  -7   6   1  116.29    7.60
   6  -6  -1   34.10    3.00
  -6  -6   1   33.70    2.60
   6  -6  -1   33.10    2.80
  -6  -6   1   34.80    2.80
  -6  -6   1   26.90    2.50
  -6  -6   1   26.30    2.70
   6   6  -1   26.40    2.80
   6   6  -1   35.70    2.90
  -6   6   1   35.50    2.80
   6   6  -1   27.80    2.50
   6   6  -1   28.50    3.00
   5  -6  -1   19.20    2.10
  -5  -6   1   21.70    2.10
  -5  -6   1   20.80    2.30
  -5  -6   1   20.90    2.00
  -5  -6   1   22.00    2.30
   5  -6  -1   22.50    2.30
   5  -6  -1   23.60    2.00
   5   6  -1   22.00    2.20
   5   6  -1   24.30    2.30
  -5   6   1   20.30    2.20
   5   6  -1   19.60    2.30
   5   6  -1   22.60    2.50
   4  -6  -1    4.90    1.00
  -4  -6   1    3.70    1.00
  -4  -6   1    3.00    1.00
  -4  -6   1    3.00    0.80
  -4  -6   1    3.80    1.00
   4  -6  -1    2.80    0.80
   4  -6  -1    3.50    0.90
   4  -6  -1    2.20    0.90
  -4  -6   1    3.10    0.80
   4   6  -1    2.70    0.80
  -4   6   1    2.30    0.90
  -4   6   1    1.20    0.70
   4   6  -1    2.90    0.90
   4   6  -1    1.70    0.80
   4   6  -1    1.80    0.80
  -4   6   1    3.70    0.70
   4   6  -1    3.50    1.20
  -4   6   1    2.40    0.80
   3  -6  -1  288.37   16.40
   3  -6  -1  287.27   16.60
  -3  -6   1  274.67   16.10
   3  -6  -1  278.47   16.40
  -3  -6   1  265.57   16.40
  -3  -6   1  259.87   16.10
  -3  -6   1  295.07   16.30
   3  -6  -1  274.77   16.10
  -3  -6   1  272.57   16.50
   3   6  -1  233.98   16.40
   3   6  -1  285.97   16.40
  -3   6   1  278.17   16.40
   3   6  -1  266.57   16.50
  -3   6   1  252.57   16.30
   2  -6  -1   99.79    6.40
  -2  -6   1   99.69    6.00
  -2  -6   1   95.29    6.00
  -2  -6   1   89.79    6.00
  -2  -6   1   93.99    6.30
   2  -6  -1   91.19    6.30
   2  -6  -1   94.39    6.10
   2  -6  -1   98.39    6.20
   2  -6  -1   83.89    5.90
  -2   6   1   94.09    6.20
   2   6  -1   88.09    6.30
  -2   6   1   91.89    6.20
  -2   6   1   93.29    6.20
   2   6  -1   93.29    6.30
   2   6  -1   88.49    6.40
   2   6  -1   95.79    6.40
   2   6  -1   97.99    6.20
   1  -6  -1  851.81   46.30
  -1  -6   1  831.52   46.30
  -1  -6   1  764.82   46.60
  -1  -6   1  854.51   46.80
  -1  -6   1  771.12   46.30
   1  -6  -1  776.32   46.60
  -1  -6   1  834.72   46.70
  -1  -6   1  865.91   46.40
   1  -6  -1  848.52   46.50
   1  -6  -1  860.41   46.80
   1  -6  -1  788.82   46.60
   1  -6  -1  764.42   46.50
   1   6  -1  779.92   46.70
  -1   6   1  866.81   46.60
  -1   6   1  731.03   46.50
   1   6  -1  812.62   46.50
  -1   6   1  717.33   46.40
   1   6  -1  815.12   46.90
   1   6  -1  863.61   46.70
   0  -6   1   98.59    6.20
   0  -6   1   90.99    6.30
   0  -6  -1   97.29    6.30
   0  -6   1   97.99    6.10
   0  -6  -1   99.09    6.10
   0  -6   1   98.59    6.20
   0  -6  -1  102.29    6.60
   0  -6   1   99.39    6.50
   0  -6  -1   95.19    6.50
   0  -6   1  103.79    6.50
   0  -6  -1   92.19    6.50
   0  -6  -1   99.19    6.30
   0   6  -1  103.79    6.30
   0   6  -1   89.49    6.30
   0   6   1  103.39    6.50
   0   6  -1   89.99    6.50
   0   6  -1   93.79    6.50
   0   6   1   97.39    6.40
   1  -6   1 1186.58   63.99
  -1  -6  -1 1096.79   63.89
   1  -6   1 1116.79   64.29
  -1  -6  -1 1084.79   64.29
  -1  -6  -1 1199.88   64.09
   1  -6   1 1104.89   63.99
  -1  -6  -1 1081.29   64.19
   1  -6   1 1131.29   64.39
  -1  -6  -1 1052.89   63.99
   1  -6   1 1150.18   64.39
   1  -6   1 1130.69   63.79
  -1   6  -1 1135.09   63.99
   1   6   1 1089.29   64.09
   1   6   1 1075.99   64.09
   1   6   1 1159.78   64.19
  -1   6  -1 1127.49   64.09
  -1   6  -1 1152.88   64.29
  -2  -6  -1    1.90    0.60
  -2  -6  -1    2.30    0.70
   2  -6   1    2.20    0.70
   2  -6   1    4.60    1.10
   2  -6   1    1.80    0.70
   2  -6   1    3.10    0.70
  -2  -6  -1    2.30    0.90
  -2  -6  -1    2.00    0.70
  -2  -6  -1    2.20    0.80
   2   6   1    0.70    0.70
  -2   6  -1    2.70    0.80
   2   6   1    1.70    0.70
   2   6   1    1.30    0.70
   2   6   1    3.90    1.10
   2   6   1    2.10    0.80
  -2   6  -1    3.10    0.80
  -3  -6  -1  146.39    9.30
   3  -6   1  135.39    9.30
   3  -6   1  157.78    9.00
  -3  -6  -1  139.69    9.40
   3  -6   1  152.58    9.20
  -3  -6  -1  152.58    9.20
  -3  -6  -1  136.09    9.10
   3  -6   1  142.89    9.10
  -3  -6  -1  141.29    9.60
  -3  -6  -1  140.99    9.00
  -3   6  -1  133.29    9.50
  -3   6  -1  144.99    9.40
  -3   6  -1  155.68    9.30
   3   6   1  152.18    9.30
   3   6   1  143.79    9.30
   4  -6   1   40.30    3.40
  -4  -6  -1   46.00    3.50
   4  -6   1   34.70    3.40
  -4  -6  -1   41.60    3.60
  -4  -6  -1   42.10    3.30
  -4  -6  -1   44.40    3.80
   4  -6   1   42.80    3.30
  -4  -6  -1   40.30    3.40
   4  -6   1   41.50    3.20
  -4  -6  -1   37.60    3.10
  -4   6  -1   43.00    3.40
   4   6   1   47.90    3.40
   4   6   1   40.70    3.40
  -4   6  -1   40.50    3.50
  -4   6  -1   39.70    3.40
  -5  -6  -1  222.48   13.90
  -5  -6  -1  203.88   14.30
   5  -6   1  215.28   13.80
  -5  -6  -1  234.78   13.70
  -5  -6  -1  221.18   14.00
   5  -6   1  236.08   14.20
   5  -6   1  238.38   14.00
   5  -6   1  243.58   13.70
  -5  -6  -1  220.48   13.90
  -5   6  -1  227.78   15.20
   5   6   1  228.58   14.20
  -5   6  -1  238.78   14.50
   6  -6   1    9.40    1.40
   6  -6   1    8.30    1.10
  -6  -6  -1    8.30    1.10
  -6  -6  -1   10.40    1.40
  -6  -6  -1   11.30    1.50
  -6  -6  -1    9.10    1.40
  -6  -6  -1   10.90    1.60
   6  -6   1    9.80    1.70
   6   6   1   12.90    1.60
  -6   6  -1    9.10    1.30
  -7  -6  -1    6.00    1.00
  -7  -6  -1    3.50    0.60
  -7  -6  -1    7.60    1.80
   7  -6   1    4.30    0.70
  -7   6  -1    3.70    0.70
   8  -6   1    1.10    0.50
  -8  -6  -1    1.40    0.50
  -8   6  -1    0.70    0.30
  -7  -7   1    4.00    0.80
  -7  -7   1    5.40    0.90
  -7   7   1    4.40    0.70
   7   7  -1    4.20    0.60
  -6  -7   1   84.69    6.10
   6  -7  -1  110.29    6.80
  -6  -7   1   98.19    6.60
  -6  -7   1   91.69    6.40
  -6   7   1  106.59    6.50
   6   7  -1  108.39    6.40
   6   7  -1   89.39    6.40
   5  -7  -1   18.60    2.20
  -5  -7   1   26.80    2.30
  -5  -7   1   26.40    2.60
  -5  -7   1   27.90    2.40
  -5  -7   1   20.10    2.50
   5  -7  -1   24.20    2.60
  -5  -7   1   23.30    2.30
   5  -7  -1   22.50    2.30
  -5  -7   1   27.20    2.20
   5   7  -1   23.10    2.20
   5   7  -1   20.00    2.10
  -5   7   1   26.70    2.40
  -4  -7   1   42.10    3.90
  -4  -7   1   49.90    3.60
  -4  -7   1   51.99    3.80
   4  -7  -1   47.40    4.00
  -4  -7   1   50.19    4.10
   4  -7  -1   48.80    3.80
   4  -7  -1   46.80    3.50
   4  -7  -1   53.49    3.80
  -4  -7   1   52.39    3.70
  -4   7   1   49.20    4.20
   4   7  -1   50.59    4.30
   4   7  -1   44.50    3.80
  -4   7   1   50.19    3.80
   4   7  -1   42.20    3.90
   3  -7  -1   25.30    2.60
  -3  -7   1   24.00    2.40
  -3  -7   1   24.30    2.20
   3  -7  -1   22.60    2.10
   3  -7  -1   19.70    2.10
  -3  -7   1   26.60    2.60
  -3  -7   1   29.40    2.40
   3  -7  -1   26.70    2.40
  -3  -7   1   26.60    2.50
  -3  -7   1   19.10    2.50
   3  -7  -1   22.60    2.20
  -3   7   1   24.50    2.30
   3   7  -1   23.50    2.40
  -3   7   1   22.00    2.20
   3   7  -1   26.00    2.30
   3   7  -1   25.90    2.50
   3   7  -1   26.30    2.50
  -2  -7   1  202.18   12.40
  -2  -7   1  210.08   12.20
   2  -7  -1  193.38   12.50
  -2  -7   1  181.88   12.40
   2  -7  -1  205.48   12.40
  -2  -7   1  194.58   12.50
   2  -7  -1  186.38   12.30
  -2  -7   1  210.18   12.10
  -2  -7   1  199.48   12.20
   2  -7  -1  201.18   12.20
   2  -7  -1  193.78   12.00
   2   7  -1  208.48   12.50
   2   7  -1  195.08   12.50
  -2   7   1  205.08   12.40
   2   7  -1  205.48   12.20
   1  -7  -1  139.19    8.80
  -1  -7   1  142.79    8.90
  -1  -7   1  120.59    8.70
   1  -7  -1  127.29    8.70
   1  -7  -1  142.29    9.00
  -1  -7   1  130.89    8.90
  -1  -7   1  134.89    8.60
   1  -7  -1  137.39    8.70
  -1  -7   1  146.99    8.70
   1  -7  -1  132.49    9.00
  -1  -7   1  140.09    8.90
   1   7  -1  149.88    8.90
   1   7  -1  134.89    8.60
   1   7  -1  139.29    9.00
  -1   7   1  132.89    8.70
   0  -7   1  213.28   13.20
   0  -7   1  208.58   13.30
   0  -7  -1  211.08   13.50
   0  -7  -1  222.08   13.60
   0  -7   1  207.28   13.60
   0  -7   1  225.58   13.10
   0  -7  -1  216.08   13.50
   0  -7  -1  223.68   13.40
   0  -7  -1  231.38   13.30
   0  -7   1  226.48   13.50
   0  -7   1  223.18   13.30
   0  -7  -1  219.08   13.30
   0   7   1  222.58   13.40
   0   7  -1  218.48   13.50
   0   7  -1  218.58   13.30
   0   7  -1  213.28   13.30
   0   7   1  222.48   13.50
   1  -7   1  105.69    7.60
  -1  -7  -1  120.89    7.80
   1  -7   1  121.99    8.10
   1  -7   1  122.89    7.80
  -1  -7  -1  127.69    7.80
  -1  -7  -1  118.09    8.00
  -1  -7  -1  119.09    8.70
   1  -7   1  130.99    8.00
   1  -7   1  124.39    8.00
   1  -7   1  124.89    7.80
  -1  -7  -1  107.09    8.30
   1   7   1  124.19    7.90
  -1   7  -1  120.89    7.80
   1   7   1  121.99    8.00
  -1   7  -1  120.69    8.00
  -1   7  -1  124.59    7.80
  -2  -7  -1  707.73   41.10
  -2  -7  -1  687.93   41.50
  -2  -7  -1  729.23   41.30
   2  -7   1  683.73   41.60
   2  -7   1  716.13   41.30
   2  -7   1  742.03   41.10
  -2  -7  -1  721.73   41.30
  -2  -7  -1  767.02   41.60
   2  -7   1  699.93   41.20
  -2  -7  -1  656.23   41.70
  -2   7  -1  711.23   41.20
   2   7   1  713.03   41.40
   2   7   1  739.83   41.50
  -2   7  -1  728.13   41.50
  -3  -7  -1   21.40    2.40
   3  -7   1   22.70    2.00
  -3  -7  -1   26.10    2.40
  -3  -7  -1   20.10    2.30
  -3  -7  -1   18.70    2.40
   3  -7   1   21.90    2.20
  -3  -7  -1   26.30    2.10
  -3  -7  -1   22.10    2.20
   3  -7   1   25.70    2.60
   3  -7   1   18.70    2.40
   3   7   1   22.80    2.30
  -3   7  -1   24.80    2.20
  -3   7  -1   24.50    2.30
   3   7   1   22.40    2.30
  -3   7  -1   20.30    2.40
  -4  -7  -1   55.79    4.30
  -4  -7  -1   54.09    4.40
  -4  -7  -1   51.39    3.80
   4  -7   1   57.29    4.10
   4  -7   1   58.79    3.90
   4  -7   1   44.70    4.40
   4  -7   1   50.79    4.00
  -4  -7  -1   51.89    4.00
  -4   7  -1   53.59    4.00
   4   7   1   53.19    4.10
   4   7   1   50.19    4.00
  -4   7  -1   51.39    4.00
  -5  -7  -1   70.89    5.40
  -5  -7  -1   75.19    5.50
   5  -7   1   75.99    5.10
   5  -7   1   84.59    6.70
  -5  -7  -1   80.69    5.80
  -5   7  -1   71.39    5.10
  -5   7  -1   84.29    5.40
   5   7   1   72.89    5.30
  -6  -7  -1   51.59    4.00
  -6  -7  -1   51.39    3.60
  -6  -7  -1   58.29    4.20
   6  -7   1   51.19    3.60
  -6   7  -1   63.29    3.90
  -7  -7  -1   16.60    1.50
  -7   7  -1   16.20    1.30
   7   7   1   15.40    1.40
  -7   7  -1   15.80    1.40
  -6  -8   1    1.20    0.40
  -6  -8   1    2.00    0.60
  -6  -8   1    1.70    0.70
  -6   8   1    1.70    0.50
   6   8  -1    1.30    0.30
   5  -8  -1   96.29    5.50
  -5  -8   1   82.89    5.70
  -5  -8   1   88.19    5.60
   5   8  -1   90.69    6.10
   5   8  -1   79.89    5.70
   4  -8  -1   -0.70    0.80
  -4  -8   1   -0.10    0.60
  -4  -8   1   -0.30    0.40
  -4  -8   1    0.10    0.40
  -4  -8   1    0.80    0.60
   4  -8  -1    0.30    0.50
   4  -8  -1   -0.90    0.80
  -4   8   1   -0.40    0.40
   4   8  -1   -0.80    0.50
  -4   8   1    0.50    0.50
   4   8  -1   -0.10    0.50
   4   8  -1    0.00    0.40
  -3  -8   1  318.07   18.00
  -3  -8   1  310.07   18.00
   3  -8  -1  323.47   18.40
  -3  -8   1  270.57   18.20
   3  -8  -1  276.07   17.70
   3  -8  -1  262.27   17.90
  -3  -8   1  318.47   17.80
   3  -8  -1  328.27   18.50
  -3   8   1  324.17   18.10
   3   8  -1  291.87   18.20
   3   8  -1  307.77   17.90
  -3   8   1  289.27   18.30
  -2  -8   1   31.40    2.60
   2  -8  -1   24.70    4.10
  -2  -8   1   28.60    2.50
   2  -8  -1   27.20    2.50
  -2  -8   1   27.10    2.70
   2  -8  -1   24.90    2.30
   2  -8  -1   25.90    2.40
   2  -8  -1   31.70    2.70
  -2  -8   1   27.10    2.60
  -2  -8   1   34.60    2.50
   2   8  -1   31.20    2.50
  -2   8   1   31.30    2.60
   2   8  -1   29.20    2.70
   1  -8  -1  219.28   14.10
   1  -8  -1  231.48   14.50
  -1  -8   1  236.18   14.20
   1  -8  -1  256.07   15.40
  -1  -8   1  232.28   14.30
  -1  -8   1  256.07   14.40
   1  -8  -1  228.88   14.30
   1  -8  -1  251.17   14.90
   1   8  -1  235.78   14.30
   1   8  -1  213.98   15.40
  -1   8   1  226.78   14.40
   1   8  -1  253.87   14.60
   0  -8   1   60.99    4.80
   0  -8  -1   74.59    5.40
   0  -8  -1   69.79    5.00
   0  -8   1   70.89    4.90
   0  -8  -1   70.39    5.00
   0  -8  -1   70.29    4.70
   0  -8   1   76.79    4.70
   0  -8   1   73.29    4.90
   0  -8  -1   62.39    4.80
   0  -8   1   68.79    5.00
   0  -8  -1   68.99    5.10
   0   8  -1   58.89    4.80
   0   8   1   70.99    4.90
   1  -8   1   26.90    2.50
  -1  -8  -1   24.50    2.70
  -1  -8  -1   34.10    2.70
  -1  -8  -1   25.10    2.50
  -1  -8  -1   31.00    2.40
   1  -8   1   24.40    2.30
  -1  -8  -1   29.30    2.70
   1  -8   1   29.90    2.60
   1   8   1   30.60    2.80
  -1   8  -1   25.60    2.60
  -1   8  -1   31.20    2.80
   1   8   1   33.20    2.80
  -2  -8  -1   12.00    1.30
   2  -8   1    9.70    1.30
  -2  -8  -1    9.90    1.50
   2  -8   1    8.30    1.10
  -2  -8  -1   10.40    1.40
   2  -8   1    9.40    1.40
  -2  -8  -1    7.60    1.60
  -2  -8  -1   10.00    1.40
  -2  -8  -1    9.60    1.40
  -2   8  -1    9.80    1.20
   2   8   1   10.70    1.40
   2   8   1    9.70    1.40
  -2   8  -1    8.00    1.50
  -2   8  -1    6.80    1.10
   3  -8   1    1.90    1.40
  -3  -8  -1    0.80    0.70
   3  -8   1   -0.40    0.60
  -3  -8  -1    1.30    0.70
  -3  -8  -1    0.90    0.80
  -3  -8  -1    1.30    0.60
   3  -8   1    2.10    0.60
  -3   8  -1    2.00    0.80
  -3   8  -1    2.00    0.70
  -3   8  -1    1.00    0.50
   3   8   1    1.50    0.70
   3   8   1    2.70    0.90
   4  -8   1   41.90    3.60
  -4  -8  -1   52.49    3.50
   4  -8   1   57.49    3.60
  -4  -8  -1   44.30    3.80
  -4  -8  -1   42.40    3.60
  -4   8  -1   51.79    3.60
  -4   8  -1   54.89    4.00
  -5  -8  -1   33.80    3.20
  -5  -8  -1   34.90    2.80
   5  -8   1   28.10    2.30
   5   8   1   30.40    2.60
  -6   8  -1   12.90    1.30
  -6   8  -1    9.90    1.00
   6   8   1   12.20    1.10
  -5  -9   1   12.90    1.30
  -5  -9   1   12.50    1.20
  -5   9   1   12.60    1.10
  -4  -9   1   58.29    3.70
   4   9  -1   47.60    3.10
   4   9  -1   49.10    3.70
   3  -9  -1   14.30    1.50
  -3  -9   1   15.90    1.70
  -3  -9   1   18.20    1.70
  -3  -9   1   20.20    1.80
  -3  -9   1   18.50    1.60
  -3   9   1   14.40    1.70
  -3   9   1   18.40    1.70
   3   9  -1   19.80    1.80
   3   9  -1   15.80    1.40
  -2  -9   1  287.57   17.80
  -2  -9   1  292.57   17.50
   2  -9  -1  296.87   17.50
  -2  -9   1  319.17   17.90
  -1  -9   1   56.49    3.90
   1  -9  -1   60.79    5.10
   1  -9  -1   66.39    4.70
   1  -9  -1   56.99    3.90
  -1  -9   1   60.19    4.30
   1   9  -1   54.49    3.90
   1   9  -1   50.19    4.00
  -1   9   1   63.39    4.20
   0  -9  -1   16.90    2.40
   0  -9  -1   19.50    1.70
   0  -9   1   14.30    1.60
   0  -9   1   17.30    1.80
   0  -9  -1   15.10    1.70
   0  -9  -1   19.70    2.00
   0  -9  -1   19.40    1.90
   0   9   1   17.50    1.70
   0   9  -1   20.10    1.70
   1  -9   1   54.59    3.90
   1  -9   1   51.39    3.60
  -1  -9  -1   50.29    3.90
  -1  -9  -1   52.29    4.00
  -1   9  -1   50.49    3.60
  -2  -9  -1   10.20    1.30
   2  -9   1   10.10    1.30
  -2  -9  -1    7.80    1.20
  -2  -9  -1    8.00    1.20
   2  -9   1    8.30    1.10
   2   9   1    7.20    1.10
  -2   9  -1    8.20    1.40
  -3  -9  -1   25.40    1.80
  -3   9  -1   19.70    1.60
  -3   9  -1   18.60    2.00
  -4  -9  -1   19.60    1.50
  -4  -9  -1   22.50    1.90
  -4   9  -1   18.20    1.40
  -4   9  -1   21.40    1.70
  -5  -9  -1    0.20    0.30
  -5  -9  -1    0.30    0.30
   5   9   1    0.10    0.20
  -5   9  -1    0.20    0.30
  -3 -10   1    1.90    0.40
  -3  10   1    2.30    0.40
  -3  10   1    1.70    0.30
  -2 -10   1    4.80    0.70
  -2  10   1    7.80    1.00
   2  10  -1    5.50    1.00
  -2  10   1    6.90    0.70
  -1 -10   1   27.00    2.40
  -1  10   1   25.10    1.90
   1  10  -1   26.20    2.50
   0 -10   1   12.70    1.10
   0 -10  -1   10.70    1.10
   0  10  -1   14.80    1.80
   0  10   1   13.40    1.70
  -1  10  -1   32.70    2.30
  -2 -10  -1   -0.40    0.30
   2 -10   1    0.00    0.30
  -2  10  -1   -0.20    0.30
   2  10   1    0.10    0.20
  -2  10  -1   -0.10    0.30
 -10   0   2    0.10    0.40
 -10   0   2   -0.30    0.40
 -10   0   2    0.00    0.40
  -9   0   2   -0.30    0.40
  -9   0   2    0.00    0.60
   9   0  -2    0.50    0.60
  -9   0   2   -0.30    0.60
  -8   0   2  373.56   21.60
  -8   0   2  369.66   22.60
  -8   0   2  383.16   21.70
  -8   0   2  330.57   22.10
  -8   0   2  367.56   21.50
  -7   0   2    0.00    0.40
  -7   0   2   -0.10    0.70
  -7   0   2    1.30    0.60
  -7   0   2    0.00    0.40
  -7   0   2    0.10    0.60
  -7   0   2    0.20    0.60
  -7   0   2   -0.50    0.50
  -6   0   2 1089.69   57.39
   6   0  -2 1032.10   57.19
  -6   0   2 1019.50   57.89
  -6   0   2  945.11   56.79
  -6   0   2 1008.20   56.79
  -6   0   2  903.21   57.29
  -6   0   2  942.91   57.29
  -6   0   2 1030.20   56.99
  -5   0   2    0.20    0.30
  -5   0   2    0.00    0.30
  -5   0   2    0.00    0.30
  -5   0   2    0.10    0.30
   5   0  -2   -0.10    0.30
  -4   0   2  131.59    8.10
  -4   0   2  135.19    8.60
  -4   0   2  127.39    8.00
   4   0  -2  142.59    8.00
  -3   0   2    1.20    0.30
  -3   0   2    1.20    0.30
  -3   0   2    1.90    0.40
   1   0  -2    0.20    0.10
   1   0  -2    0.30    0.10
  -1   0   2    0.40    0.10
   0   0  -2 5136.59  292.37
  -1   0  -2    0.30    0.10
  -1   0  -2    0.20    0.10
  -2   0  -2  339.47   19.70
   2   0   2  337.47   19.70
   2   0   2  336.17   19.70
  -2   0  -2  363.66   19.70
  -3   0  -2    0.20    0.20
  -3   0  -2    0.00    0.30
   3   0   2    0.20    0.20
  -3   0  -2    0.00    0.20
   4   0   2 2377.76  136.79
  -5   0  -2   -0.10    0.40
   5   0   2   -0.50    0.30
   5   0   2   -0.20    0.40
   5   0   2    0.60    0.50
   5   0   2   -0.60    0.40
  -5   0  -2   -0.20    0.40
  -5   0  -2   -0.10    0.50
  -5   0  -2    1.60    0.70
  -5   0  -2    0.70    0.40
  -5   0  -2    0.00    0.40
   6   0   2  606.34   34.50
  -6   0  -2  542.95   34.10
  -6   0  -2  603.94   35.30
   6   0   2  617.94   34.80
  -6   0  -2  574.24   34.60
   6   0   2  605.24   34.10
  -7   0  -2    0.00    0.60
  -7   0  -2   -1.10    0.60
   7   0   2   -0.40    0.40
  -7   0  -2   -0.20    0.60
   7   0   2    0.20    0.60
  -7   0  -2   -0.10    0.50
   7   0   2    0.10    0.60
  -7   0  -2    0.20    0.50
   8   0   2  117.99    8.10
  -8   0  -2  116.79    8.60
  -8   0  -2  131.09    8.20
   9   0   2    0.20    0.40
  -9   0  -2    0.00    0.40
  -9   0  -2    0.30    0.50
  -9   0  -2    0.00    0.50
 -10  -1   2    6.50    0.90
 -10  -1   2    6.40    1.10
 -10  -1   2    6.00    0.90
 -10   1   2    8.50    1.00
 -10   1   2    9.00    1.20
  -9  -1   2   26.40    2.70
  -9  -1   2   22.20    2.20
  -9  -1   2   23.30    2.60
  -9  -1   2   19.30    2.40
  -9   1   2   25.50    2.30
  -9   1   2   26.50    2.30
  -9   1   2   20.80    2.20
  -9   1   2   26.50    2.70
   8  -1  -2    4.10    1.50
  -8  -1   2    6.00    0.90
  -8  -1   2    5.90    1.20
  -8  -1   2    6.80    1.40
  -8  -1   2    7.50    1.50
   8   1  -2    4.60    0.70
  -8   1   2    5.70    1.10
  -8   1   2    6.40    1.10
  -8   1   2    3.80    0.80
  -8   1   2    6.60    1.50
  -7  -1   2  462.35   28.50
  -7  -1   2  476.35   28.40
  -7  -1   2  501.95   31.10
  -7  -1   2  498.85   28.60
  -7  -1   2  496.75   29.00
  -7   1   2  484.55   28.50
  -7   1   2  492.05   28.80
  -7   1   2  523.35   30.20
  -7   1   2  474.25   28.20
  -7   1   2  479.35   28.40
  -6  -1   2   40.40    3.00
  -6  -1   2   40.00    3.20
  -6  -1   2   39.60    3.60
  -6  -1   2   44.50    3.20
  -6  -1   2   35.10    3.20
  -6  -1   2   35.60    2.90
  -6  -1   2   46.10    3.50
  -6   1   2   42.80    3.20
  -6   1   2   41.50    3.00
   6   1  -2   36.60    3.20
  -6   1   2   41.60    3.00
  -6   1   2   40.30    3.10
   6   1  -2   38.40    3.20
   6   1  -2   42.70    2.90
  -6   1   2   36.80    3.20
  -6   1   2   46.90    3.50
  -6   1   2   43.80    3.80
  -5  -1   2   37.10    2.80
   5  -1  -2   39.50    2.90
  -5  -1   2   36.10    2.70
  -5  -1   2   39.00    3.30
  -5  -1   2   38.50    2.80
  -5  -1   2   37.50    2.90
  -5   1   2   41.50    2.80
  -5   1   2   40.10    3.10
  -5   1   2   40.80    3.50
   5   1  -2   42.50    2.70
  -5   1   2   41.40    3.00
  -5   1   2   40.50    2.80
  -4  -1   2  561.34   31.90
  -4  -1   2  601.74   32.00
   4  -1  -2  520.75   31.90
   4  -1  -2  589.54   32.00
  -4  -1   2  553.64   32.50
  -4   1   2  545.05   31.90
  -4   1   2  503.55   32.00
   4   1  -2  596.54   31.90
   3  -1  -2 1151.08   65.29
   3   1  -2 1151.28   65.09
  -3   1   2 1059.89   78.79
   2  -1  -2  313.07   17.90
  -2  -1   2  319.37   17.80
  -2   1   2  306.87   17.90
  -2   1   2  317.87   17.90
  -2   1   2  308.67   17.90
   1  -1  -2 1240.18   67.79
   1   1  -2 1176.18   67.29
  -1   1   2 1169.08   74.29
   1   1  -2 1174.78   69.39
   0   1  -2 1674.93   95.49
   0   1  -2 1642.74   93.49
  -1  -1  -2  958.30   60.19
  -1   1  -2  961.50   57.19
  -1   1  -2  853.01   50.69
   1   1   2  844.42   50.89
  -2  -1  -2 3177.88  192.58
   2  -1   2 3137.29  180.58
   2   1   2 3214.88  180.48
  -2   1  -2 3203.38  190.58
   3  -1   2  313.97   18.20
  -3  -1  -2  331.07   18.30
  -3  -1  -2  328.67   18.20
  -3  -1  -2  317.87   18.80
  -3  -1  -2  312.17   18.70
   3  -1   2  295.87   18.30
   3   1   2  285.97   18.20
  -3   1  -2  326.57   18.20
  -3   1  -2  331.17   18.20
   3   1   2  308.47   18.90
  -4  -1  -2   31.50    2.90
  -4  -1  -2   33.70    2.40
  -4  -1  -2   34.00    2.50
   4  -1   2   33.30    2.40
  -4  -1  -2   28.70    2.20
   4  -1   2   31.30    2.50
   4  -1   2   29.20    2.40
   4   1   2   34.10    2.30
  -4   1  -2   32.50    2.30
  -4   1  -2   32.20    2.90
   4   1   2   31.20    2.40
  -4   1  -2   32.30    2.30
   4   1   2   33.60    2.50
  -5  -1  -2  260.27   16.20
   5  -1   2  266.37   15.50
   5  -1   2  271.57   15.40
  -5  -1  -2  268.77   15.50
   5  -1   2  261.77   15.60
  -5  -1  -2  263.77   15.40
  -5  -1  -2  249.28   15.80
  -5  -1  -2  258.97   15.20
  -5  -1  -2  241.48   15.70
  -5   1  -2  260.67   15.30
  -5   1  -2  255.77   16.30
  -5   1  -2  224.88   15.50
   5   1   2  275.17   15.30
   5   1   2  276.37   16.00
  -5   1  -2  277.57   15.40
   5   1   2  238.08   15.40
  -5   1  -2  253.27   15.70
   5   1   2  271.47   15.50
  -6  -1  -2   91.99    6.50
  -6  -1  -2   90.89    6.10
  -6  -1  -2   85.39    6.20
  -6  -1  -2   98.29    6.60
  -6  -1  -2   86.89    6.90
   6  -1   2   97.49    6.40
   6  -1   2  100.79    6.10
   6   1   2   94.99    7.00
  -6   1  -2   89.69    6.10
  -6   1  -2   95.39    6.50
  -6   1  -2   98.49    7.10
   6   1   2   87.59    5.90
  -7  -1  -2  110.79    7.20
  -7  -1  -2   97.39    6.70
  -7  -1  -2   95.49    7.50
  -7  -1  -2  103.59    6.70
  -7  -1  -2   98.39    7.10
   7  -1   2  106.09    7.30
   7  -1   2   98.19    6.80
   7   1   2  111.39    7.30
  -7   1  -2   88.49    6.60
   7   1   2  103.59    6.80
  -7   1  -2  109.79    7.80
  -7   1  -2   98.59    7.00
  -7   1  -2  108.69    6.60
   8  -1   2   84.59    5.70
   8  -1   2   80.19    6.00
  -8  -1  -2   95.59    5.90
  -8  -1  -2   94.79    6.10
  -8   1  -2   71.09    5.50
  -8   1  -2   79.59    6.40
  -8   1  -2   95.19    6.00
   8   1   2   82.19    5.60
  -9  -1  -2   11.60    1.50
  -9   1  -2   12.20    1.30
  -9   1  -2   11.40    1.90
   9   1   2    9.40    1.10
 -10  -2   2    8.80    1.00
 -10   2   2    8.00    0.90
 -10   2   2    9.70    1.20
   9  -2  -2    4.00    1.10
  -9  -2   2    7.30    1.50
  -9  -2   2    6.80    1.30
  -9  -2   2    6.30    1.20
  -9  -2   2    5.90    1.20
  -9   2   2    8.70    1.20
  -9   2   2    6.20    1.30
  -9   2   2    8.70    1.30
   8  -2  -2    4.00    1.00
  -8  -2   2    4.30    1.20
  -8  -2   2    3.60    1.10
  -8  -2   2    3.20    0.80
  -8  -2   2    3.60    0.90
   8  -2  -2    7.20    1.50
  -8  -2   2    4.80    1.00
  -8  -2   2    6.00    1.50
  -8  -2   2    4.40    1.30
  -8   2   2    5.80    1.10
  -8   2   2    3.70    1.10
  -8   2   2    4.80    1.40
  -8   2   2    3.90    1.30
   8   2  -2    3.70    0.90
  -8   2   2    5.60    1.10
  -7  -2   2    4.50    1.20
   7  -2  -2    5.90    1.10
  -7  -2   2    3.90    0.90
  -7  -2   2    4.60    1.30
  -7  -2   2    5.40    0.90
  -7  -2   2    4.80    1.30
  -7  -2   2    5.20    1.00
  -7  -2   2    5.00    1.20
  -7   2   2    3.80    1.00
   7   2  -2    5.40    1.30
  -7   2   2    4.60    1.10
  -7   2   2    4.70    1.40
  -7   2   2    5.00    1.30
  -7   2   2    5.00    1.10
   7   2  -2    3.80    1.00
  -6  -2   2   17.30    2.10
  -6  -2   2   21.20    2.00
  -6  -2   2   17.60    1.80
  -6  -2   2   19.80    2.10
  -6  -2   2   18.80    1.70
  -6  -2   2   16.00    1.60
  -6   2   2   19.90    2.10
  -6   2   2   18.40    1.60
  -6   2   2   16.80    1.80
  -6   2   2   17.30    1.80
  -6   2   2   19.80    1.80
  -6   2   2   18.70    2.30
  -6   2   2   17.90    1.90
   6   2  -2   18.50    2.00
  -5  -2   2   25.20    1.90
   5  -2  -2   20.30    1.80
   5  -2  -2   18.40    1.60
  -5  -2   2   20.70    2.10
  -5  -2   2   20.40    1.70
  -5  -2   2   24.20    2.30
  -5  -2   2   21.60    1.90
  -5   2   2   22.90    1.80
  -5   2   2   23.20    1.90
  -5   2   2   19.90    2.40
   5   2  -2   20.30    1.60
  -5   2   2   20.30    1.80
   5   2  -2   20.00    2.10
  -5   2   2   22.80    1.90
  -4  -2   2  831.52   45.50
  -4  -2   2  845.42   45.50
  -4  -2   2  763.42   46.00
   4  -2  -2  799.22   45.60
  -4  -2   2  845.72   46.00
  -4  -2   2  799.22   45.60
  -4   2   2  820.92   45.70
  -4   2   2  742.03   45.60
  -4   2   2  752.52   45.50
  -3  -2   2   83.09    5.00
  -3  -2   2   81.09    5.10
  -3  -2   2   83.69    5.00
   3  -2  -2   79.39    5.00
  -3   2   2   77.69    5.00
   3   2  -2   87.59    4.80
   3   2  -2   84.79    5.00
  -3   2   2   88.29    5.10
  -3   2   2   72.99    5.10
   2   2  -2 7858.71  451.05
  -2   2   2 7866.31  455.45
   1  -2  -2  771.62   45.50
   1   2  -2  847.52   49.50
  -1   2   2  734.03   54.09
   1   2  -2  798.62   49.80
   0  -2  -2 2405.66  144.49
   0   2  -2 2679.13  143.99
   0   2   2 2435.96  153.38
   0   2  -2 2656.13  148.29
  -1  -2  -2  122.39    7.50
  -1  -2  -2  130.79    7.60
  -1  -2  -2  127.89    7.50
   1   2   2  124.59    7.60
  -1   2  -2  129.19    7.40
   1   2   2  134.49    7.60
  -2  -2  -2   31.40    2.30
  -2  -2  -2   33.30    2.30
   2  -2   2   32.70    2.20
   2  -2   2   31.10    2.30
  -2  -2  -2   36.30    2.30
  -2   2  -2   32.10    2.10
   2   2   2   33.10    2.30
   2   2   2   33.40    2.30
  -2   2  -2   38.50    2.20
  -3  -2  -2    9.00    1.00
  -3  -2  -2   10.10    1.10
  -3  -2  -2    9.80    1.30
  -3  -2  -2    9.70    0.90
   3  -2   2    9.80    1.00
   3  -2   2    9.60    1.10
   3   2   2   10.20    1.00
   3   2   2   10.00    1.00
  -3   2  -2   10.30    0.90
  -4  -2  -2  145.99    9.80
  -4  -2  -2  158.68    9.30
  -4  -2  -2  142.79    9.60
   4  -2   2  157.98    9.40
   4  -2   2  159.08    9.20
  -4  -2  -2  153.68    9.20
   4  -2   2  145.99    9.40
  -4  -2  -2  153.28    9.30
  -4  -2  -2  157.38    9.30
   4   2   2  157.78    9.70
  -4   2  -2  160.18    9.20
   4   2   2  150.78    9.30
  -4   2  -2  166.08   10.10
   4   2   2  152.58    9.30
  -4   2  -2  147.89    9.60
   4   2   2  149.69    9.20
  -4   2  -2  140.99    9.40
  -4   2  -2  154.88    9.20
   5  -2   2    5.00    0.80
  -5  -2  -2    3.10    0.70
   5  -2   2    3.40    0.90
  -5  -2  -2    4.10    0.90
   5  -2   2    3.70    0.90
  -5  -2  -2    4.80    1.20
  -5  -2  -2    4.10    1.00
  -5  -2  -2    4.60    1.00
  -5  -2  -2    4.20    0.80
  -5  -2  -2    4.20    1.20
  -5   2  -2    4.70    0.90
  -5   2  -2    4.50    1.30
   5   2   2    3.30    0.90
  -5   2  -2    3.90    0.80
  -5   2  -2    4.10    1.10
   5   2   2    3.20    0.90
   5   2   2    3.80    1.00
  -5   2  -2    5.60    1.00
   5   2   2    3.40    0.70
  -5   2  -2    3.70    0.80
  -6  -2  -2    7.00    1.50
  -6  -2  -2    7.60    1.10
  -6  -2  -2    6.10    0.90
  -6  -2  -2    7.90    1.40
   6  -2   2    7.30    1.30
  -6  -2  -2    8.20    1.40
  -6  -2  -2    5.00    1.10
  -6  -2  -2    6.70    1.20
   6  -2   2    6.60    1.30
  -6   2  -2    8.00    1.20
   6   2   2    8.00    1.30
  -6   2  -2    7.20    1.20
   6   2   2    7.70    1.40
  -6   2  -2    6.30    1.10
  -6   2  -2    9.60    2.90
  -7  -2  -2   22.90    2.70
  -7  -2  -2   26.30    2.30
  -7  -2  -2   23.00    2.80
   7  -2   2   24.20    2.40
  -7  -2  -2   25.30    2.30
   7  -2   2   26.30    2.50
   7  -2   2   29.80    2.90
  -7   2  -2   27.50    3.00
   7   2   2   29.60    3.00
  -7   2  -2   28.90    3.10
   7   2   2   29.50    2.50
  -8  -2  -2   16.30    1.50
  -8  -2  -2   16.10    1.80
   8   2   2   12.80    1.60
  -9  -2  -2    5.60    0.80
   9  -2   2    4.30    0.80
  -9   2  -2    2.90    0.90
  -9  -3   2   31.10    3.00
   9  -3  -2   40.40    2.90
  -9  -3   2   38.30    2.50
  -9   3   2   38.00    2.80
  -8  -3   2   17.60    1.70
  -8  -3   2   17.40    1.90
  -8  -3   2   18.60    1.80
  -8  -3   2   16.10    1.90
  -8  -3   2   14.80    2.00
   8  -3  -2   15.30    1.70
  -8   3   2   20.70    2.10
  -8   3   2   16.30    2.30
  -8   3   2   21.40    1.90
  -8   3   2   21.00    2.10
   8   3  -2   17.50    2.00
  -7  -3   2    7.80    1.40
  -7  -3   2    6.80    1.40
  -7  -3   2    6.40    1.20
  -7  -3   2    3.90    1.10
  -7  -3   2    5.20    0.90
  -7  -3   2    6.00    1.00
   7  -3  -2    7.10    1.20
   7   3  -2    6.70    1.30
  -7   3   2    9.20    1.20
  -7   3   2    8.30    1.20
  -7   3   2    7.80    1.70
  -7   3   2    5.50    1.10
   7   3  -2    5.90    1.30
  -7   3   2    4.70    1.20
  -6  -3   2  189.58   11.80
  -6  -3   2  186.38   11.80
   6  -3  -2  204.78   11.90
  -6  -3   2  178.78   12.20
  -6  -3   2  191.38   11.60
  -6  -3   2  182.98   11.60
  -6  -3   2  210.98   12.90
   6   3  -2  183.48   11.70
   6   3  -2  175.18   12.00
  -6   3   2  182.98   12.70
  -6   3   2  203.08   11.80
   6   3  -2  191.18   12.20
  -6   3   2  199.58   12.60
  -6   3   2  194.08   11.70
  -6   3   2  202.68   12.10
  -5  -3   2    0.70    0.40
   5  -3  -2    1.60    0.60
  -5  -3   2   -0.10    0.50
  -5  -3   2    0.00    0.40
   5  -3  -2    0.50    0.40
  -5  -3   2    0.10    0.50
  -5  -3   2   -0.20    0.60
  -5  -3   2    0.40    0.50
   5  -3  -2    0.90    0.50
   5   3  -2    0.70    0.60
  -5   3   2    2.20    0.60
  -5   3   2    1.20    0.60
   5   3  -2    0.00    0.20
  -5   3   2    1.90    0.70
  -5   3   2    0.60    0.80
  -5   3   2    0.20    0.60
   5   3  -2    0.70    0.70
  -5   3   2    0.20    0.50
  -5   3   2    0.20    0.40
   4  -3  -2  447.26   26.20
  -4  -3   2  466.65   26.40
   4  -3  -2  421.26   26.50
  -4  -3   2  454.35   26.20
  -4  -3   2  449.46   26.30
   4  -3  -2  473.45   26.40
  -4  -3   2  448.56   26.20
   4  -3  -2  476.05   26.50
  -4   3   2  447.06   26.20
  -4   3   2  457.15   26.40
  -4   3   2  439.46   26.30
  -4   3   2  499.75   27.10
  -4   3   2  454.95   26.40
  -2  -3   2    2.30    0.50
   2  -3  -2    2.50    0.70
   2  -3  -2    2.00    0.50
  -2  -3   2    1.90    0.40
   2  -3  -2    1.80    0.50
  -2   3   2    1.80    0.50
  -2   3   2    2.40    0.50
  -2   3   2    2.20    0.50
   1  -3  -2 2069.19  120.49
   1   3  -2 2175.78  129.09
  -1   3   2 2115.59  132.89
   0  -3   2  168.28    9.40
   0  -3  -2  159.68    9.60
   0  -3  -2  159.28    9.50
   0   3   2  166.58    9.60
   0   3   2  158.18    9.60
   1  -3   2  469.25   27.60
  -1  -3  -2  472.15   27.70
  -1  -3  -2  472.65   27.70
  -1  -3  -2  464.45   27.70
   1   3   2  518.15   27.80
   1   3   2  509.65   27.70
  -2   3  -2  745.13   42.10
  -3  -3  -2 1537.15   94.79
   3  -3   2 1583.44   94.49
   3   3   2 1730.33   94.39
   3   3   2 1699.23   94.29
  -3   3  -2 1781.52   94.99
  -4  -3  -2   23.30    2.00
   4  -3   2   21.50    1.80
   4  -3   2   21.50    2.20
  -4  -3  -2   22.70    1.90
   4  -3   2   20.70    1.90
  -4  -3  -2   19.90    2.20
  -4  -3  -2   21.20    2.10
  -4  -3  -2   21.50    1.90
  -4  -3  -2   18.30    1.70
  -4  -3  -2   19.40    2.10
  -4   3  -2   20.10    1.90
  -4   3  -2   21.90    2.10
   4   3   2   23.00    2.30
  -4   3  -2   23.20    2.40
  -4   3  -2   21.00    1.70
   4   3   2   24.00    2.00
   4   3   2   18.60    1.60
   4   3   2   23.00    2.20
  -5  -3  -2  465.35   25.50
   5  -3   2  452.75   25.70
  -5  -3  -2  445.76   25.50
  -5  -3  -2  472.85   26.50
  -5  -3  -2  429.26   25.40
  -5  -3  -2  420.56   25.80
   5  -3   2  384.16   25.30
   5  -3   2  470.95   25.70
   5   3   2  399.06   25.70
  -5   3  -2  414.16   25.30
  -5   3  -2  455.45   25.70
  -5   3  -2  412.76   25.50
  -5   3  -2  451.65   26.30
   6  -3   2    4.10    0.90
  -6  -3  -2    3.60    1.10
  -6  -3  -2    2.70    0.70
  -6  -3  -2    6.40    1.10
  -6  -3  -2    4.40    1.30
   6  -3   2    2.80    0.80
   6  -3   2    4.40    1.10
  -6  -3  -2    4.00    1.00
  -6  -3  -2    3.10    1.10
  -6  -3  -2    3.70    1.00
  -6   3  -2    5.30    1.50
   6   3   2    4.50    1.00
  -6   3  -2    2.40    0.80
   6   3   2    4.20    1.10
  -6   3  -2    3.20    0.90
   7  -3   2    1.50    0.60
   7  -3   2    2.20    0.90
  -7  -3  -2    1.60    0.80
  -7  -3  -2    3.30    1.00
  -7  -3  -2    4.10    1.00
  -7  -3  -2    3.50    1.00
  -7  -3  -2    2.40    1.00
  -7  -3  -2    2.20    0.80
  -7   3  -2    1.30    0.90
  -7   3  -2    1.50    0.80
   7   3   2    1.60    0.80
  -7   3  -2    0.50    0.60
   8  -3   2  116.99    8.40
  -8  -3  -2  121.99    8.40
  -8  -3  -2  130.19    8.10
   8  -3   2  123.99    9.10
  -8  -3  -2  137.89    8.50
   8   3   2  129.89    8.10
  -8   3  -2  151.38    9.00
   9  -3   2   11.20    1.20
  -9  -3  -2   11.40    1.20
  -9   3  -2    9.30    1.20
  -9  -4   2    3.30    0.80
   9  -4  -2    2.80    0.60
  -9  -4   2    2.50    0.50
  -9   4   2    1.50    0.70
  -9   4   2    3.30    0.90
   9   4  -2    2.60    0.70
  -8  -4   2  298.17   16.50
  -8  -4   2  243.08   16.00
  -8  -4   2  261.97   15.60
  -8  -4   2  288.37   16.30
  -8   4   2  264.57   15.80
  -8   4   2  232.08   16.30
  -7  -4   2   37.20    3.20
  -7  -4   2   34.50    3.80
   7  -4  -2   40.40    3.20
  -7  -4   2   39.30    3.00
  -7  -4   2   38.20    3.00
  -7  -4   2   36.60    3.10
  -7   4   2   34.70    3.50
  -7   4   2   34.10    2.90
  -7   4   2   34.70    3.10
  -7   4   2   38.60    3.20
   7   4  -2   45.80    4.70
  -7   4   2   39.90    3.70
  -6  -4   2  130.59    7.80
  -6  -4   2  122.79    8.00
  -6  -4   2  122.79    8.30
  -6  -4   2  128.39    7.80
  -6   4   2  120.89    7.80
  -6   4   2  135.09    9.10
  -6   4   2  125.29    8.10
   6   4  -2  110.59    8.10
   6   4  -2  122.79    8.40
  -6   4   2  111.69    7.80
   6   4  -2  118.29    7.90
   5  -4  -2   40.50    2.80
  -5  -4   2   34.60    2.70
   5  -4  -2   30.20    3.50
  -5  -4   2   36.70    3.00
  -5  -4   2   35.50    2.90
   5  -4  -2   36.60    3.00
  -5  -4   2   36.80    2.80
  -5  -4   2   36.50    3.10
   5   4  -2   34.80    3.20
   5   4  -2   34.80    3.00
   5   4  -2   34.80    3.10
  -5   4   2   39.90    3.10
  -5   4   2   38.50    3.50
  -5   4   2   35.70    2.90
  -5   4   2   34.90    2.80
  -5   4   2   33.40    2.90
  -4  -4   2  382.96   22.50
   4  -4  -2  366.86   22.40
   4  -4  -2  423.26   22.60
  -4  -4   2  404.26   22.40
  -4  -4   2  406.66   22.40
  -4  -4   2  360.06   22.80
   4  -4  -2  354.96   22.60
   4  -4  -2  394.36   22.70
  -4  -4   2  371.86   22.60
  -4   4   2  396.56   22.80
   4   4  -2  391.96   22.90
  -4   4   2  421.96   23.30
  -4   4   2  367.86   22.70
  -4   4   2  385.06   22.50
  -4   4   2  411.46   22.80
  -4   4   2  386.76   22.50
   4   4  -2  405.46   23.10
   4   4  -2  345.27   22.90
   4   4  -2  362.56   22.90
   3  -4  -2  158.98   10.00
  -3  -4   2  157.98    9.90
  -3  -4   2  171.38    9.80
  -3  -4   2  158.48    9.80
   3  -4  -2  170.28   10.00
   3  -4  -2  158.18   10.10
   3  -4  -2  161.68    9.90
   3  -4  -2  164.28    9.80
  -3   4   2  172.08   10.00
  -3   4   2  175.18   10.00
  -3   4   2  165.88    9.90
   2  -4  -2    6.50    0.90
   2  -4  -2    6.90    0.90
   2  -4  -2    7.30    0.80
  -2  -4   2    8.50    0.80
   2  -4  -2    7.90    0.90
  -2  -4   2    8.10    0.80
  -2  -4   2    7.20    0.80
   2  -4  -2    5.50    0.90
  -2   4   2    6.50    1.00
  -2   4   2    9.20    1.00
   1  -4  -2   31.80    2.30
  -1  -4   2   32.60    2.20
   1  -4  -2   34.60    2.40
  -1  -4   2   27.10    2.80
  -1  -4   2   31.80    2.20
   1  -4  -2   34.80    2.40
  -1   4   2   35.00    2.40
   0  -4  -2   19.10    1.60
   0  -4   2   16.80    1.30
   0  -4   2   16.90    1.30
   0  -4  -2   15.50    1.50
   0  -4  -2   15.80    1.40
   0  -4  -2   18.50    1.50
   0   4   2   17.60    1.50
   1  -4   2    1.60    0.40
  -1  -4  -2    1.00    0.30
  -1  -4  -2    1.10    0.50
  -1  -4  -2    1.10    0.40
  -1  -4  -2    1.70    0.50
  -2  -4  -2   19.70    1.60
   2  -4   2   19.10    1.50
   2  -4   2   19.90    1.70
  -2  -4  -2   19.30    1.70
  -2  -4  -2   19.40    1.70
  -2  -4  -2   20.90    1.80
   2   4   2   22.40    1.80
  -3  -4  -2   13.60    1.50
   3  -4   2   17.50    1.70
   3  -4   2   17.00    1.60
  -3  -4  -2   17.10    1.60
  -3  -4  -2   16.10    1.80
  -3  -4  -2   17.70    1.50
   3  -4   2   15.60    1.70
  -3  -4  -2   15.50    1.60
  -3   4  -2   15.80    1.80
  -3   4  -2   17.60    1.60
   3   4   2   17.50    1.90
   3   4   2   16.90    1.80
   3   4   2   16.80    1.60
  -3   4  -2   15.90    1.40
  -3   4  -2   15.10    1.80
  -3   4  -2   16.40    1.80
   4  -4   2 2093.99  115.09
  -4  -4  -2 1838.92  115.09
  -4  -4  -2 2223.08  116.69
  -4   4  -2 2162.18  115.29
  -4   4  -2 1825.32  115.09
   4   4   2 2187.38  115.19
  -4   4  -2 1850.51  115.39
  -5  -4  -2    2.60    0.80
  -5  -4  -2    4.20    1.20
  -5  -4  -2    2.70    0.80
   5  -4   2    2.60    1.20
   5  -4   2    2.90    1.00
  -5  -4  -2    5.20    1.30
  -5  -4  -2    4.10    1.00
   5  -4   2    5.90    1.10
  -5  -4  -2    4.90    0.80
  -5  -4  -2    3.60    0.90
  -5   4  -2    3.00    0.90
  -5   4  -2    3.40    0.90
   5   4   2    4.20    0.90
  -5   4  -2    4.30    1.30
  -5   4  -2    4.90    1.20
  -6  -4  -2  280.87   18.80
  -6  -4  -2  305.07   18.40
  -6  -4  -2  330.37   18.50
   6  -4   2  299.37   18.20
   6  -4   2  342.17   19.30
  -6  -4  -2  289.37   18.70
  -6  -4  -2  278.67   18.00
  -6   4  -2  323.87   18.60
   6   4   2  316.97   18.20
  -6   4  -2  320.07   19.30
   7  -4   2    0.70    0.80
   7  -4   2    0.10    0.40
  -7  -4  -2    1.50    0.70
  -7  -4  -2    0.10    0.50
  -7  -4  -2    1.20    0.70
  -7  -4  -2    1.10    0.50
   7  -4   2    1.00    0.70
  -7   4  -2    0.40    0.60
  -7   4  -2    0.70    0.50
  -7   4  -2    1.00    0.60
   7   4   2    0.90    0.50
  -8  -4  -2    1.30    0.60
   8  -4   2    1.30    0.70
  -8   4  -2    1.50    0.60
  -8   4  -2    0.70    0.60
   9  -5  -2   14.20    1.30
  -8  -5   2   24.10    2.00
  -8   5   2   18.50    2.00
   7  -5  -2   97.39    7.20
  -7  -5   2  105.39    6.80
  -7  -5   2  105.69    6.60
  -7  -5   2  101.69    7.00
  -7  -5   2  104.59    6.90
  -7  -5   2  106.59    6.70
   7   5  -2   92.19    7.00
   7   5  -2  104.99    7.20
  -7   5   2   94.19    6.70
  -6  -5   2   47.90    3.70
  -6  -5   2   45.70    3.40
   6  -5  -2   40.80    3.50
   6  -5  -2   45.90    3.60
  -6  -5   2   44.50    3.70
  -6  -5   2   49.10    3.50
   6  -5  -2   50.49    3.80
   6   5  -2   38.40    3.40
  -6   5   2   39.70    3.30
  -6   5   2   48.60    3.70
  -6   5   2   38.60    3.50
   6   5  -2   50.09    4.10
  -6   5   2   41.60    3.90
   5  -5  -2  416.46   23.90
  -5  -5   2  411.96   23.60
   5  -5  -2  423.16   23.90
  -5  -5   2  390.56   23.80
  -5  -5   2  382.96   23.90
  -5  -5   2  414.76   23.80
  -5   5   2  374.46   24.30
   5   5  -2  394.36   23.90
  -5   5   2  382.76   23.60
   5   5  -2  423.56   24.40
  -5   5   2  400.76   23.90
  -5   5   2  390.66   23.70
  -5   5   2  437.96   24.00
  -4  -5   2  234.28   14.10
   4  -5  -2  256.17   14.20
  -4  -5   2  221.08   14.90
  -4  -5   2  227.38   14.30
   4  -5  -2  233.78   14.30
   4  -5  -2  251.77   14.00
  -4  -5   2  240.88   14.00
   4  -5  -2  234.78   14.20
  -4  -5   2  241.88   14.00
   4   5  -2  221.28   14.50
  -4   5   2  226.08   14.00
   4   5  -2  228.18   14.60
  -4   5   2  221.88   14.20
  -4   5   2  242.28   14.20
  -4   5   2  259.07   14.90
   4   5  -2  209.28   14.40
   4   5  -2  230.38   14.30
  -3  -5   2   64.79    4.70
   3  -5  -2   66.59    4.80
   3  -5  -2   74.59    4.80
   3  -5  -2   73.09    4.60
   3  -5  -2   65.49    4.80
  -3  -5   2   64.89    4.80
  -3  -5   2   68.69    4.50
  -3  -5   2   70.99    4.50
  -3  -5   2   68.99    4.60
   3  -5  -2   75.59    4.80
   3   5  -2   69.59    4.90
   3   5  -2   67.49    5.00
   3   5  -2   67.89    5.00
  -3   5   2   69.99    4.60
   3   5  -2   69.39    4.70
  -3   5   2   71.49    5.20
  -3   5   2   68.29    4.60
  -3   5   2   72.99    4.90
   3   5  -2   62.09    4.90
  -3   5   2   67.69    4.80
   2  -5  -2   17.40    1.80
   2  -5  -2   17.90    1.70
   2  -5  -2   18.80    1.70
   2  -5  -2   18.70    1.60
   2  -5  -2   18.00    1.80
  -2  -5   2   18.00    1.60
   2  -5  -2   21.00    2.20
  -2  -5   2   18.40    1.50
  -2  -5   2   17.50    1.50
  -2   5   2   15.90    2.10
  -2   5   2   18.70    1.80
   2   5  -2   18.20    1.90
   2   5  -2   21.50    2.40
  -2   5   2   18.70    1.70
   2   5  -2   21.80    2.00
   2   5  -2   16.60    1.60
   2   5  -2   18.20    1.90
  -1  -5   2  604.04   35.10
   1  -5  -2  608.64   35.50
   1  -5  -2  619.64   35.40
   1  -5  -2  644.34   35.30
   1  -5  -2  655.03   35.70
  -1  -5   2  592.64   35.20
  -1  -5   2  627.64   35.20
   1  -5  -2  637.34   35.20
   1  -5  -2  581.14   35.40
  -1   5   2  643.14   35.50
   1   5  -2  629.34   35.50
  -1   5   2  615.14   35.30
  -1   5   2  581.14   35.40
   1   5  -2  576.24   35.70
   0  -5   2  353.16   20.20
   0  -5  -2  340.87   20.30
   0  -5  -2  326.77   19.90
   0  -5  -2  342.57   20.20
   0  -5   2  346.77   19.90
   0  -5  -2  370.66   20.40
   0  -5   2  335.97   19.90
   0  -5   2  352.46   19.90
   0  -5  -2  350.26   20.10
   0  -5  -2  325.97   20.10
   0   5  -2  360.46   20.50
   0   5   2  324.37   20.20
   0   5   2  350.86   20.30
  -1  -5  -2    0.70    0.50
   1  -5   2    1.10    0.40
  -1  -5  -2    0.90    0.70
   1  -5   2    0.00    0.50
   1  -5   2    1.10    0.40
  -1  -5  -2    0.30    0.40
  -1  -5  -2    0.40    0.40
   1  -5   2    1.30    0.40
  -1  -5  -2    0.40    0.40
   1   5   2    0.90    0.50
   1   5   2    1.10    0.60
   1   5   2    0.50    0.40
  -1   5  -2    1.00    0.50
   1   5   2    0.80    0.50
   2  -5   2  219.78   14.00
  -2  -5  -2  220.88   13.80
  -2  -5  -2  235.08   14.20
  -2  -5  -2  231.78   14.30
  -2  -5  -2  243.18   13.90
   2  -5   2  246.08   13.70
  -2  -5  -2  239.38   13.70
  -2  -5  -2  214.38   13.90
   2  -5   2  236.98   13.80
   2   5   2  219.78   14.00
   2   5   2  238.48   14.00
   2   5   2  233.38   14.00
  -2   5  -2  241.48   14.20
  -2   5  -2  229.68   13.80
  -3  -5  -2  761.82   43.10
   3  -5   2  768.92   43.30
  -3  -5  -2  760.02   43.70
   3  -5   2  705.33   43.50
  -3  -5  -2  734.23   43.30
  -3  -5  -2  768.02   43.30
   3  -5   2  744.13   43.10
  -3  -5  -2  753.32   43.40
   3   5   2  803.02   43.50
   3   5   2  723.43   43.50
   3   5   2  800.42   43.20
  -3   5  -2  730.33   43.80
  -3   5  -2  781.02   43.70
   3   5   2  677.53   43.30
  -3   5  -2  785.62   43.40
   4  -5   2   14.20    1.60
   4  -5   2   12.90    1.70
  -4  -5  -2   13.50    1.40
  -4  -5  -2   14.40    1.80
   4  -5   2   14.10    1.50
  -4  -5  -2   13.10    1.60
  -4  -5  -2   11.30    1.40
  -4  -5  -2   14.10    1.80
  -4   5  -2   13.50    1.60
   4   5   2   10.10    1.70
  -4   5  -2    9.90    1.70
  -4   5  -2   11.60    1.60
   4   5   2   13.20    1.60
   4   5   2   13.20    2.30
  -4   5  -2   12.80    2.50
  -5  -5  -2   79.99    5.90
  -5  -5  -2   96.69    6.50
  -5  -5  -2   86.99    6.40
  -5  -5  -2   92.59    6.10
  -5  -5  -2   86.29    5.80
  -5  -5  -2   90.49    6.10
   5  -5   2   85.79    6.20
  -5   5  -2   92.99    6.10
  -5   5  -2   90.69    6.30
  -6  -5  -2   15.10    2.20
   6  -5   2   16.40    1.80
  -6  -5  -2   16.80    2.20
   6  -5   2   17.10    1.60
  -6  -5  -2   14.20    1.80
  -6  -5  -2   16.90    1.90
   6   5   2   12.60    1.60
  -6   5  -2   11.30    1.90
  -7  -5  -2   25.30    2.40
  -7  -5  -2   23.10    2.20
   7  -5   2   26.80    2.00
  -7  -5  -2   27.70    2.30
  -7   5  -2   20.50    2.10
  -7   5  -2   29.00    2.80
   8  -5   2   25.30    2.10
   8   5   2   21.50    2.00
  -8   5  -2   27.70    2.00
  -8  -6   2    1.80    0.60
  -8  -6   2    2.60    0.50
  -8  -6   2    2.40    0.70
  -8   6   2    3.40    0.70
   8   6  -2    2.20    0.70
  -8   6   2    2.80    0.50
  -7  -6   2    5.60    0.90
  -7  -6   2    5.30    1.10
   7  -6  -2    4.90    1.20
  -7  -6   2    6.30    1.10
   7   6  -2    5.40    1.10
  -7   6   2    6.50    1.00
   7   6  -2    4.90    0.90
   6  -6  -2   37.20    3.20
   6  -6  -2   36.00    3.10
  -6  -6   2   34.40    2.90
  -6  -6   2   36.80    3.10
  -6  -6   2   33.10    3.00
  -6  -6   2   31.80    2.70
   6   6  -2   31.80    3.10
   6   6  -2   33.80    2.80
  -6   6   2   36.30    3.00
   6   6  -2   28.80    3.10
  -5  -6   2   31.50    2.90
   5  -6  -2   33.60    3.00
   5  -6  -2   31.60    2.90
  -5  -6   2   34.80    2.70
  -5  -6   2   32.10    2.70
   5   6  -2   37.10    2.90
   5   6  -2   33.90    3.20
  -5   6   2   27.20    2.70
  -5   6   2   33.90    2.90
   5   6  -2   33.00    3.10
   5   6  -2   34.60    2.90
   4  -6  -2   27.80    2.70
  -4  -6   2   34.40    2.80
  -4  -6   2   37.60    2.70
   4  -6  -2   32.10    2.70
  -4  -6   2   36.70    2.70
   4  -6  -2   34.50    2.90
   4  -6  -2   38.10    3.20
  -4  -6   2   36.90    3.10
  -4   6   2   38.20    3.00
  -4   6   2   32.70    2.60
   4   6  -2   34.40    3.00
  -4   6   2   29.30    2.70
   4   6  -2   31.90    3.10
   4   6  -2   37.50    2.90
   4   6  -2   29.70    3.00
   4   6  -2   34.60    3.20
   3  -6  -2   53.19    3.90
   3  -6  -2   48.00    3.90
  -3  -6   2   53.09    3.70
  -3  -6   2   49.60    3.70
  -3  -6   2   47.10    3.90
   3  -6  -2   53.09    3.90
   3  -6  -2   53.99    4.10
  -3  -6   2   51.99    3.60
   3  -6  -2   55.89    3.70
   3   6  -2   47.80    4.70
  -3   6   2   57.89    4.00
   3   6  -2   54.29    4.70
  -3   6   2   57.49    3.70
   3   6  -2   46.90    4.00
  -3   6   2   51.79    3.90
   3   6  -2   50.19    4.00
   2  -6  -2  948.51   56.49
   2  -6  -2  967.30   56.59
  -2  -6   2 1042.20   56.19
  -2  -6   2 1039.20   56.29
  -2  -6   2  983.30   56.19
   2  -6  -2 1020.00   56.79
   2  -6  -2 1025.40   56.39
   2  -6  -2  998.70   56.49
   2  -6  -2  974.20   56.19
  -2  -6   2  968.40   56.59
   2   6  -2  920.21   56.69
  -2   6   2  923.41   56.49
   2   6  -2 1004.30   56.69
   2   6  -2  968.10   56.29
   2   6  -2 1058.29   56.69
   2   6  -2 1012.70   56.89
  -2   6   2  912.41   56.19
  -1  -6   2    0.90    0.50
  -1  -6   2    1.40    0.90
   1  -6  -2    0.50    0.50
   1  -6  -2    1.90    0.70
   1  -6  -2    1.60    0.60
  -1  -6   2    1.00    0.60
   1  -6  -2    1.40    0.70
   1  -6  -2    1.80    0.70
   1  -6  -2    0.30    0.60
  -1  -6   2    1.90    0.50
  -1  -6   2    1.80    0.70
   1   6  -2    1.70    0.70
   1   6  -2    1.50    0.50
   1   6  -2    1.10    0.80
   1   6  -2    1.70    0.80
  -1   6   2    1.20    0.60
  -1   6   2    0.80    0.60
  -1   6   2    1.00    0.60
  -1   6   2    1.00    0.70
   1   6  -2    1.60    0.70
   0  -6  -2 1138.09   67.29
   0  -6  -2 1206.28   67.59
   0  -6  -2 1145.69   67.39
   0  -6   2 1090.29   67.29
   0  -6  -2 1173.68   67.09
   0  -6  -2 1238.38   67.29
   0  -6   2 1261.07   67.19
   0  -6   2 1252.27   66.99
   0  -6   2 1226.48   67.09
   0   6   2 1131.69   67.39
   0   6   2 1200.58   67.49
   0   6  -2 1184.48   67.19
   0   6   2 1117.99   66.99
   0   6  -2 1147.69   67.59
   0   6  -2 1176.28   67.29
   1  -6   2    4.30    0.90
  -1  -6  -2    5.30    1.10
  -1  -6  -2    5.10    1.10
  -1  -6  -2    4.40    0.90
  -1  -6  -2    4.90    1.00
   1  -6   2    5.10    0.90
   1  -6   2    4.20    0.90
  -1  -6  -2    3.60    0.90
  -1  -6  -2    5.70    0.90
   1  -6   2    3.90    1.10
   1  -6   2    5.00    0.80
   1   6   2    5.50    1.00
   1   6   2    5.20    1.00
  -1   6  -2    4.00    0.90
   1   6   2    5.10    1.10
  -1   6  -2    4.50    1.10
  -1   6  -2    4.60    0.80
   2  -6   2  192.78   10.80
  -2  -6  -2  179.68   11.30
  -2  -6  -2  178.28   12.70
  -2  -6  -2  172.98   10.90
  -2  -6  -2  174.08   11.00
   2  -6   2  181.38   10.80
   2  -6   2  162.78   11.00
  -2  -6  -2  175.98   10.70
  -2  -6  -2  172.88   10.90
   2  -6   2  184.18   10.70
   2   6   2  178.78   10.60
   2   6   2  160.28   10.80
  -2   6  -2  157.58   11.70
  -2   6  -2  182.58   11.30
   2   6   2  180.88   11.40
  -2   6  -2  182.18   11.40
   2   6   2  176.78   11.70
  -3  -6  -2    4.00    1.10
  -3  -6  -2    3.50    0.90
   3  -6   2    3.50    1.20
   3  -6   2    3.50    0.80
  -3  -6  -2    5.10    1.30
  -3  -6  -2    3.40    0.90
  -3  -6  -2    4.50    1.70
   3  -6   2    3.10    0.80
  -3   6  -2    4.80    0.90
  -3   6  -2    3.10    1.00
  -3   6  -2    3.40    1.00
   3   6   2    3.90    1.00
   3   6   2    2.40    0.80
   3   6   2    4.50    1.10
  -4  -6  -2   18.90    2.10
  -4  -6  -2   18.40    1.90
  -4  -6  -2   16.00    2.10
   4  -6   2   19.50    1.90
  -4  -6  -2   17.70    1.70
   4  -6   2   21.50    2.10
   4  -6   2   20.40    1.80
  -4  -6  -2   17.70    2.10
  -4  -6  -2   19.70    2.00
   4  -6   2   18.80    2.20
  -4   6  -2   18.90    2.10
   4   6   2   16.40    1.80
   4   6   2   17.30    1.90
  -4   6  -2   18.80    1.90
  -4   6  -2   17.90    2.10
  -5  -6  -2    1.20    0.70
  -5  -6  -2   -0.30    0.60
   5  -6   2    1.70    0.90
   5  -6   2    0.70    0.60
   5  -6   2    2.00    0.90
  -5  -6  -2    0.80    0.50
  -5  -6  -2    2.10    0.90
  -5  -6  -2    1.20    0.80
   5  -6   2    0.60    0.60
  -5  -6  -2    0.70    0.90
  -5   6  -2    1.10    0.70
  -5   6  -2    0.90    0.60
   5   6   2    1.30    0.80
   5   6   2    1.40    0.60
  -5   6  -2    0.30    0.60
  -6  -6  -2    6.60    1.30
   6  -6   2    3.00    1.00
   6  -6   2    5.10    1.30
   6  -6   2    3.00    0.80
  -6  -6  -2    4.50    1.50
  -6  -6  -2    4.40    1.00
  -6   6  -2    4.90    0.90
  -6   6  -2    6.80    1.10
   6   6   2    5.30    1.10
  -7  -6  -2    2.70    0.70
  -7  -6  -2    2.00    0.60
   7  -6   2    1.90    0.50
  -7   6  -2    2.90    0.60
  -7  -7   2    0.70    0.50
  -7  -7   2    1.50    0.60
  -7  -7   2   -0.10    0.50
  -7  -7   2    0.50    0.40
   7   7  -2    0.40    0.30
   7   7  -2    0.80    0.50
  -7   7   2    0.70    0.40
  -6  -7   2   12.00    1.30
   6  -7  -2   11.40    2.10
  -6  -7   2   14.80    1.60
  -6  -7   2   12.10    1.70
   6   7  -2    9.60    1.20
   6   7  -2   10.50    1.40
  -6   7   2   12.50    1.40
   6   7  -2   13.70    1.40
   5  -7  -2   60.49    4.40
   5  -7  -2   52.69    4.00
  -5  -7   2   51.99    3.90
  -5  -7   2   60.49    3.90
   5  -7  -2   51.79    4.20
  -5  -7   2   50.69    4.10
   5   7  -2   54.89    4.50
  -5   7   2   55.19    4.20
   5   7  -2   57.79    4.00
   5   7  -2   55.29    4.30
   5   7  -2   53.79    4.10
   4  -7  -2   78.99    5.40
  -4  -7   2   71.99    4.90
  -4  -7   2   78.29    5.70
   4  -7  -2   62.99    4.90
   4  -7  -2   74.39    4.80
  -4  -7   2   70.79    4.80
   4   7  -2   63.89    5.40
   4   7  -2   66.39    5.30
   4   7  -2   69.79    5.20
   4   7  -2   76.89    5.10
  -4   7   2   76.19    5.20
   3  -7  -2    8.90    1.60
   3  -7  -2   10.60    1.30
   3  -7  -2    7.60    1.30
   3  -7  -2   14.00    1.70
  -3  -7   2   11.20    1.20
  -3  -7   2   10.20    1.40
   3  -7  -2   10.90    1.50
  -3  -7   2   11.20    1.40
  -3  -7   2    8.90    1.40
  -3  -7   2   11.30    1.30
   3   7  -2    9.40    1.50
   3   7  -2   13.20    1.40
   3   7  -2    9.90    1.50
   3   7  -2    9.10    1.40
   3   7  -2   10.90    1.50
  -3   7   2   11.10    1.50
  -2  -7   2   60.89    4.30
  -2  -7   2   68.59    4.50
   2  -7  -2   61.09    4.80
   2  -7  -2   69.49    4.60
  -2  -7   2   59.29    4.70
  -2  -7   2   58.79    4.60
  -2  -7   2   67.99    4.30
   2  -7  -2   66.99    4.70
   2  -7  -2   67.99    4.40
   2   7  -2   63.49    4.80
   2   7  -2   66.79    4.40
  -2   7   2   62.19    4.60
   2   7  -2   61.89    4.60
   2   7  -2   55.09    4.70
  -2   7   2   54.49    4.00
   2   7  -2   69.99    4.80
  -1  -7   2  750.22   41.70
   1  -7  -2  682.63   42.50
   1  -7  -2  730.23   42.50
   1  -7  -2  709.33   41.60
  -1  -7   2  664.43   41.90
   1  -7  -2  679.83   41.90
  -1  -7   2  764.72   42.00
   1  -7  -2  723.83   41.80
  -1  -7   2  760.02   41.80
   1  -7  -2  780.02   42.20
  -1   7   2  713.13   41.90
   1   7  -2  692.13   41.90
   1   7  -2  786.32   41.80
   1   7  -2  735.23   42.20
   1   7  -2  701.93   42.20
   0  -7  -2    6.50    1.20
   0  -7  -2    4.40    1.30
   0  -7  -2    5.50    1.10
   0  -7  -2    6.40    1.00
   0   7   2    6.90    1.10
   0   7   2    5.40    1.10
  -1  -7  -2  114.29    7.50
   1  -7   2  114.09    7.30
  -1  -7  -2  110.09    7.60
  -1  -7  -2  100.69    7.60
  -1  -7  -2  116.29    7.70
   1  -7   2  109.99    7.30
  -1  -7  -2  118.19    7.20
   1  -7   2  103.99    7.10
  -1  -7  -2  121.99    7.50
  -1   7  -2  120.79    7.40
  -1   7  -2  115.79    7.20
  -1   7  -2  109.39    7.60
   1   7   2  113.89    7.50
   1   7   2  120.09    7.60
  -2  -7  -2  269.37   16.90
   2  -7   2  289.87   16.70
  -2  -7  -2  281.87   17.20
   2  -7   2  275.97   16.50
  -2  -7  -2  294.07   16.60
  -2  -7  -2  256.07   17.00
  -2  -7  -2  264.77   17.50
  -2  -7  -2  291.37   16.80
   2   7   2  287.57   16.90
  -2   7  -2  266.27   17.30
   2   7   2  288.47   17.00
  -2   7  -2  269.37   17.00
  -2   7  -2  285.97   16.60
  -3  -7  -2  126.79    8.70
  -3  -7  -2  152.88    9.30
  -3  -7  -2  130.79    8.90
   3  -7   2  148.29    8.80
  -3  -7  -2  145.69    9.10
   3  -7   2  154.38    9.00
  -3  -7  -2  140.49    9.50
  -3  -7  -2  134.99    9.20
   3  -7   2  140.29    8.90
  -3   7  -2  126.29    9.30
  -3   7  -2  130.89    9.10
   3   7   2  145.69    9.20
  -3   7  -2  159.28    9.00
   3   7   2  129.99    9.00
   4  -7   2    2.10    1.20
  -4  -7  -2    1.20    0.70
  -4  -7  -2    2.90    1.00
   4  -7   2    2.00    0.60
  -4  -7  -2    1.80    1.00
   4  -7   2   -0.80    1.10
   4  -7   2    1.90    0.80
  -4  -7  -2    1.50    0.80
  -4  -7  -2    3.00    1.10
  -4  -7  -2    1.40    0.60
   4   7   2    2.00    0.70
  -4   7  -2    1.50    0.70
  -4   7  -2    1.50    0.80
  -4   7  -2    2.30    0.70
  -5  -7  -2    4.40    1.10
  -5  -7  -2    5.70    1.20
  -5  -7  -2    5.70    1.10
  -5  -7  -2    2.70    0.60
   5  -7   2    3.90    0.80
   5  -7   2    6.20    1.40
  -5  -7  -2    3.10    1.70
  -5   7  -2    2.60    0.80
   5   7   2    5.40    1.10
  -5   7  -2    4.40    0.80
  -6  -7  -2    3.00    0.80
   6  -7   2    1.90    0.60
   6  -7   2    2.30    0.90
  -6  -7  -2    2.60    0.80
  -6   7  -2    3.10    0.60
  -6   7  -2    3.60    0.90
   6   7   2    3.40    0.80
  -7   7  -2   18.80    1.30
  -6  -8   2   43.10    2.90
  -6  -8   2   34.60    2.70
  -6  -8   2   45.20    3.60
  -6  -8   2   32.60    3.10
   6   8  -2   36.00    2.70
  -5  -8   2    8.00    1.10
  -5  -8   2   10.20    1.40
   5   8  -2    9.00    0.90
  -4  -8   2   63.39    4.60
  -4  -8   2   73.49    5.00
   4  -8  -2   75.29    5.00
  -4  -8   2   66.09    4.40
   4  -8  -2   63.39    4.30
   4   8  -2   58.29    4.20
  -4   8   2   60.19    4.60
  -3  -8   2   25.10    2.30
  -3  -8   2   24.80    2.40
   3  -8  -2   22.70    2.20
   3  -8  -2   31.10    2.90
  -3  -8   2   28.80    2.40
   3  -8  -2   27.70    3.00
   3  -8  -2   25.70    2.40
  -3  -8   2   31.40    2.30
   3  -8  -2   21.80    2.10
  -3  -8   2   23.80    2.40
   3   8  -2   23.50    2.10
   3   8  -2   25.70    2.50
  -3   8   2   30.20    2.50
   3   8  -2   28.70    2.60
   2  -8  -2   11.10    1.30
  -2  -8   2   13.20    1.60
  -2  -8   2   15.00    1.60
  -2  -8   2   14.30    1.60
   2  -8  -2   11.90    1.50
  -2  -8   2   12.50    1.50
   2  -8  -2   14.10    1.70
  -2  -8   2   13.00    1.40
   2  -8  -2   20.00    3.10
   2  -8  -2   11.20    1.50
  -2   8   2   13.90    1.60
   2   8  -2   11.20    1.30
   2   8  -2   15.90    1.80
   2   8  -2   11.60    1.60
   1  -8  -2    5.60    1.00
   1  -8  -2    8.20    1.70
  -1  -8   2    4.30    1.00
   1  -8  -2    4.40    0.80
  -1  -8   2    3.50    1.00
   1  -8  -2    3.50    0.90
  -1  -8   2    3.00    1.10
  -1  -8   2    5.30    1.10
  -1  -8   2    4.60    0.80
   1  -8  -2    3.60    1.00
   1   8  -2    3.70    1.30
   1   8  -2    4.40    1.40
  -1   8   2    3.90    1.10
   1   8  -2    4.00    1.10
   0  -8  -2   29.30    2.70
   0  -8   2   30.90    2.40
   0  -8  -2   30.50    2.40
   0  -8  -2   32.10    3.30
   0  -8  -2   27.10    2.60
   0  -8   2   30.80    3.00
   0  -8  -2   29.40    2.60
   0  -8   2   27.40    2.50
   0  -8  -2   33.20    3.00
   0   8  -2   34.00    2.80
   0   8  -2   28.00    3.00
   0   8   2   28.20    2.70
   0   8  -2   28.90    2.90
  -1  -8  -2   14.40    1.70
  -1  -8  -2   12.80    1.70
   1  -8   2   13.60    1.60
   1  -8   2   13.30    1.60
  -1  -8  -2   15.60    2.90
   1  -8   2   15.10    1.50
  -1  -8  -2   15.00    1.50
  -1  -8  -2   15.30    1.70
  -1  -8  -2   10.70    1.60
  -1   8  -2   12.30    1.40
  -1   8  -2   13.40    2.10
   1   8   2   13.70    1.60
  -1   8  -2   13.70    1.70
  -2  -8  -2    1.90    0.90
  -2  -8  -2    1.00    0.50
  -2  -8  -2    1.90    0.80
  -2  -8  -2    3.50    1.60
  -2  -8  -2    1.90    0.70
  -2   8  -2    3.10    1.00
  -2   8  -2    1.90    0.60
   2   8   2    2.20    0.80
  -3  -8  -2    2.80    0.90
  -3  -8  -2    3.60    0.80
  -3  -8  -2    4.00    1.60
  -3  -8  -2    1.60    0.90
   3  -8   2    4.10    1.00
  -3  -8  -2    2.20    0.90
   3  -8   2    3.90    1.00
  -3   8  -2    2.70    0.80
  -3   8  -2    3.40    0.70
   3   8   2    5.60    1.00
  -3   8  -2    1.70    0.70
  -4  -8  -2  172.68   10.60
  -4  -8  -2  165.98   10.00
   4  -8   2  190.18   10.20
  -4   8  -2  178.78   10.10
  -4   8  -2  147.29   10.20
  -4   8  -2  150.18   10.30
  -5  -8  -2    0.40    0.50
  -5  -8  -2    1.50    0.60
   5  -8   2    0.90    0.50
   5  -8   2    1.10    0.70
  -5  -8  -2    0.80    0.50
   5   8   2    2.40    0.70
  -5   8  -2    1.00    0.40
  -5   8  -2    1.10    0.60
  -6  -8  -2   14.90    1.30
  -6   8  -2   14.60    1.30
  -5  -9   2   15.20    1.30
  -5  -9   2   13.30    1.40
  -5   9   2   17.30    1.40
  -4  -9   2    3.40    0.70
  -4  -9   2    4.30    0.80
   4  -9  -2    4.10    0.70
  -4  -9   2    3.10    0.80
   4   9  -2    2.30    0.70
  -4   9   2    2.40    0.60
  -4   9   2    4.70    0.80
   3  -9  -2   30.70    2.70
  -3  -9   2   31.50    2.70
   3   9  -2   32.30    3.20
  -3   9   2   37.10    2.90
   3   9  -2   37.10    2.70
   2  -9  -2   17.70    1.70
   2  -9  -2   14.10    1.30
  -2  -9   2   15.20    1.60
   2   9  -2   11.90    1.40
   2   9  -2   12.30    1.10
   1  -9  -2   29.00    2.90
   1  -9  -2   27.50    2.60
   1  -9  -2   34.10    3.10
  -1  -9   2   32.60    2.40
  -1  -9   2   34.00    2.70
  -1   9   2   37.30    2.70
   1   9  -2   27.70    2.20
   1   9  -2   33.70    2.70
   0  -9  -2    1.50    0.50
   0  -9  -2    1.90    0.80
   0  -9  -2    1.80    1.10
   0  -9  -2    1.50    0.70
   0   9   2    2.00    0.70
   0   9  -2    1.10    0.40
   0   9  -2    2.70    0.80
   0   9  -2    2.50    0.70
  -1  -9  -2    6.30    1.10
  -1  -9  -2    3.90    0.70
   1  -9   2    5.60    0.80
   1  -9   2    3.50    0.90
  -1  -9  -2    4.80    1.10
  -1  -9  -2    4.70    1.70
  -1   9  -2    4.30    1.00
   1   9   2    6.50    1.00
  -1   9  -2    4.60    1.30
  -2  -9  -2   48.10    3.10
  -2  -9  -2   36.90    3.20
   2  -9   2   45.30    3.10
  -2  -9  -2   47.40    3.50
  -2   9  -2   45.80    3.30
  -2   9  -2   41.30    3.60
   3  -9   2  129.09    7.90
  -3  -9  -2  133.09    8.10
  -3  -9  -2  122.89    8.20
  -3  -9  -2  117.59    7.70
   3   9   2  135.49    8.00
   4  -9   2    0.30    0.40
  -4  -9  -2    0.10    0.30
  -4  -9  -2    0.40    0.40
   4   9   2    0.00    0.30
  -4   9  -2   -0.10    0.30
  -4   9  -2    0.30    0.40
  -3 -10   2    1.70    0.40
   3  10  -2    1.70    0.50
  -3  10   2    1.50    0.40
  -2  10   2   66.49    4.30
   2  10  -2   70.09    4.80
  -1 -10   2    0.00    0.70
  -1 -10   2    0.10    0.30
   1 -10  -2    0.30    0.40
  -1  10   2    0.00    0.30
   1  10  -2    0.00    0.40
  -1  10   2    0.10    0.40
   0 -10   2   50.99    3.90
   0 -10   2   50.39    3.30
   0  10  -2   44.90    3.80
   0  10   2   53.09    3.40
   1 -10   2   17.60    1.40
   1  10   2   18.30    1.50
  -2 -10  -2    2.70    0.60
  -2  10  -2    4.50    0.60
  -2  10  -2    3.50    0.70
 -10   0   3    0.10    0.60
 -10   0   3    0.10    0.40
 -10   0   3   -0.20    0.40
  -9   0   3   65.59    4.40
  -9   0   3   54.69    4.50
  -9   0   3   62.69    4.60
  -9   0   3   57.99    4.90
  -8   0   3    0.30    0.50
  -8   0   3   -0.30    0.60
  -8   0   3   -0.10    0.60
  -8   0   3    0.70    0.60
   8   0  -3   -0.10    0.40
  -8   0   3   -0.10    0.50
  -8   0   3   -0.20    0.40
   8   0  -3   -0.10    0.60
  -8   0   3    0.20    0.50
   7   0  -3   99.09    6.70
  -7   0   3   96.39    7.40
  -7   0   3  110.49    6.80
  -7   0   3   93.49    7.00
  -7   0   3  108.19    6.60
  -7   0   3  112.09    6.90
  -7   0   3   95.49    6.90
  -7   0   3   98.79    6.60
  -6   0   3    2.00    0.80
  -6   0   3   -0.50    0.50
  -6   0   3    0.20    0.40
  -6   0   3    0.20    0.40
   6   0  -3   -0.40    0.40
  -6   0   3   -0.60    0.90
   6   0  -3   -0.50    0.70
  -6   0   3   -0.30    0.30
  -6   0   3    0.30    0.60
  -5   0   3  102.99    6.50
  -5   0   3   96.29    6.50
  -5   0   3  116.09    6.50
  -5   0   3  107.49    7.30
  -5   0   3  103.19    6.60
  -4   0   3    0.70    0.30
  -3   0   3  584.24   33.70
   3   0  -3  610.04   33.70
  -3   0   3  585.74   33.80
   2   0  -3    0.60    0.10
  -2   0   3    1.10    0.20
   1   0  -3  754.22   47.30
   1   0  -3  736.73   42.30
   0   0  -3    0.60    0.10
  -1   0  -3 5936.11  339.97
  -1   0  -3 6120.59  347.67
   2   0   3   -0.20    0.20
  -2   0  -3    0.30    0.20
   2   0   3    0.00    0.20
  -2   0  -3    0.00    0.20
   3   0   3   -0.20    0.10
  -3   0  -3    0.00    0.30
  -5   0  -3    2.40    0.60
   5   0   3    1.60    0.70
   5   0   3    2.30    0.70
   5   0   3    1.60    0.60
  -5   0  -3    1.80    0.90
  -5   0  -3    1.60    0.60
  -5   0  -3    1.40    0.70
   5   0   3    2.70    0.90
   6   0   3    0.00    0.50
  -6   0  -3   -0.10    0.40
   6   0   3    0.00    0.60
  -6   0  -3   -0.20    0.40
  -6   0  -3   -0.10    0.60
   6   0   3    0.20    0.70
  -6   0  -3    0.80    0.60
  -6   0  -3    0.10    0.50
  -7   0  -3    2.90    1.00
  -7   0  -3    2.60    0.70
   7   0   3    4.30    1.40
   7   0   3    6.30    1.40
   7   0   3    4.80    0.80
  -8   0  -3    0.70    0.70
  -8   0  -3    0.30    0.50
  -8   0  -3    0.40    0.70
   8   0   3    0.70    0.70
   8   0   3    0.20    1.10
  -9   0  -3   12.90    1.50
  -9   0  -3   12.60    1.30
 -10  -1   3   20.90    2.00
 -10   1   3   21.50    1.90
 -10   1   3   25.90    2.30
 -10   1   3   24.80    2.00
  -9  -1   3   24.70    2.60
  -9  -1   3   25.10    2.70
  -9   1   3   30.60    3.10
  -9   1   3   30.10    2.40
  -9   1   3   28.60    2.50
   9   1  -3   24.60    2.60
  -9   1   3   30.60    2.60
  -8  -1   3   48.90    4.00
  -8  -1   3   62.79    4.90
  -8  -1   3   60.89    5.00
  -8  -1   3   60.49    4.10
  -8  -1   3   62.99    4.30
   8  -1  -3   46.80    4.50
   8  -1  -3   50.39    3.70
  -8  -1   3   57.79    5.30
  -8   1   3   47.20    3.70
  -8   1   3   62.79    4.10
  -8   1   3   53.89    4.60
   7  -1  -3  291.97   16.00
  -7  -1   3  276.47   16.60
  -7  -1   3  267.57   16.00
  -7  -1   3  272.57   16.20
  -7   1   3  265.07   16.00
  -7   1   3  267.87   16.20
  -7   1   3  264.07   16.10
  -7   1   3  273.67   16.60
  -7   1   3  241.78   16.30
  -7   1   3  269.97   16.00
  -6  -1   3  330.97   19.40
  -6  -1   3  319.57   18.90
  -6  -1   3  302.87   18.40
  -6  -1   3  313.57   18.40
  -6  -1   3  308.77   18.50
  -6  -1   3  317.97   18.60
   6  -1  -3  313.07   18.40
  -6   1   3  347.97   19.00
  -6   1   3  312.77   18.50
   6   1  -3  296.77   18.50
  -6   1   3  326.47   19.60
  -6   1   3  287.17   18.90
  -6   1   3  308.47   18.40
  -6   1   3  317.07   18.40
   6   1  -3  301.87   18.80
  -5  -1   3    6.20    1.20
  -5  -1   3    8.30    0.90
  -5  -1   3    7.10    0.90
  -5  -1   3    8.30    1.10
  -5  -1   3    6.00    0.90
  -5   1   3    9.00    1.00
  -5   1   3    8.40    0.90
  -5   1   3    6.10    0.90
  -5   1   3    8.20    1.10
  -5   1   3    8.70    1.40
  -5   1   3   11.30    1.50
  -4  -1   3  183.58   10.70
   4  -1  -3  196.78   10.70
  -4  -1   3  176.68   10.60
  -4  -1   3  170.68   10.70
   4   1  -3  203.18   10.70
  -4   1   3  168.08   10.70
  -4   1   3  169.08   10.60
   3  -1  -3  279.47   15.00
  -3  -1   3  259.97   14.90
   3   1  -3  242.68   14.70
  -3   1   3  251.67   15.10
  -3   1   3  268.47   15.00
   2  -1  -3 2751.32  156.88
  -2   1   3 2729.83  167.88
   2   1  -3 2884.91  162.28
   2   1  -3 2722.73  156.48
   1  -1  -3 2528.55  143.09
   0  -1  -3   86.99    5.10
   0  -1   3   77.49    4.90
   0  -1  -3   90.09    5.10
   0   1   3   90.59    5.10
  -1  -1  -3  229.38   12.40
  -1  -1  -3  223.78   12.40
   1   1   3  195.98   12.40
  -1   1  -3  225.98   12.30
   1   1   3  200.78   12.40
  -2  -1  -3 2124.89  127.89
  -2   1  -3 1756.42  111.79
  -2   1  -3 2054.59  124.39
   2   1   3 2022.90  112.29
  -3  -1  -3  346.77   20.00
   3  -1   3  380.56   20.10
   3  -1   3  312.07   20.10
  -3  -1  -3  345.77   20.10
  -3  -1  -3  337.47   20.60
  -3   1  -3  364.86   20.70
   3   1   3  324.57   20.10
   3   1   3  344.17   20.10
  -3   1  -3  358.46   20.00
  -3   1  -3  355.86   19.90
  -4  -1  -3  265.07   16.00
  -4  -1  -3  238.58   15.90
  -4  -1  -3  261.87   16.30
   4  -1   3  258.87   15.70
   4  -1   3  252.77   15.70
   4  -1   3  273.97   15.70
  -4  -1  -3  276.47   15.70
  -4  -1  -3  259.27   15.60
  -4   1  -3  242.68   15.80
   4   1   3  268.77   16.00
   4   1   3  264.67   15.70
  -4   1  -3  269.07   15.50
   4   1   3  285.47   15.60
  -4   1  -3  276.07   16.50
   4   1   3  273.87   15.70
  -4   1  -3  270.17   15.50
  -4   1  -3  279.27   16.00
   5  -1   3  136.69    8.30
  -5  -1  -3  132.29    8.30
  -5  -1  -3  128.49    9.10
   5  -1   3  134.19    8.50
  -5  -1  -3  125.99    8.70
   5  -1   3  129.19    8.50
  -5  -1  -3  134.19    8.60
  -5  -1  -3  125.69    8.70
   5   1   3  136.49    8.30
  -5   1  -3  132.99    8.30
  -5   1  -3  140.09    9.40
   5   1   3  130.99    8.50
  -5   1  -3  140.99    8.70
   5   1   3  136.09    8.80
  -5   1  -3  147.29    8.30
  -6  -1  -3   28.70    2.90
   6  -1   3   37.60    3.00
  -6  -1  -3   33.70    3.40
  -6  -1  -3   29.90    2.60
  -6  -1  -3   32.80    2.60
   6  -1   3   30.40    3.00
   6  -1   3   32.10    2.60
  -6  -1  -3   31.90    2.90
   6  -1   3   34.10    2.80
  -6   1  -3   38.80    3.60
  -6   1  -3   30.70    2.90
   6   1   3   35.80    2.90
   6   1   3   32.10    3.10
  -6   1  -3   31.00    2.50
   6   1   3   28.00    2.70
  -6   1  -3   28.00    2.60
   7  -1   3    2.30    1.00
  -7  -1  -3    2.20    1.10
  -7  -1  -3    3.00    0.90
   7  -1   3    1.20    1.00
  -7  -1  -3    2.50    0.90
  -7  -1  -3    1.20    0.60
   7  -1   3    1.60    0.60
  -7  -1  -3    2.50    1.10
  -7   1  -3    3.20    0.90
  -7   1  -3    1.30    0.60
   7   1   3    2.90    0.80
  -7   1  -3    1.90    1.00
   7   1   3    2.10    0.90
   8  -1   3   56.49    4.50
  -8  -1  -3   66.79    4.90
   8   1   3   57.89    4.40
  -8   1  -3   61.39    4.90
   8   1   3   50.19    4.40
  -8   1  -3   62.99    4.40
  -9  -1  -3   16.40    1.50
  -9   1  -3   16.70    1.50
   9   1   3   14.20    1.30
 -10  -2   3    0.50    0.40
 -10   2   3   -0.10    0.30
 -10   2   3   -0.10    0.30
 -10   2   3    0.30    0.50
  -9  -2   3    9.10    1.40
  -9  -2   3    7.20    0.90
  -9   2   3    8.70    1.30
  -9   2   3    9.60    1.60
  -9   2   3    9.90    1.40
  -8  -2   3    3.40    1.00
   8  -2  -3    4.10    1.00
  -8  -2   3    4.80    1.10
  -8  -2   3    2.70    1.10
  -8  -2   3    4.40    0.90
  -8  -2   3    4.10    0.80
   8   2  -3    3.20    1.00
   8   2  -3    2.70    1.00
  -8   2   3    5.30    1.10
  -8   2   3    3.10    1.00
  -8   2   3    4.20    1.40
  -8   2   3    4.20    1.00
  -8   2   3    5.30    1.00
  -7  -2   3  227.08   13.50
  -7  -2   3  198.48   14.30
  -7  -2   3  227.98   13.80
  -7  -2   3  229.68   13.30
  -7  -2   3  211.98   13.40
   7   2  -3  194.98   13.60
  -7   2   3  226.58   14.40
  -7   2   3  231.38   13.40
  -7   2   3  233.78   13.40
  -7   2   3  211.28   13.50
  -7   2   3  218.58   13.10
  -7   2   3  222.48   13.80
  -6  -2   3    9.30    1.40
  -6  -2   3    9.30    1.30
  -6  -2   3    7.30    1.40
   6  -2  -3   10.10    1.30
  -6  -2   3    9.50    1.30
  -6  -2   3    8.80    1.10
  -6  -2   3    8.80    1.10
  -6   2   3    9.40    1.10
   6   2  -3    8.10    1.20
   6   2  -3    6.50    1.20
  -6   2   3    9.40    1.30
  -6   2   3    8.70    1.30
  -6   2   3    9.40    1.70
   6   2  -3    7.50    1.20
  -6   2   3    8.20    1.30
  -6   2   3    9.60    1.10
  -6   2   3    8.50    1.40
  -5  -2   3  429.36   24.90
   5  -2  -3  458.35   24.90
  -5  -2   3  414.56   24.70
  -5  -2   3  398.06   25.30
  -5  -2   3  448.56   24.80
  -5  -2   3  399.46   24.80
   5   2  -3  428.16   25.30
   5   2  -3  422.06   25.10
  -5   2   3  421.36   24.90
  -5   2   3  459.95   25.80
  -5   2   3  445.06   25.00
  -5   2   3  420.66   24.80
   4  -2  -3    8.40    1.00
  -4  -2   3    6.40    0.90
  -4  -2   3    6.60    0.80
  -4  -2   3    5.70    0.80
   4  -2  -3    6.60    0.90
  -4  -2   3    6.50    0.90
  -4   2   3    7.70    0.90
  -4   2   3    6.90    0.80
  -4   2   3    7.80    0.90
  -3   2   3 9287.37  560.64
   3   2  -3 9999.00  555.34
   2  -2  -3  132.09    8.10
  -2  -2   3  141.79    7.90
   2  -2  -3  143.49    8.10
  -2   2   3  138.49    8.10
  -2   2   3  140.59    8.10
  -2   2   3  126.19    8.10
   1  -2  -3   93.59    5.70
   1  -2  -3   97.19    5.70
  -1  -2   3   96.39    5.50
  -1   2   3   96.49    5.70
  -1   2   3   92.09    5.70
  -1   2   3   96.29    5.80
   0  -2  -3   26.20    1.80
   0  -2  -3   24.80    1.70
   0   2   3   25.60    1.80
   0   2   3   23.50    1.70
  -1  -2  -3    7.30    0.70
   1  -2   3    5.90    0.60
  -1  -2  -3    6.40    0.70
  -1  -2  -3    7.20    0.70
   1   2   3    5.90    0.80
  -2  -2  -3  424.46   23.40
  -2  -2  -3  417.26   23.40
  -2  -2  -3  391.56   23.30
   2  -2   3  385.86   23.30
   2   2   3  412.36   23.50
  -2   2  -3  420.56   23.00
  -2   2  -3  406.36   23.20
  -2   2  -3  398.16   23.00
  -3  -2  -3   23.70    2.10
  -3  -2  -3   27.00    2.00
  -3  -2  -3   26.90    1.90
  -3  -2  -3   26.90    2.10
  -3  -2  -3   25.40    2.40
   3  -2   3   27.80    2.10
   3  -2   3   26.40    2.00
   3  -2   3   26.30    2.10
   3   2   3   26.80    2.00
  -3   2  -3   23.90    1.80
  -3   2  -3   28.50    1.90
   3   2   3   24.40    2.10
   3   2   3   29.10    2.10
  -3   2  -3   25.60    2.40
  -4  -2  -3   14.10    1.40
  -4  -2  -3   11.20    1.20
  -4  -2  -3   12.90    1.40
  -4  -2  -3   12.50    1.30
   4  -2   3   13.10    1.40
  -4  -2  -3   10.20    2.00
   4  -2   3   13.00    1.30
  -4  -2  -3   13.40    1.60
   4  -2   3   11.50    1.40
  -4   2  -3   11.10    1.30
  -4   2  -3   12.00    1.40
  -4   2  -3   13.60    1.20
   4   2   3   13.00    1.60
   4   2   3   11.40    1.40
  -4   2  -3   13.70    1.80
  -4   2  -3   13.80    1.20
   4   2   3   12.80    1.40
  -5  -2  -3  715.23   45.00
  -5  -2  -3  693.93   44.50
   5  -2   3  736.53   44.90
   5  -2   3  844.12   44.70
  -5  -2  -3  829.72   44.80
   5  -2   3  829.82   44.90
  -5  -2  -3  771.82   45.20
  -5  -2  -3  787.12   44.70
  -5  -2  -3  741.43   45.50
  -5   2  -3  787.82   45.00
   5   2   3  797.22   44.90
  -5   2  -3  806.32   45.80
  -5   2  -3  700.43   44.90
   5   2   3  744.53   44.50
  -5   2  -3  846.22   44.70
   5   2   3  793.42   45.20
  -5   2  -3  819.72   45.20
  -5   2  -3  775.02   44.80
   6  -2   3    0.10    0.60
   6  -2   3    1.70    0.70
  -6  -2  -3    0.30    0.60
  -6  -2  -3    0.40    0.60
   6  -2   3    0.60    0.50
  -6  -2  -3   -0.50    0.50
  -6  -2  -3   -0.10    0.50
  -6  -2  -3    0.60    0.60
   6   2   3   -0.40    0.40
   6   2   3    0.50    0.60
  -6   2  -3    0.90    0.70
   6   2   3    1.70    0.90
  -6   2  -3    0.40    0.40
  -6   2  -3   -0.10    0.70
  -6   2  -3   -0.10    0.50
  -6   2  -3    0.50    0.40
  -7  -2  -3  110.29    7.50
  -7  -2  -3  107.29    7.90
   7  -2   3  121.69    7.80
  -7  -2  -3  109.89    7.40
  -7  -2  -3  113.49    7.60
   7  -2   3  116.19    7.40
  -7   2  -3  105.29    7.30
   7   2   3  113.09    7.50
  -7   2  -3   89.59    7.70
  -8  -2  -3    0.90    0.60
   8  -2   3    0.50    0.70
  -8  -2  -3    0.30    0.50
  -8  -2  -3    1.10    0.70
  -8   2  -3    0.70    0.60
  -8   2  -3    0.80    0.60
   8   2   3    0.50    0.60
   9  -2   3   60.99    4.30
  -9   2  -3   69.99    4.30
  10   3  -3   13.80    1.30
 -10   3   3    9.60    1.20
 -10   3   3   12.80    1.10
  -9  -3   3   64.39    4.50
  -9  -3   3   68.39    4.80
  -9   3   3   61.69    4.90
  -9   3   3   64.99    4.50
  -8  -3   3  112.19    7.60
  -8  -3   3  115.69    7.80
  -8  -3   3  118.09    7.90
  -8  -3   3  125.79    8.30
  -8  -3   3  117.79    7.70
  -8   3   3  126.39    8.10
  -8   3   3  120.79    7.80
  -8   3   3  130.69    8.00
  -8   3   3  131.19    8.70
   8   3  -3  114.39    8.00
  -8   3   3  120.79    7.80
  -7  -3   3   74.99    6.20
  -7  -3   3   89.09    6.00
  -7  -3   3   88.69    6.30
  -7  -3   3   95.19    6.10
  -7  -3   3   91.79    5.80
   7  -3  -3   94.39    5.90
   7   3  -3   81.69    6.20
  -7   3   3   90.29    6.00
  -7   3   3   84.09    6.10
   7   3  -3   81.39    6.20
  -7   3   3   84.19    6.20
  -7   3   3   88.79    6.60
  -7   3   3   88.29    6.80
  -6  -3   3   15.90    2.00
   6  -3  -3   20.30    2.00
  -6  -3   3   22.80    2.30
  -6  -3   3   18.00    1.70
  -6  -3   3   17.30    1.90
  -6  -3   3   18.80    1.90
  -6  -3   3   17.00    1.70
  -6   3   3   21.40    2.10
  -6   3   3   14.50    1.50
  -6   3   3   18.40    2.10
  -6   3   3   17.50    1.80
  -6   3   3   19.50    2.00
  -6   3   3   17.30    1.80
   6   3  -3   18.00    2.20
   6   3  -3   15.40    1.90
   6   3  -3   19.20    2.20
  -6   3   3   20.80    2.50
  -5  -3   3   38.10    2.90
   5  -3  -3   42.80    3.10
  -5  -3   3   38.40    3.20
  -5  -3   3   45.20    3.00
   5  -3  -3   36.60    3.00
  -5  -3   3   36.10    3.20
  -5  -3   3   40.40    3.10
  -5  -3   3   39.70    3.10
   5   3  -3   40.50    3.40
   5   3  -3   40.80    3.20
  -5   3   3   38.80    3.00
  -5   3   3   39.30    3.30
  -5   3   3   43.70    3.10
  -5   3   3   38.60    2.80
   5   3  -3   43.30    3.50
  -5   3   3   40.70    3.20
   5   3  -3   47.40    3.40
  -5   3   3   40.60    3.10
  -5   3   3   48.20    3.80
   4  -3  -3  334.67   19.90
   4  -3  -3  317.87   19.40
   4  -3  -3  352.16   19.70
  -4  -3   3  334.07   19.60
  -4  -3   3  345.47   19.50
  -4  -3   3  324.07   19.40
  -4   3   3  332.77   19.60
   4   3  -3  322.97   20.00
  -4   3   3  332.57   19.70
  -4   3   3  342.77   19.50
  -4   3   3  354.26   19.70
  -4   3   3  349.27   20.00
   3  -3  -3  242.18   13.90
   3  -3  -3  222.08   13.90
  -3  -3   3  237.18   13.70
  -3  -3   3  239.78   13.80
   3  -3  -3  243.08   15.10
   3  -3  -3  232.98   13.90
  -3   3   3  240.98   14.00
  -3   3   3  227.58   13.90
  -3   3   3  250.07   13.80
   2  -3  -3 3488.25  200.68
  -2   3   3 3471.85  215.68
   2   3  -3 3642.04  207.68
   1  -3  -3 1480.75   86.49
   1   3  -3 1564.74   91.29
  -1   3   3 1402.36   99.49
   1   3  -3 1557.34   90.19
   0  -3  -3  285.07   16.60
   0  -3  -3  277.67   16.50
   0  -3  -3  282.87   16.50
   0   3   3  291.37   16.60
   0   3   3  293.87   16.60
  -1  -3  -3  214.28   12.70
  -1  -3  -3  212.58   12.70
  -1  -3  -3  223.38   12.70
   1  -3   3  206.18   12.50
   1   3   3  220.38   12.70
   1   3   3  225.68   12.80
  -2  -3  -3   91.79    5.70
  -2  -3  -3   91.79    5.80
   2  -3   3   94.79    5.70
  -2  -3  -3   91.29    5.80
   2  -3   3   84.39    5.70
   2   3   3  101.69    5.90
   2   3   3   98.09    5.70
   3  -3   3   28.10    2.10
   3  -3   3   25.20    2.20
  -3  -3  -3   26.50    2.00
  -3  -3  -3   27.50    2.40
  -3  -3  -3   24.80    2.10
  -3  -3  -3   25.20    2.40
   3  -3   3   27.10    2.20
  -3  -3  -3   27.00    2.20
  -3  -3  -3   28.60    2.20
   3   3   3   28.20    2.40
  -3   3  -3   31.30    2.50
  -3   3  -3   26.80    2.50
   3   3   3   29.40    2.10
  -3   3  -3   26.10    2.20
   3   3   3   27.40    2.20
  -3   3  -3   24.30    1.90
   4  -3   3 1002.50   58.29
  -4  -3  -3  971.60   58.39
   4  -3   3 1071.49   57.99
  -4  -3  -3 1078.19   58.09
   4  -3   3 1026.40   58.19
  -4  -3  -3  958.10   58.69
  -4  -3  -3 1035.50   58.09
  -4  -3  -3  913.41   57.79
  -4  -3  -3 1048.00   58.09
   4   3   3 1023.50   58.49
  -4   3  -3 1062.19   58.49
  -4   3  -3 1087.79   58.99
   4   3   3  955.50   57.99
   4   3   3 1056.99   58.19
  -4   3  -3  940.01   57.79
   4   3   3 1027.70   57.89
  -4   3  -3 1039.30   58.19
   5  -3   3  283.37   17.30
   5  -3   3  273.37   17.20
  -5  -3  -3  283.97   17.10
  -5  -3  -3  254.57   17.60
   5  -3   3  301.57   17.00
  -5  -3  -3  301.57   17.60
  -5  -3  -3  269.77   17.40
  -5   3  -3  306.47   18.10
   5   3   3  302.17   17.60
  -5   3  -3  291.07   17.30
  -5   3  -3  296.47   17.50
  -5   3  -3  278.07   18.30
  -6  -3  -3  147.59    9.10
  -6  -3  -3  151.48    9.60
  -6  -3  -3  123.99    9.30
  -6  -3  -3  134.59    9.70
  -6  -3  -3  142.09    9.10
   6  -3   3  150.08    9.30
   6  -3   3  149.59    9.20
  -6   3  -3  136.09    9.20
  -6   3  -3  158.08   10.10
   6   3   3  156.68    9.20
   6   3   3  125.39    9.30
  -7  -3  -3    1.50    0.60
   7  -3   3    3.20    1.00
  -7  -3  -3    2.80    1.10
  -7  -3  -3    3.50    1.00
   7  -3   3    2.60    0.90
  -7  -3  -3    4.60    1.20
   7  -3   3    3.70    1.20
   7   3   3    2.00    0.70
  -7   3  -3    3.30    0.90
  -7   3  -3    3.80    1.30
   7   3   3    2.00    0.80
  -8  -3  -3   12.00    1.40
   8   3   3    9.40    1.20
  -8   3  -3   14.50    1.70
  -8   3  -3   15.70    1.70
  -9   4   3   73.69    4.90
  -9   4   3   77.89    5.10
   9   4  -3   72.29    5.30
  -9   4   3   80.89    5.40
  -8  -4   3   28.80    2.20
  -8  -4   3   28.30    2.40
  -8  -4   3   21.30    2.40
  -8  -4   3   28.70    2.60
  -8   4   3   27.10    2.80
  -8   4   3   27.20    2.40
  -8   4   3   23.20    2.30
   8   4  -3   24.30    2.50
  -7  -4   3   32.20    3.20
   7  -4  -3   31.10    2.80
  -7  -4   3   28.80    2.60
   7  -4  -3   33.50    2.70
  -7  -4   3   28.90    2.80
  -7  -4   3   29.30    2.50
  -7  -4   3   29.90    2.50
  -7   4   3   29.60    2.60
  -7   4   3   28.50    3.10
   7   4  -3   20.90    3.50
  -7   4   3   29.60    2.60
  -7   4   3   27.70    2.90
  -7   4   3   24.10    2.70
   7   4  -3   27.70    2.90
  -6  -4   3    8.10    1.10
  -6  -4   3    8.70    1.40
  -6  -4   3    8.50    1.40
  -6  -4   3    6.40    1.00
  -6  -4   3    6.70    1.20
   6  -4  -3    7.60    1.30
  -6   4   3    8.70    1.30
  -6   4   3    8.90    1.30
  -6   4   3    9.30    1.40
   6   4  -3    7.00    1.60
  -6   4   3    9.10    1.40
   6   4  -3    9.50    1.60
   6   4  -3    8.40    1.30
   5  -4  -3   79.39    5.90
   5  -4  -3   93.69    6.10
   5  -4  -3   91.79    5.80
  -5  -4   3   95.49    5.90
  -5  -4   3   94.49    6.10
  -5  -4   3   91.09    6.30
  -5  -4   3   91.19    5.90
  -5   4   3  100.39    6.10
   5   4  -3   90.89    6.20
  -5   4   3   90.89    6.20
  -5   4   3  102.79    6.80
  -5   4   3   84.09    5.70
  -5   4   3   98.79    6.20
  -5   4   3   76.99    6.10
   5   4  -3   84.39    6.40
   5   4  -3   95.99    6.60
   5   4  -3   96.59    6.40
   4  -4  -3   35.40    2.80
   4  -4  -3   30.50    2.50
   4  -4  -3   34.20    2.50
  -4  -4   3   32.10    2.50
   4  -4  -3   33.10    2.60
  -4  -4   3   32.10    2.40
   4  -4  -3   34.80    2.60
  -4   4   3   30.40    2.60
  -4   4   3   38.30    2.70
  -4   4   3   35.50    2.80
   4   4  -3   31.40    2.90
   4   4  -3   27.40    3.20
   4   4  -3   34.60    2.90
  -4   4   3   29.10    2.50
   4   4  -3   31.60    2.70
  -4   4   3   31.50    2.50
   3  -4  -3  217.28   13.70
   3  -4  -3  234.38   13.50
  -3  -4   3  230.98   13.30
   3  -4  -3  205.88   13.50
  -3  -4   3  225.78   13.40
  -3  -4   3  226.18   13.30
   3  -4  -3  211.98   13.50
   3  -4  -3  239.98   13.40
  -3   4   3  222.18   13.70
  -3   4   3  222.48   13.50
   3   4  -3  223.88   13.90
   3   4  -3  227.68   13.70
  -3   4   3  249.28   13.40
   3   4  -3  224.68   13.80
  -3   4   3  248.48   13.60
  -3   4   3  250.57   13.70
   3   4  -3  207.78   13.80
   2  -4  -3    2.90    0.60
   2  -4  -3    3.70    0.70
  -2  -4   3    3.20    0.50
   2  -4  -3    3.60    0.70
   2  -4  -3    3.60    0.70
   2  -4  -3    2.90    0.60
  -2   4   3    4.30    0.70
  -2   4   3    3.70    0.80
  -2   4   3    3.60    0.70
   1  -4  -3  868.61   50.89
   1  -4  -3  878.31   51.09
  -1  -4   3  837.52   50.59
   1  -4  -3  926.91   50.79
   1  -4  -3  918.71   50.89
  -1   4   3  935.81   50.99
   0  -4  -3   28.60    2.00
   0  -4   3   23.40    1.80
   0  -4   3   27.40    1.80
   0  -4  -3   27.50    2.00
   0  -4  -3   30.40    2.30
   0  -4  -3   25.70    2.00
   0  -4  -3   24.20    2.10
   0   4   3   26.90    2.10
   0   4   3   25.80    2.00
   1  -4   3  844.22   50.09
  -1  -4  -3  871.21   50.19
  -1  -4  -3  878.51   50.59
   1  -4   3  875.71   50.09
  -1  -4  -3  872.41   50.29
  -1  -4  -3  870.91   50.39
  -1  -4  -3  887.31   50.39
   1   4   3  967.50   50.29
  -2  -4  -3   60.69    4.10
  -2  -4  -3   53.49    3.70
  -2  -4  -3   56.79    3.70
  -2  -4  -3   49.99    3.90
   2  -4   3   51.79    3.50
  -2  -4  -3   54.89    3.50
  -2  -4  -3   51.19    3.70
   2  -4   3   49.80    3.50
   2   4   3   54.69    3.50
   2   4   3   53.89    3.90
  -2   4  -3   50.79    4.40
   2   4   3   57.09    3.70
  -2   4  -3   51.59    4.10
  -2   4  -3   52.39    3.90
  -3  -4  -3  938.21   53.49
   3  -4   3  836.12   53.49
  -3  -4  -3  934.61   53.19
   3  -4   3  993.00   53.29
  -3  -4  -3  918.61   53.39
  -3  -4  -3  982.70   53.49
  -3  -4  -3 1020.80   53.89
  -3  -4  -3  814.92   53.89
   3  -4   3 1008.20   53.69
   3   4   3  923.11   53.59
   3   4   3  853.21   53.59
  -3   4  -3  888.71   53.89
   3   4   3 1033.10   53.49
  -3   4  -3  927.11   53.79
  -3   4  -3  948.71   53.79
  -3   4  -3  931.71   53.39
  -4  -4  -3   58.49    4.10
   4  -4   3   60.89    4.20
  -4  -4  -3   63.59    5.10
  -4  -4  -3   52.49    4.30
  -4  -4  -3   57.99    4.10
   4  -4   3   53.99    4.20
   4  -4   3   56.59    4.00
  -4  -4  -3   58.89    4.20
   4   4   3   58.69    4.10
  -4   4  -3   61.29    4.20
   4   4   3   46.80    4.20
   4   4   3   58.59    4.30
  -4   4  -3   59.19    4.60
  -4   4  -3   57.89    4.60
  -4   4  -3   49.40    4.30
  -5  -4  -3   80.99    5.90
  -5  -4  -3   84.29    5.70
  -5  -4  -3   80.09    5.60
   5  -4   3   85.79    5.80
  -5  -4  -3   71.29    5.80
   5  -4   3   78.69    5.50
   5  -4   3   82.19    5.80
  -5  -4  -3   86.29    6.10
   5   4   3   78.39    5.80
  -5   4  -3   82.19    5.70
   5   4   3   84.49    5.60
  -5   4  -3   92.29    6.10
  -5   4  -3   85.69    6.40
   6  -4   3    0.00    0.50
   6  -4   3    0.60    0.70
  -6  -4  -3    0.80    0.70
  -6  -4  -3    0.30    0.50
  -6  -4  -3   -0.20    0.60
  -6  -4  -3    1.30    0.60
  -6  -4  -3   -0.20    0.50
  -6  -4  -3    0.70    0.80
   6   4   3    0.20    0.50
  -6   4  -3    0.20    0.80
  -6   4  -3    0.80    0.70
  -6   4  -3    0.60    0.60
   6   4   3    0.80    0.60
  -7  -4  -3    3.20    0.70
  -7  -4  -3    2.20    0.70
   7  -4   3    1.70    0.80
   7  -4   3    3.60    1.10
  -7   4  -3    3.40    0.80
   7   4   3    2.20    0.90
   7   4   3    4.20    0.90
  -7   4  -3    2.00    0.80
  -7   4  -3    2.70    0.80
   8  -4   3    2.70    0.80
  -8  -4  -3    3.80    0.70
  -8   4  -3    3.30    0.70
   8   4   3    4.80    0.80
  -8   4  -3    3.40    0.80
   9  -5  -3    1.00    0.40
  -9  -5   3    0.30    0.30
  -9  -5   3    1.80    0.60
  -9  -5   3    0.30    0.40
   9   5  -3    0.90    0.50
   9   5  -3    0.80    0.20
  -9   5   3    2.20    0.50
  -8  -5   3   44.30    2.90
   8  -5  -3   37.10    3.30
  -8   5   3   32.50    3.10
   8   5  -3   40.00    3.30
  -8   5   3   44.70    3.10
   8   5  -3   36.50    2.90
   7  -5  -3   99.19    6.80
  -7  -5   3   93.69    6.10
  -7  -5   3   91.19    5.90
  -7  -5   3  100.29    5.90
  -7  -5   3   89.99    6.20
   7  -5  -3   80.69    6.00
   7   5  -3   79.79    6.00
   7   5  -3   89.89    6.50
  -7   5   3   96.59    6.20
   7   5  -3   85.39    5.90
  -7   5   3   75.79    6.40
  -6  -5   3   42.50    3.10
  -6  -5   3   33.40    3.40
   6  -5  -3   41.10    3.40
  -6  -5   3   40.40    3.10
  -6  -5   3   38.90    3.40
   6  -5  -3   43.30    3.40
  -6   5   3   38.20    3.20
   6   5  -3   36.30    3.20
   6   5  -3   36.50    3.40
  -6   5   3   43.10    3.80
  -6   5   3   40.10    3.30
   6   5  -3   42.00    3.70
   6   5  -3   41.20    3.70
  -6   5   3   41.70    3.30
  -5  -5   3    7.10    1.10
  -5  -5   3    7.10    1.00
  -5  -5   3    6.00    1.10
   5  -5  -3    5.10    1.10
  -5  -5   3    4.90    1.20
   5  -5  -3    5.30    0.90
   5  -5  -3    5.90    1.20
  -5   5   3    5.30    1.10
  -5   5   3    5.70    1.10
   5   5  -3    5.80    1.50
  -5   5   3    5.40    1.40
   5   5  -3    4.90    1.10
   5   5  -3    5.60    1.40
  -5   5   3    7.30    1.20
   5   5  -3    4.80    1.30
  -5   5   3    4.70    1.10
   4  -5  -3  142.59    8.60
  -4  -5   3  133.89    8.70
   4  -5  -3  142.89    8.60
   4  -5  -3  140.99    8.70
  -4  -5   3  129.19    8.30
   4  -5  -3  136.19    8.30
  -4  -5   3  122.09    8.40
   4  -5  -3  137.99    8.70
  -4  -5   3  137.19    8.30
  -4   5   3  146.29    9.20
  -4   5   3  148.49    8.80
  -4   5   3  132.49    8.50
  -4   5   3  121.79    8.40
  -4   5   3  126.29    8.60
   4   5  -3  133.99    8.90
   4   5  -3  133.99    9.00
   4   5  -3  137.79    8.80
   4   5  -3  137.29    8.50
  -4   5   3  127.09    8.50
   4   5  -3  135.39    9.00
   3  -5  -3  121.29    8.20
   3  -5  -3  133.59    7.90
   3  -5  -3  119.49    8.10
  -3  -5   3  137.49    7.90
   3  -5  -3  130.59    8.10
  -3  -5   3  133.29    7.80
  -3  -5   3  129.99    7.90
   3   5  -3  126.89    8.40
   3   5  -3  125.19    7.90
   3   5  -3  124.79    8.40
  -3   5   3  111.49    8.10
  -3   5   3  115.79    8.10
  -3   5   3  137.29    8.10
   3   5  -3  125.39    8.50
   3   5  -3  136.19    8.40
   3   5  -3  130.99    8.30
  -3   5   3  142.49    8.20
  -2  -5   3  382.96   22.50
   2  -5  -3  400.26   22.80
  -2  -5   3  373.66   22.50
  -2  -5   3  362.16   22.50
   2  -5  -3  390.56   23.10
   2  -5  -3  401.56   22.80
   2  -5  -3  410.46   22.60
   2  -5  -3  407.96   23.10
   2  -5  -3  385.46   22.90
   2   5  -3  391.06   23.20
   2   5  -3  384.06   23.00
   2   5  -3  396.56   24.30
  -2   5   3  368.86   22.90
   2   5  -3  396.66   22.60
  -2   5   3  375.76   22.90
  -2   5   3  426.66   22.90
   2   5  -3  388.16   23.00
   2   5  -3  393.76   23.20
  -1  -5   3  419.46   23.00
  -1  -5   3  403.46   23.00
   1  -5  -3  385.76   23.20
   1  -5  -3  423.66   23.20
   1  -5  -3  373.06   23.30
  -1  -5   3  408.86   23.00
   1  -5  -3  387.26   23.30
   1  -5  -3  422.96   23.60
  -1   5   3  365.76   23.30
  -1   5   3  429.46   23.30
   1   5  -3  375.46   23.30
   1   5  -3  402.46   23.70
   1   5  -3  389.36   23.60
  -1   5   3  407.96   23.50
   0  -5   3  438.16   24.40
   0  -5  -3  430.16   24.70
   0  -5   3  427.96   24.40
   0  -5  -3  459.35   24.90
   0  -5   3  413.86   24.40
   0  -5  -3  434.06   24.60
   0  -5  -3  410.66   24.90
   0   5  -3  406.96   25.00
   0   5   3  460.75   24.70
   0   5   3  382.36   24.60
   0   5  -3  396.56   24.70
   0   5   3  425.46   24.90
   0   5   3  440.36   24.90
  -1  -5  -3   41.10    3.10
  -1  -5  -3   41.50    3.20
  -1  -5  -3   42.90    3.40
   1  -5   3   41.20    2.90
  -1  -5  -3   41.00    3.30
  -1  -5  -3   42.00    3.00
  -1  -5  -3   41.20    3.10
   1  -5   3   44.80    2.90
   1  -5   3   44.60    2.90
   1   5   3   39.60    2.90
  -1   5  -3   49.30    3.50
   1   5   3   37.40    3.80
   1   5   3   48.00    3.40
   1   5   3   44.50    3.30
  -1   5  -3   44.00    3.00
   1   5   3   38.90    3.20
   1   5   3   43.30    3.10
   2  -5   3 1017.10   57.89
  -2  -5  -3 1042.40   58.19
  -2  -5  -3  991.80   58.09
   2  -5   3 1090.29   58.39
  -2  -5  -3  945.51   57.89
  -2  -5  -3 1014.80   58.59
  -2  -5  -3  971.40   58.39
  -2  -5  -3 1014.50   58.29
   2   5   3 1068.19   58.09
  -2   5  -3 1042.10   58.09
  -2   5  -3 1014.70   58.69
   2   5   3  976.70   58.29
   2   5   3  963.60   58.29
   2   5   3 1123.69   58.39
  -2   5  -3  992.00   58.49
   3  -5   3  197.78   11.50
  -3  -5  -3  178.78   11.60
  -3  -5  -3  179.78   12.00
  -3  -5  -3  187.78   11.40
  -3  -5  -3  198.78   12.60
  -3  -5  -3  190.88   11.80
  -3  -5  -3  199.08   11.70
   3  -5   3  196.38   11.60
  -3   5  -3  184.08   12.10
   3   5   3  177.38   11.90
   3   5   3  205.88   11.70
   3   5   3  190.78   11.80
  -3   5  -3  196.58   11.60
   3   5   3  189.18   11.80
  -3   5  -3  180.18   12.30
  -4  -5  -3   76.99    5.30
  -4  -5  -3   71.29    5.50
   4  -5   3   72.89    5.20
  -4  -5  -3   76.89    5.20
  -4  -5  -3   69.69    5.20
   4  -5   3   76.39    5.10
  -4   5  -3   75.99    5.20
  -4   5  -3   83.69    5.60
  -4   5  -3   84.99    5.70
   4   5   3   71.29    5.10
   4   5   3   72.99    5.40
   4   5   3   65.99    5.20
   5  -5   3   74.99    5.10
  -5  -5  -3   72.79    5.10
  -5  -5  -3   63.39    5.20
  -5  -5  -3   75.89    5.50
  -5  -5  -3   73.39    5.10
   5  -5   3   74.39    4.90
   5   5   3   69.19    5.30
  -5   5  -3   75.79    5.00
  -5   5  -3   61.09    5.30
   6  -5   3    2.70    0.90
  -6   5  -3    4.90    1.00
   6   5   3    4.90    0.90
  -7  -5  -3    1.00    0.60
   7  -5   3    2.50    0.60
  -7  -5  -3    1.70    0.80
  -7   5  -3    2.80    0.80
   7   5   3    1.20    0.60
  -7   5  -3    1.50    1.00
  -8  -5  -3   10.60    1.00
   8   5   3   11.20    1.20
  -8   5  -3   11.80    1.00
  -8  -6   3   -0.20    0.30
  -8  -6   3    0.10    0.40
  -8  -6   3   -0.10    0.50
   8   6  -3    0.50    0.40
  -8   6   3    0.10    0.30
   8   6  -3   -0.20    0.40
  -7  -6   3   66.99    4.80
   7  -6  -3   77.59    5.20
  -7   6   3   59.39    4.50
   7   6  -3   72.39    4.40
  -7   6   3   57.39    4.70
   7   6  -3   66.09    4.60
   6  -6  -3    0.10    0.80
   6  -6  -3   -0.30    0.60
  -6  -6   3    1.40    0.70
  -6  -6   3   -0.10    0.50
  -6  -6   3    0.10    0.40
  -6  -6   3    0.30    0.60
   6   6  -3    0.30    0.60
  -6   6   3    0.10    0.50
   6   6  -3    0.90    0.80
   6   6  -3    0.90    0.50
   6   6  -3    0.40    0.60
  -6   6   3    0.50    0.60
   6   6  -3    0.30    0.70
  -6   6   3   -0.80    0.80
  -6   6   3    0.80    0.50
  -5  -6   3  652.23   38.60
  -5  -6   3  619.94   38.90
   5  -6  -3  726.03   39.10
  -5   6   3  673.33   39.00
   5   6  -3  723.73   39.10
   5   6  -3  711.13   39.50
   5   6  -3  648.64   39.30
   5   6  -3  613.84   39.10
   4  -6  -3   17.60    2.00
  -4  -6   3   16.30    1.90
   4  -6  -3   18.80    2.00
   4  -6  -3   13.50    1.70
   4  -6  -3   15.90    1.80
  -4  -6   3   17.70    1.60
   4  -6  -3   14.40    1.50
  -4  -6   3   15.40    1.70
  -4  -6   3   17.10    1.60
   4   6  -3   16.30    2.00
   4   6  -3   16.70    2.00
   4   6  -3   17.30    1.90
  -4   6   3   17.00    1.80
   4   6  -3   14.90    2.00
  -4   6   3   15.80    1.80
   4   6  -3   16.40    1.70
   3  -6  -3  164.08   10.60
   3  -6  -3  168.98   11.00
  -3  -6   3  182.08   10.60
  -3  -6   3  177.28   10.60
   3  -6  -3  176.98   11.10
  -3  -6   3  178.48   10.70
   3  -6  -3  173.28   10.90
  -3  -6   3  170.38   10.90
  -3   6   3  158.18   10.90
   3   6  -3  174.78   11.30
  -3   6   3  196.28   11.30
   3   6  -3  169.78   11.30
   3   6  -3  192.98   11.20
   3   6  -3  175.78   11.50
   2  -6  -3   64.49    4.70
   2  -6  -3   63.49    4.60
   2  -6  -3   62.19    4.20
  -2  -6   3   63.39    4.20
  -2  -6   3   59.19    4.20
   2  -6  -3   65.09    4.50
   2  -6  -3   63.49    4.40
   2  -6  -3   60.39    4.60
  -2  -6   3   58.69    4.50
  -2  -6   3   66.29    4.20
   2   6  -3   63.29    4.60
   2   6  -3   61.39    4.80
   2   6  -3   67.99    4.70
  -2   6   3   64.29    4.60
   2   6  -3   64.99    4.20
   2   6  -3   63.49    4.80
  -2   6   3   65.09    4.60
  -2   6   3   63.29    4.40
   1  -6  -3   67.79    4.90
   1  -6  -3   73.19    4.80
  -1  -6   3   72.49    4.60
   1  -6  -3   72.59    5.10
  -1  -6   3   69.39    4.50
   1  -6  -3   76.19    5.10
  -1  -6   3   69.19    4.60
  -1  -6   3   61.69    4.90
  -1  -6   3   71.59    4.90
   1  -6  -3   70.79    5.00
   1   6  -3   75.79    5.30
   1   6  -3   67.29    5.10
  -1   6   3   69.79    4.90
   1   6  -3   63.99    4.60
  -1   6   3   71.89    4.80
   1   6  -3   68.49    4.90
  -1   6   3   80.99    5.10
   0  -6   3    0.80    0.50
   0  -6  -3    1.00    0.60
   0  -6  -3    1.70    0.80
   0  -6   3   -0.30    0.50
   0  -6  -3    0.60    0.50
   0  -6   3    0.80    0.40
   0  -6  -3    0.60    0.40
   0  -6   3    0.50    0.30
   0  -6  -3    0.50    0.60
   0  -6  -3    1.20    0.70
   0   6   3    1.00    0.60
   0   6  -3    0.80    0.70
   0   6   3    0.70    0.60
   0   6  -3    1.70    0.50
   0   6  -3    1.00    0.60
   0   6  -3    2.00    0.90
   0   6   3    0.70    0.60
   1  -6   3  105.09    6.50
   1  -6   3  109.59    6.70
  -1  -6  -3  104.29    6.80
  -1  -6  -3  104.59    7.00
  -1  -6  -3   96.59    6.50
  -1  -6  -3   99.59    6.80
   1  -6   3   99.39    6.50
  -1  -6  -3  104.19    7.00
  -1  -6  -3  113.19    7.30
  -1   6  -3  102.99    7.10
   1   6   3   94.69    6.80
   1   6   3  102.39    6.90
  -1   6  -3  108.39    6.60
  -1   6  -3  108.29    7.50
   1   6   3  106.29    6.90
   1   6   3  102.89    6.60
  -1   6  -3  113.19    6.80
   2  -6   3   37.90    3.00
  -2  -6  -3   42.00    3.20
  -2  -6  -3   39.90    3.40
   2  -6   3   38.40    3.00
  -2  -6  -3   40.60    3.30
   2  -6   3   45.20    3.00
  -2  -6  -3   40.30    3.00
  -2  -6  -3   37.00    3.30
  -2   6  -3   41.80    3.70
   2   6   3   43.10    3.40
   2   6   3   42.60    3.30
   2   6   3   38.70    3.20
  -2   6  -3   42.30    3.10
  -2   6  -3   40.40    3.50
   3  -6   3    0.30    0.50
  -3  -6  -3    0.60    0.70
   3  -6   3    0.30    0.60
  -3  -6  -3    0.60    0.50
  -3  -6  -3    0.20    0.50
   3  -6   3    2.50    0.70
  -3  -6  -3    0.00    0.50
  -3  -6  -3    0.90    0.70
  -3  -6  -3    0.70    0.60
   3   6   3    1.20    0.60
   3   6   3    0.30    0.50
   3   6   3    0.70    0.60
  -3   6  -3    0.50    0.80
  -3   6  -3    1.20    0.70
  -3   6  -3    0.90    0.50
   3   6   3    2.10    0.80
  -4  -6  -3  100.19    6.60
  -4  -6  -3  105.39    6.70
  -4  -6  -3   97.69    7.00
   4  -6   3  106.99    6.60
   4  -6   3   95.89    6.30
   4  -6   3  101.49    6.40
  -4  -6  -3   98.29    6.90
  -4  -6  -3   87.49    6.20
   4   6   3  100.29    6.20
  -4   6  -3   95.89    6.80
   4   6   3   91.09    6.70
  -4   6  -3   93.49    6.80
  -4   6  -3   93.19    6.30
   5  -6   3   94.69    6.30
  -5  -6  -3   95.09    6.60
   5  -6   3   92.79    6.20
  -5  -6  -3   94.99    6.30
  -5  -6  -3   96.99    6.30
   5  -6   3   83.69    6.40
  -5  -6  -3   78.19    6.30
   5  -6   3   92.19    6.00
   5   6   3   94.29    6.50
  -5   6  -3  101.09    6.50
  -5   6  -3   91.69    6.00
  -6  -6  -3    2.50    0.80
   6  -6   3    1.10    0.50
  -6  -6  -3    1.40    0.60
  -6  -6  -3    2.50    0.70
  -6   6  -3    0.40    0.40
  -6   6  -3    1.30    0.60
   6   6   3    2.30    0.80
   7  -6   3   39.10    2.70
  -7   6  -3   42.90    2.80
  -7  -7   3   24.10    2.00
   7   7  -3   20.90    2.00
   6  -7  -3   41.20    3.80
  -6  -7   3   50.79    3.30
  -6  -7   3   40.30    3.80
  -6  -7   3   53.49    3.60
   6   7  -3   52.79    3.60
   6   7  -3   40.90    3.60
   6   7  -3   39.50    3.10
   5  -7  -3    0.70    0.70
   5  -7  -3   -0.90    0.70
  -5  -7   3    0.60    0.60
  -5  -7   3    1.00    0.60
  -5  -7   3   -0.20    0.50
   5  -7  -3    1.00    0.50
   5   7  -3    0.80    0.70
   5   7  -3    0.60    0.70
   5   7  -3    0.10    0.40
   5   7  -3    0.00    0.60
  -5   7   3    0.50    0.50
  -5   7   3    0.20    0.20
   5   7  -3    0.20    0.60
  -5   7   3    0.20    0.40
   5   7  -3   -0.10    0.50
  -4  -7   3  201.38   12.70
   4  -7  -3  197.88   13.10
  -4  -7   3  222.88   12.90
   4  -7  -3  208.48   12.90
  -4  -7   3  232.08   12.90
  -4  -7   3  237.78   13.70
   4   7  -3  223.78   13.20
  -4   7   3  225.78   13.20
   4   7  -3  187.78   14.30
   4   7  -3  186.18   13.90
  -4   7   3  196.18   13.20
   4   7  -3  216.58   13.20
  -3  -7   3   43.30    3.50
   3  -7  -3   45.10    3.60
  -3  -7   3   48.90    3.30
  -3  -7   3   41.80    3.20
   3  -7  -3   42.60    3.20
  -3  -7   3   49.40    3.50
   3  -7  -3   48.70    3.80
  -3   7   3   44.40    3.20
   3   7  -3   44.40    3.80
  -3   7   3   41.40    3.50
   3   7  -3   42.70    3.20
   3   7  -3   48.50    3.90
   3   7  -3   48.40    3.70
   3   7  -3   42.70    3.80
  -2  -7   3   88.59    5.70
   2  -7  -3   79.19    5.60
  -2  -7   3   92.19    5.80
   2  -7  -3   93.29    6.20
   2  -7  -3   99.09    6.40
  -2  -7   3   86.29    5.80
   2  -7  -3   76.09    5.80
  -2  -7   3   92.89    6.10
   2  -7  -3   84.89    6.10
  -2  -7   3   78.09    6.00
   2   7  -3   97.19    5.70
   2   7  -3   82.29    6.00
   2   7  -3   89.79    6.40
  -2   7   3   96.59    6.10
   2   7  -3   87.29    6.30
  -2   7   3   86.49    5.60
   2   7  -3   86.99    6.00
  -2   7   3   92.59    6.10
   1  -7  -3  140.29    9.00
   1  -7  -3  127.79    8.40
  -1  -7   3  142.19    8.60
  -1  -7   3  149.19    8.50
   1  -7  -3  132.59    8.60
   1  -7  -3  132.39    8.90
  -1  -7   3  138.39    8.80
  -1  -7   3  140.79    8.50
   1  -7  -3  142.39    9.00
   1  -7  -3  142.19    8.90
   1   7  -3  129.49    8.70
   1   7  -3  135.09    9.10
   1   7  -3  146.79    8.50
  -1   7   3  130.29    8.80
   1   7  -3  118.69    8.90
   0  -7   3    9.60    1.10
   0  -7  -3   13.00    1.70
   0  -7   3    9.00    1.20
   0  -7  -3   10.70    1.60
   0  -7  -3   10.40    1.40
   0  -7  -3    9.60    1.20
   0  -7  -3   10.40    1.50
   0  -7   3    9.10    1.50
   0  -7   3   10.20    1.30
   0   7  -3   12.00    1.70
   0   7  -3   10.10    1.30
   0   7  -3   10.20    1.60
   0   7   3   13.10    1.50
   0   7  -3    9.80    1.20
  -1  -7  -3    6.40    1.20
  -1  -7  -3    5.00    1.10
   1  -7   3    6.60    1.00
   1  -7   3    6.30    0.90
  -1  -7  -3    6.10    1.30
  -1  -7  -3    4.60    0.90
  -1  -7  -3    4.60    1.10
  -1  -7  -3    6.30    1.30
   1  -7   3    5.90    1.10
   1   7   3    4.50    0.80
  -1   7  -3    5.50    1.10
   1   7   3    4.50    1.10
  -1   7  -3    6.10    1.00
  -2  -7  -3  116.79    7.70
   2  -7   3  112.09    7.20
  -2  -7  -3  121.89    7.60
   2  -7   3  115.89    7.40
   2  -7   3  119.19    7.70
  -2  -7  -3  113.89    7.60
  -2  -7  -3  109.39    7.80
  -2   7  -3  106.79    7.70
   2   7   3  115.69    7.70
  -2   7  -3  110.49    8.10
  -2   7  -3  118.69    7.30
  -3  -7  -3   36.00    3.30
  -3  -7  -3   34.10    4.00
   3  -7   3   34.90    2.80
   3  -7   3   28.50    2.60
  -3  -7  -3   37.00    3.00
  -3  -7  -3   35.20    3.10
   3  -7   3   37.30    2.90
  -3  -7  -3   32.30    2.90
   3   7   3   38.80    3.60
  -3   7  -3   29.30    2.60
  -3   7  -3   33.50    3.20
  -3   7  -3   35.70    3.10
   4  -7   3   84.29    6.80
  -4  -7  -3   85.79    6.80
   4  -7   3  109.89    6.60
   4  -7   3  102.29    6.30
  -4  -7  -3  104.69    6.70
  -4   7  -3   94.59    6.60
   4   7   3   95.59    6.70
  -4   7  -3   94.09    6.70
   5  -7   3   40.90    2.90
   5  -7   3   35.30    3.00
  -5  -7  -3   43.70    3.20
  -5  -7  -3   44.40    3.30
  -5  -7  -3   44.40    3.40
   5   7   3   33.20    3.00
  -5   7  -3   41.60    3.40
  -5   7  -3   33.80    3.00
  -5   7  -3   33.40    2.70
  -6  -7  -3   33.20    2.60
   6  -7   3   30.70    2.20
  -6   7  -3   29.40    2.10
  -6   7  -3   32.80    2.50
  -6  -8   3    7.70    1.00
  -6  -8   3    6.90    0.90
  -6  -8   3    7.40    1.10
   6   8  -3    5.60    0.90
  -6   8   3    8.50    1.00
  -5  -8   3    1.50    0.60
  -5  -8   3    0.40    0.40
  -5  -8   3    0.50    0.50
  -5  -8   3    0.70    0.60
   5   8  -3    0.00    0.50
  -5   8   3    0.50    0.50
   5   8  -3    1.10    0.60
  -4  -8   3    0.20    0.40
   4  -8  -3    1.40    0.80
  -4  -8   3    0.00    0.50
  -4  -8   3    0.50    0.50
  -4  -8   3   -0.20    0.60
   4  -8  -3   -0.20    0.40
  -4   8   3    0.00    0.50
  -4   8   3   -0.40    0.40
   4   8  -3   -0.30    0.50
   4   8  -3    0.10    0.50
   4   8  -3   -0.30    0.30
   4   8  -3    0.00    0.50
   4   8  -3    0.50    0.60
   3  -8  -3   39.80    3.50
   3  -8  -3   50.39    3.80
  -3  -8   3   46.40    3.60
   3   8  -3   46.20    3.80
   3   8  -3   46.80    3.80
   3   8  -3   51.69    4.20
  -2  -8   3   45.90    3.60
  -2  -8   3   48.50    3.30
   2  -8  -3   47.40    3.70
  -2  -8   3   48.40    3.60
  -2  -8   3   42.70    3.50
   2   8  -3   45.80    3.80
   2   8  -3   44.10    3.70
   2   8  -3   39.20    3.50
   1  -8  -3  284.67   16.90
  -1  -8   3  266.57   16.40
   1  -8  -3  262.97   17.00
  -1  -8   3  285.27   16.60
   1  -8  -3  260.27   17.20
  -1  -8   3  267.67   16.80
   1  -8  -3  277.67   16.70
  -1  -8   3  290.77   16.60
   1  -8  -3  292.97   17.00
   1   8  -3  289.07   16.80
  -1   8   3  282.57   16.90
   1   8  -3  279.27   17.00
   0  -8  -3    7.20    1.00
   0  -8   3    9.80    1.30
   0  -8  -3    7.50    1.90
   0  -8  -3    8.80    1.40
   0  -8   3    9.50    1.20
   0  -8  -3   10.10    1.50
   0  -8   3    7.00    1.10
   0  -8  -3    9.40    1.50
   0  -8  -3    7.40    1.30
   0   8   3   10.80    1.40
   0   8  -3    8.60    1.00
   0   8  -3   10.80    1.30
   0   8  -3   12.60    2.30
   0   8  -3    9.30    1.50
   1  -8   3  130.19    7.80
   1  -8   3  123.99    7.90
  -1  -8  -3  132.19    8.50
  -1  -8  -3  124.39    8.30
  -1  -8  -3  112.49    8.00
  -1  -8  -3  108.09    8.10
   1   8   3  132.09    8.20
  -1   8  -3  128.39    8.80
  -1   8  -3  133.69    8.40
  -2  -8  -3   46.40    3.90
  -2  -8  -3   60.09    4.40
  -2  -8  -3   59.59    4.30
   2  -8   3   59.49    3.90
  -2  -8  -3   52.89    4.40
  -2  -8  -3   61.29    4.40
   2   8   3   53.39    4.20
  -3  -8  -3  190.98   11.70
  -3  -8  -3  194.18   11.80
  -3  -8  -3  187.68   11.90
  -3  -8  -3  165.78   11.40
   3  -8   3  208.38   11.40
   3  -8   3  185.58   11.40
  -3   8  -3  183.48   11.60
  -3   8  -3  182.08   11.80
   4  -8   3   12.60    1.30
  -4  -8  -3   15.60    1.70
   4  -8   3   14.90    1.60
  -4   8  -3   11.20    1.70
  -4   8  -3   14.70    1.50
  -4   8  -3   11.70    1.10
   4   8   3   16.20    1.60
   5  -8   3   11.10    1.10
  -5  -8  -3   11.60    1.30
  -5  -8  -3   12.80    1.30
   5   8   3   10.70    1.20
  -5   8  -3   13.70    1.50
  -5  -9   3    0.10    0.30
  -5  -9   3    0.00    0.30
  -5  -9   3   -0.50    0.30
  -5   9   3    0.00    0.30
   5   9  -3   -0.30    0.40
   5   9  -3    0.30    0.30
  -4  -9   3    5.40    0.90
  -4  -9   3    5.40    0.70
   4   9  -3    6.00    0.90
  -3  -9   3   29.10    2.50
   3  -9  -3   26.90    2.20
  -3  -9   3   35.60    2.90
   3   9  -3   36.90    3.10
   3   9  -3   30.40    2.50
  -2  -9   3  204.98   11.90
  -2  -9   3  202.38   11.60
   2   9  -3  209.48   12.60
   2   9  -3  178.98   11.90
   2   9  -3  178.88   12.10
   1  -9  -3   50.59    3.90
  -1  -9   3   48.60    3.40
  -1   9   3   46.10    3.60
   1   9  -3   49.90    3.60
   1   9  -3   45.10    4.20
   0  -9  -3   21.00    2.10
   0  -9  -3   18.60    2.00
   0  -9   3   20.80    1.80
   0  -9  -3   23.00    2.40
   0  -9  -3   24.00    2.20
   0   9  -3   20.60    2.00
  -1  -9  -3   20.20    1.80
  -1  -9  -3   27.70    2.40
   1  -9   3   23.30    2.10
   1  -9   3   27.70    2.00
  -1  -9  -3   24.40    2.30
  -1   9  -3   19.30    2.20
   1   9   3   26.60    2.20
  -1   9  -3   21.90    2.20
   2  -9   3   84.59    5.40
  -2   9  -3   72.69    5.30
  -2   9  -3   85.79    5.70
  -3  -9  -3    4.10    0.80
   3  -9   3    3.20    0.70
  -3  -9  -3    3.60    0.90
   3  -9   3    1.80    0.70
  -3   9  -3    3.50    0.90
  -3   9  -3    2.30    0.60
  -3   9  -3    2.80    0.80
   3   9   3    3.30    0.70
  -4  -9  -3   62.79    4.30
   4  -9   3   66.29    4.00
   4   9   3   63.19    4.10
  -4   9  -3   65.09    4.40
  -3 -10   3   81.19    5.10
  -2 -10   3   14.80    1.30
  -2  10   3   17.90    1.40
  -2  10   3   14.50    1.50
   2  10  -3   17.80    1.70
  -1 -10   3    0.50    0.30
  -1  10   3    0.90    0.40
   1  10  -3    0.90    0.70
   0 -10   3    3.50    0.50
   0 -10  -3    3.00    0.70
   0  10  -3    2.30    0.50
  -1 -10  -3    0.10    0.40
   1 -10   3    0.10    0.30
  -1  10  -3   -0.40    0.30
   1  10   3    0.10    0.30
  -2 -10  -3    1.20    0.50
   2 -10   3    2.20    0.50
  -2  10  -3    0.80    0.40
   2  10   3    1.40    0.40
  10   0  -4    2.50    0.70
 -10   0   4    3.70    0.90
 -10   0   4    4.20    0.80
  -9   0   4   -0.20    0.30
  -9   0   4   -0.30    0.50
  -9   0   4   -0.70    0.60
  -9   0   4   -0.50    0.70
  -9   0   4   -1.00    0.70
  -9   0   4    0.50    0.60
  -8   0   4   56.09    4.20
  -8   0   4   55.79    4.20
  -8   0   4   57.39    4.10
  -8   0   4   50.49    3.90
  -8   0   4   57.59    5.00
  -8   0   4   51.99    4.50
  -8   0   4   61.59    4.50
  -7   0   4   -0.20    0.60
  -7   0   4   -0.40    0.30
   7   0  -4   -0.30    0.30
  -7   0   4   -0.50    0.50
   7   0  -4   -0.60    0.70
  -7   0   4   -0.10    0.40
  -7   0   4    0.30    0.50
   7   0  -4    0.20    0.60
  -6   0   4  324.57   20.60
  -6   0   4  358.96   20.50
  -6   0   4  381.56   20.80
  -6   0   4  351.86   21.00
  -6   0   4  348.07   21.50
   6   0  -4  373.06   22.30
   6   0  -4  322.27   20.60
  -6   0   4  352.86   20.50
  -5   0   4    0.10    0.30
   5   0  -4    0.10    0.30
  -5   0   4    0.00    0.40
   4   0  -4 2420.86  135.59
   4   0  -4 2279.77  164.28
   3   0  -4    0.40    0.10
  -3   0   4    0.90    0.20
  -3   0   4    0.20    0.20
  -3   0   4    0.10    0.20
   2   0  -4  787.62   53.09
   2   0  -4  769.92   44.40
  -1   0   4    1.40    0.20
   0   0  -4  531.95   35.60
   0   0  -4  484.55   28.80
   1   0   4    0.20    0.20
   1   0   4    0.60    0.20
  -1   0  -4    0.10    0.20
  -1   0  -4    0.70    0.20
  -1   0  -4    0.00    0.10
  -2   0  -4  648.64   34.20
   2   0   4  588.84   34.30
   2   0   4  574.04   34.20
  -2   0  -4  589.64   34.10
  -3   0  -4    0.30    0.50
  -3   0  -4    0.00    0.30
  -3   0  -4    0.00    0.30
   3   0   4    0.00    0.30
   3   0   4   -0.10    0.40
   3   0   4   -0.10    0.20
  -4   0  -4  217.38   12.30
   4   0   4  202.08   12.70
  -4   0  -4  215.18   13.30
  -4   0  -4  219.48   12.70
   4   0   4  204.68   12.50
  -4   0  -4  208.48   12.20
   4   0   4  204.38   12.30
  -4   0  -4  192.28   12.60
   4   0   4  197.28   12.50
   5   0   4   -0.10    0.40
   5   0   4    0.20    0.60
  -5   0  -4   -0.10    0.40
  -5   0  -4    0.00    0.40
  -5   0  -4   -0.80    0.80
  -5   0  -4    0.70    0.80
  -5   0  -4   -0.30    0.50
   5   0   4   -0.10    0.40
   6   0   4    4.30    1.20
  -6   0  -4    6.20    1.60
   6   0   4    7.10    1.40
  -6   0  -4    4.40    1.10
   6   0   4    6.10    1.30
  -6   0  -4    4.70    0.90
  -6   0  -4    4.10    1.80
   6   0   4    4.70    1.00
   7   0   4    0.30    0.50
  -7   0  -4   -1.20    0.70
  -7   0  -4    0.50    0.50
   7   0   4   -1.20    1.10
   7   0   4    2.00    1.10
   7   0   4   -0.20    0.60
  -7   0  -4    1.90    1.00
  -7   0  -4   -0.10    0.50
  -8   0  -4  374.86   23.40
  -8   0  -4  386.16   23.70
   8   0   4  424.06   23.70
 -10  -1   4   11.40    1.30
 -10   1   4   10.40    1.20
 -10   1   4   10.80    1.30
  -9  -1   4   13.40    1.90
  -9  -1   4    9.90    1.20
  -9  -1   4   11.80    1.90
  -9  -1   4   13.20    1.70
  -9   1   4   15.90    1.80
  -9   1   4   14.90    1.60
  -9   1   4   13.90    1.60
   9   1  -4   10.10    1.50
  -9   1   4   11.60    1.80
  -8  -1   4    2.10    0.70
   8  -1  -4    0.40    0.80
  -8  -1   4    1.60    0.80
   8  -1  -4    0.30    0.30
  -8  -1   4    1.80    0.70
  -8  -1   4    0.60    0.70
  -8  -1   4    0.90    0.70
  -8  -1   4    2.00    0.80
  -8   1   4    1.10    0.90
  -8   1   4    0.60    0.70
  -8   1   4    0.40    0.70
  -8   1   4    2.20    1.00
  -8   1   4    1.10    0.60
  -8   1   4    2.40    0.80
   8   1  -4    1.00    1.00
  -8   1   4    0.60    0.40
  -7  -1   4  124.49    7.80
  -7  -1   4  117.99    7.50
  -7  -1   4  125.09    8.10
  -7  -1   4  111.79    8.80
  -7  -1   4  119.89    7.70
  -7   1   4  125.69    9.00
  -7   1   4  124.09    7.80
  -7   1   4  112.49    7.70
  -7   1   4  103.29    8.70
   7   1  -4  110.49    7.80
  -7   1   4  117.89    7.50
  -7   1   4  125.09    8.00
  -6  -1   4  219.78   13.30
  -6  -1   4  235.88   13.60
  -6  -1   4  224.98   13.30
  -6  -1   4  230.28   14.30
  -6  -1   4  219.48   13.50
  -6  -1   4  228.18   13.80
  -6   1   4  247.38   14.60
   6   1  -4  213.08   13.70
  -6   1   4  201.98   13.20
   6   1  -4  207.68   13.50
  -6   1   4  239.48   13.60
  -6   1   4  219.08   13.30
   6   1  -4  227.18   13.60
  -6   1   4  214.28   13.40
  -6   1   4  226.88   13.80
   5  -1  -4  579.74   33.70
  -5  -1   4  580.04   34.50
  -5  -1   4  599.84   33.90
  -5  -1   4  570.24   33.90
  -5  -1   4  604.14   33.70
  -5  -1   4  602.94   33.70
  -5   1   4  547.35   33.70
  -5   1   4  589.14   34.40
  -5   1   4  619.04   34.00
  -5   1   4  554.54   33.80
  -5   1   4  631.44   33.80
  -4  -1   4  465.35   26.40
  -4  -1   4  456.95   26.30
   4  -1  -4  487.85   26.40
  -4  -1   4  473.15   26.40
  -4   1   4  424.86   26.50
  -4   1   4  487.65   26.40
  -4   1   4  429.56   26.40
  -3  -1   4  757.62   42.90
   3  -1  -4  847.32   43.00
  -3   1   4  668.53   43.00
  -2  -1   4  124.29    7.40
   2  -1  -4  136.49    7.90
  -2   1   4  128.19    7.60
  -2   1   4  131.69    7.60
  -1  -1   4   62.99    3.50
   1  -1  -4   68.09    3.70
   1  -1  -4   63.49    3.70
  -1  -1   4   60.19    3.50
  -1   1   4   53.79    3.70
  -1   1   4   58.99    3.70
  -1   1   4   60.79    3.70
   0  -1  -4 3209.08  184.38
   0   1  -4 3310.47  187.08
  -1  -1  -4 2719.23  157.18
   1   1   4 2465.75  144.89
  -1   1  -4 2513.75  144.39
   2  -1   4   15.00    1.30
  -2  -1  -4   15.40    1.70
  -2  -1  -4   16.80    1.30
  -2   1  -4   16.70    1.00
  -2   1  -4   16.10    1.20
   2   1   4   16.30    1.40
  -2   1  -4   17.60    1.10
  -3  -1  -4  752.32   43.60
   3  -1   4  722.23   42.80
   3  -1   4  707.93   43.00
  -3  -1  -4  775.22   42.90
   3  -1   4  725.63   42.90
   3   1   4  772.52   43.00
  -3   1  -4  764.32   42.80
  -3   1  -4  757.02   43.60
   3   1   4  737.53   43.00
   3   1   4  804.22   42.90
  -4  -1  -4    0.30    0.30
  -4  -1  -4   -0.10    0.60
   4  -1   4    1.90    0.60
  -4  -1  -4   -0.30    0.30
  -4  -1  -4    1.30    0.70
   4  -1   4    0.40    0.50
  -4  -1  -4    0.10    0.40
  -4   1  -4    0.40    0.70
  -4   1  -4   -0.40    0.30
  -4   1  -4    0.30    0.40
  -4   1  -4    0.80    0.40
   4   1   4    0.20    0.40
  -4   1  -4    2.60    1.10
  -4   1  -4    0.50    0.50
  -4   1  -4    0.00    0.40
   4   1   4    0.50    0.50
   4   1   4    0.60    0.50
  -5  -1  -4    6.30    1.00
   5  -1   4    5.70    0.90
  -5   1  -4    6.50    0.90
  -5   1  -4    6.20    1.30
  -6  -1  -4  250.57   16.60
  -6  -1  -4  281.97   17.30
   6  -1   4  278.67   16.80
   6  -1   4  297.27   17.50
  -6  -1  -4  263.97   17.10
   6  -1   4  316.47   17.20
   6  -1   4  281.97   17.20
  -6  -1  -4  249.88   17.90
   6   1   4  304.67   17.60
   6   1   4  289.27   17.10
   6   1   4  298.97   17.20
  -6   1  -4  307.47   18.40
  -6   1  -4  290.37   17.20
   6   1   4  259.87   16.70
  -7  -1  -4  146.49   11.20
   7  -1   4  165.48   10.60
   7  -1   4  177.18   11.00
  -7  -1  -4  153.18   10.70
  -7   1  -4  170.88   10.70
   7   1   4  177.38   10.70
   7   1   4  179.58   11.00
  -7   1  -4  180.88   11.50
  -8  -1  -4    8.50    1.00
  -8  -1  -4   12.10    1.60
   8   1   4    8.70    1.30
 -10   2   4   81.49    5.50
 -10   2   4   79.69    5.20
  -9  -2   4   -0.60    0.50
  -9  -2   4   -0.10    0.40
  -9  -2   4    0.50    0.60
  -9  -2   4    0.00    0.60
  -9   2   4   -0.20    0.70
  -9   2   4    0.20    0.50
   9   2  -4   -0.10    0.60
  -9   2   4   -0.60    0.50
  -9   2   4    0.50    0.60
  -8  -2   4  219.08   13.50
  -8  -2   4  243.38   13.60
  -8  -2   4  246.88   13.80
  -8  -2   4  202.78   14.10
  -8   2   4  212.68   13.90
   8   2  -4  212.48   14.00
  -8   2   4  238.08   13.60
  -8   2   4  227.18   13.60
  -8   2   4  211.18   13.70
  -7  -2   4    0.60    0.50
   7  -2  -4    0.40    0.50
  -7  -2   4    1.20    0.80
  -7  -2   4    1.00    0.70
  -7  -2   4    0.20    0.40
  -7  -2   4    0.10    1.00
  -7   2   4    0.60    0.70
  -7   2   4   -0.20    0.40
  -7   2   4    0.30    0.50
   7   2  -4    0.50    0.70
   7   2  -4   -0.80    0.60
  -7   2   4   -0.30    0.70
  -7   2   4    0.20    0.60
  -7   2   4    0.30    0.50
  -7   2   4    0.10    0.40
  -6  -2   4  206.08   12.70
  -6  -2   4  208.68   12.70
  -6  -2   4  221.78   13.00
  -6  -2   4  211.28   13.20
  -6  -2   4  217.98   13.00
  -6  -2   4  192.88   13.40
   6  -2  -4  238.68   12.90
  -6   2   4  218.68   13.00
   6   2  -4  215.68   13.30
  -6   2   4  224.98   14.00
   6   2  -4  218.98   13.10
  -6   2   4  215.38   12.80
  -6   2   4  223.28   13.30
   6   2  -4  203.38   13.00
  -6   2   4  206.08   12.90
  -6   2   4  204.58   12.80
  -6   2   4  195.48   13.00
  -5  -2   4  121.49    7.40
   5  -2  -4  132.59    7.60
  -5  -2   4  109.99    7.50
  -5  -2   4  115.89    8.00
  -5  -2   4  123.19    7.60
  -5  -2   4  127.49    7.50
   5   2  -4  118.69    7.70
  -5   2   4  119.09    7.80
  -5   2   4  127.29    7.50
  -5   2   4  112.59    7.50
  -5   2   4  131.79    7.70
   5   2  -4  120.69    7.80
  -5   2   4  114.99    7.60
  -4  -2   4   12.40    1.10
  -4  -2   4   13.20    1.20
   4  -2  -4   12.40    1.40
  -4   2   4   14.70    1.20
  -4   2   4   11.40    1.20
  -4   2   4   12.10    1.30
   3  -2  -4    3.90    0.60
  -3   2   4    3.20    0.50
   2  -2  -4  244.08   14.20
  -2  -2   4  258.57   14.00
   2  -2  -4  237.78   14.20
  -2   2   4  242.38   14.30
  -2   2   4  245.28   14.20
   1  -2  -4  181.68   10.50
   1  -2  -4  187.68   10.50
  -1   2   4  178.88   10.50
  -1   2   4  171.58   10.60
   0  -2  -4    0.50    0.20
   0  -2  -4    1.00    0.30
   0  -2   4    0.90    0.20
   0   2   4    0.50    0.30
  -1  -2  -4   18.20    1.40
   1  -2   4   17.40    1.20
  -1  -2  -4   16.00    1.30
   1   2   4   16.90    1.40
  -3  -2  -4  138.29    8.30
  -3  -2  -4  134.89    8.70
  -3  -2  -4  144.39    8.30
   3  -2   4  121.69    8.30
  -3  -2  -4  135.69    8.90
  -3  -2  -4  138.89    8.50
   3  -2   4  141.69    8.20
   3  -2   4  135.69    8.30
  -3  -2  -4  124.29    8.50
   3   2   4  143.29    8.30
   3   2   4  143.69    8.70
  -3   2  -4  122.89    8.00
  -3   2  -4  133.89    8.60
   3   2   4  144.79    8.40
  -3   2  -4  142.59    9.00
  -3   2  -4  125.49    8.30
  -4  -2  -4 1225.78   72.79
   4  -2   4 1295.87   71.89
  -4  -2  -4 1315.27   71.99
  -4  -2  -4 1299.77   72.19
  -4  -2  -4 1302.17   72.39
  -4  -2  -4 1175.18   72.29
  -4  -2  -4 1258.47   72.99
   4  -2   4 1269.27   72.09
   4   2   4 1207.28   71.89
   4   2   4 1313.07   72.49
  -4   2  -4 1235.18   72.09
  -4   2  -4 1350.36   72.99
   4   2   4 1262.57   72.09
   4   2   4 1238.98   72.09
  -4   2  -4 1288.37   72.39
  -4   2  -4 1197.58   72.29
   5  -2   4   11.60    1.60
  -5  -2  -4   10.00    1.50
  -5  -2  -4   12.50    1.90
   5  -2   4   13.50    1.60
  -5  -2  -4   11.80    1.70
  -5  -2  -4   12.30    1.50
   5  -2   4   11.90    1.40
  -5  -2  -4   10.80    1.30
  -5   2  -4   12.50    2.00
  -5   2  -4   13.40    1.60
  -5   2  -4    9.40    1.60
   5   2   4   11.40    1.50
   5   2   4   14.50    1.40
   5   2   4   12.50    1.70
  -5   2  -4   12.10    1.50
  -5   2  -4    9.30    1.50
  -6  -2  -4   96.29    6.80
  -6  -2  -4   88.89    6.90
  -6  -2  -4  113.79    7.30
   6  -2   4  110.99    7.40
   6  -2   4  104.89    7.10
  -6  -2  -4  105.19    7.70
  -6   2  -4  117.59    7.20
   6   2   4   94.29    7.20
   7  -2   4    8.70    1.50
   7  -2   4    8.30    1.40
   7  -2   4    6.80    1.40
  -7  -2  -4    7.60    1.50
   7  -2   4    5.20    1.00
  -7  -2  -4    8.30    1.30
   7   2   4    8.50    1.30
   7   2   4    6.90    1.30
  -7   2  -4    8.50    1.30
   8  -2   4    0.90    0.60
  -8  -2  -4    0.10    0.40
  -8  -2  -4    0.70    0.50
  -8   2  -4    1.20    0.70
  -8   2  -4    1.50    0.60
   8   2   4    0.20    0.50
 -10   3   4    4.20    0.70
 -10   3   4    5.30    0.80
 -10   3   4    3.20    0.70
  10   3  -4    5.20    0.80
  -9  -3   4  154.98    9.50
  -9   3   4  175.18   10.50
  -9   3   4  138.89    9.70
  -9   3   4  168.08    9.90
  -8  -3   4    1.40    0.90
  -8  -3   4    1.50    0.60
   8  -3  -4    0.50    0.50
  -8  -3   4    0.50    0.60
  -8  -3   4    2.10    0.80
  -8  -3   4    1.40    0.80
  -8  -3   4    1.20    0.70
   8   3  -4    1.50    0.90
  -8   3   4    2.20    0.80
  -8   3   4    1.90    0.80
  -8   3   4    2.40    1.00
  -8   3   4    2.40    0.80
  -8   3   4    1.50    0.70
  -8   3   4    0.90    0.60
   8   3  -4    0.70    0.70
  -7  -3   4   43.90    3.60
   7  -3  -4   43.10    3.60
  -7  -3   4   39.70    3.60
  -7  -3   4   42.90    3.60
   7  -3  -4   51.59    3.50
  -7  -3   4   50.19    3.40
  -7   3   4   51.29    4.40
  -7   3   4   46.60    3.50
  -7   3   4   42.00    3.50
   7   3  -4   40.90    3.40
  -7   3   4   49.70    3.80
  -7   3   4   50.79    3.70
   7   3  -4   40.20    3.80
  -7   3   4   45.80    3.60
   6  -3  -4  203.58   11.50
  -6  -3   4  179.28   11.60
  -6  -3   4  186.68   11.80
  -6  -3   4  196.08   11.60
  -6  -3   4  179.58   11.20
  -6  -3   4  190.98   11.30
   6   3  -4  172.98   12.20
   6   3  -4  182.58   11.70
  -6   3   4  184.28   11.70
   6   3  -4  187.48   12.00
  -6   3   4  190.68   11.60
  -6   3   4  174.08   11.70
   6   3  -4  194.68   13.70
  -6   3   4  187.28   11.50
  -6   3   4  204.28   12.50
  -6   3   4  183.68   11.20
  -6   3   4  180.38   11.40
  -5  -3   4   58.19    4.60
   5  -3  -4   67.69    4.40
  -5  -3   4   66.29    4.30
  -5  -3   4   63.69    4.20
  -5   3   4   62.69    4.60
   5   3  -4   60.19    4.80
  -5   3   4   64.09    4.50
  -5   3   4   59.69    4.70
  -5   3   4   67.49    5.00
   5   3  -4   58.29    4.50
   5   3  -4   67.39    4.70
  -5   3   4   69.39    4.50
   4  -3  -4   36.50    2.70
  -4  -3   4   37.40    2.60
   4  -3  -4   36.80    2.60
   4  -3  -4   33.60    2.90
  -4  -3   4   33.20    2.40
  -4  -3   4   36.60    2.50
  -4   3   4   34.60    2.80
  -4   3   4   37.50    2.60
  -4   3   4   35.40    2.70
   4   3  -4   32.90    2.70
   4   3  -4   35.40    3.00
   4   3  -4   36.10    3.00
  -4   3   4   31.80    2.50
   4   3  -4   34.20    2.80
  -4   3   4   36.20    2.70
  -3  -3   4  802.32   47.60
  -3  -3   4  832.62   47.60
   3  -3  -4  846.52   47.80
   3  -3  -4  871.61   47.90
   3  -3  -4  834.32   48.10
   3  -3  -4  817.52   47.80
  -3   3   4  875.81   47.90
  -3   3   4  873.01   47.80
  -3   3   4  830.92   47.90
  -3   3   4  811.82   47.80
   2  -3  -4   83.69    5.10
   2  -3  -4   79.49    5.10
   2  -3  -4   79.29    5.30
  -2  -3   4   83.69    4.80
   2  -3  -4   79.29    5.10
  -2   3   4   88.09    5.20
  -2   3   4   81.29    5.20
  -2   3   4   78.79    5.10
   1  -3  -4  533.65   31.70
  -1  -3   4  551.04   31.40
   1  -3  -4  561.44   31.70
   1  -3  -4  563.74   31.80
  -1   3   4  565.04   31.80
   0  -3  -4  353.66   21.40
   0  -3  -4  383.96   21.20
   0  -3  -4  355.26   21.10
   0   3   4  372.66   21.20
  -1  -3  -4  139.39    8.50
  -1  -3  -4  148.89    8.60
   1  -3   4  128.29    8.30
  -1  -3  -4  139.89    8.60
  -1  -3  -4  138.29    8.80
   1   3   4  149.69    8.70
   1   3   4  152.18    8.50
   1   3   4  149.09    8.70
  -2  -3  -4  625.84   37.40
  -2  -3  -4  661.13   37.70
  -2  -3  -4  654.33   37.90
   2  -3   4  625.94   37.50
  -2  -3  -4  646.94   37.60
   2  -3   4  643.94   37.40
  -2   3  -4  657.13   38.10
   2   3   4  670.13   37.70
   2   3   4  707.33   37.60
   2   3   4  681.03   37.80
  -3  -3  -4 1190.78   71.09
  -3  -3  -4 1331.07   71.39
  -3  -3  -4 1250.77   70.79
  -3  -3  -4 1277.57   71.49
  -3  -3  -4 1172.98   71.39
   3  -3   4 1265.27   71.89
  -3  -3  -4 1208.08   71.59
   3  -3   4 1118.39   71.09
   3   3   4 1320.47   71.19
  -3   3  -4 1198.18   71.59
   3   3   4 1264.67   71.49
  -3   3  -4 1296.47   71.49
  -3   3  -4 1362.76   71.79
  -3   3  -4 1234.88   71.09
  -4  -3  -4   19.30    1.90
   4  -3   4   20.90    2.00
   4  -3   4   20.90    1.80
  -4  -3  -4   19.70    1.90
  -4  -3  -4   19.20    2.00
   4  -3   4   17.50    2.10
  -4  -3  -4   18.50    2.10
  -4  -3  -4   22.30    2.40
  -4  -3  -4   20.30    2.20
  -4   3  -4   20.10    2.40
  -4   3  -4   21.90    2.00
   4   3   4   21.10    2.20
  -4   3  -4   19.70    2.10
   4   3   4   20.60    1.80
   4   3   4   19.40    2.00
  -4   3  -4   19.60    2.20
   4   3   4   21.00    2.10
  -4   3  -4   21.80    2.20
   5  -3   4  211.08   13.40
  -5  -3  -4  206.98   12.80
  -5  -3  -4  187.08   12.30
  -5  -3  -4  184.98   12.60
  -5  -3  -4  188.08   13.00
   5  -3   4  218.68   12.60
  -5  -3  -4  210.28   12.40
  -5   3  -4  175.28   12.50
  -5   3  -4  210.08   12.80
   5   3   4  221.88   12.90
  -5   3  -4  209.58   12.50
   6  -3   4  192.08   11.20
  -6  -3  -4  160.28   10.80
  -6  -3  -4  195.78   12.20
  -6  -3  -4  169.48   11.70
  -6  -3  -4  174.18   11.00
   6  -3   4  175.98   11.20
   6   3   4  188.38   11.10
  -6   3  -4  161.48   11.80
   7  -3   4   26.30    2.60
  -7  -3  -4   31.40    2.50
   7  -3   4   25.30    2.10
   7  -3   4   21.50    2.60
   7  -3   4   23.10    2.40
   7   3   4   24.10    2.20
   7   3   4   20.60    2.30
  -7   3  -4   29.50    2.80
   8  -3   4   17.10    1.80
   8   3   4   19.90    1.90
  -8   3  -4   17.90    1.60
  -9  -4   4   11.00    1.10
   9  -4  -4    8.60    1.20
  -9  -4   4   12.90    1.40
   9   4  -4   14.90    1.70
  -9   4   4   10.40    1.90
  -8  -4   4    1.80    0.80
  -8  -4   4    2.20    0.80
  -8  -4   4    2.00    0.70
  -8   4   4    2.20    0.70
  -8   4   4    2.20    0.80
  -8   4   4    2.00    1.00
   8   4  -4    2.70    1.20
  -8   4   4    4.30    1.00
   8   4  -4    2.70    1.00
   8   4  -4    1.30    0.80
   7  -4  -4    8.20    1.30
   7  -4  -4   10.20    1.60
  -7  -4   4   11.10    1.50
  -7  -4   4    9.80    1.20
  -7  -4   4    9.50    1.20
  -7   4   4   10.50    1.80
  -7   4   4    9.90    1.50
   7   4  -4    6.50    1.80
  -7   4   4   11.00    2.00
  -7   4   4   10.40    1.40
   7   4  -4    9.00    1.80
  -7   4   4    9.30    1.40
  -6  -4   4    2.30    0.80
  -6  -4   4    4.20    1.10
  -6  -4   4    2.80    0.70
   6  -4  -4    2.80    0.80
   6  -4  -4    1.70    0.70
  -6  -4   4    2.40    0.70
  -6   4   4    3.10    0.90
  -6   4   4    3.20    0.90
   6   4  -4    2.60    1.10
   6   4  -4    3.40    1.20
   6   4  -4    1.80    0.70
  -6   4   4    2.20    0.70
  -6   4   4    3.40    1.20
  -6   4   4    2.40    0.80
  -6   4   4    1.40    0.80
  -6   4   4    1.80    0.60
   5  -4  -4   59.89    4.10
  -5  -4   4   55.29    3.90
  -5  -4   4   56.89    4.30
  -5  -4   4   54.79    4.00
   5  -4  -4   53.99    5.00
  -5  -4   4   55.39    3.80
   5  -4  -4   56.89    4.10
  -5   4   4   62.99    4.80
  -5   4   4   56.89    4.70
  -5   4   4   66.29    4.40
  -5   4   4   53.99    4.00
   5   4  -4   55.99    4.60
   5   4  -4   57.29    4.40
  -5   4   4   56.49    3.80
   5   4  -4   51.99    4.20
   5   4  -4   60.89    4.60
  -5   4   4   55.29    4.20
  -5   4   4   54.39    4.20
   4  -4  -4 1778.62  106.29
   4  -4  -4 1790.12  106.79
  -4  -4   4 2003.40  106.39
   4  -4  -4 1805.42  106.49
   4  -4  -4 1803.92  106.59
   4   4  -4 1950.01  106.99
   4   4  -4 1928.51  107.19
   4   4  -4 1902.61  106.79
  -4   4   4 1939.01  106.89
   4   4  -4 1889.91  107.09
   3  -4  -4    1.00    0.60
   3  -4  -4    1.10    0.50
   3  -4  -4    1.20    0.60
  -3  -4   4    1.10    0.60
  -3  -4   4    1.40    0.40
  -3  -4   4    1.10    0.40
   3  -4  -4    1.30    0.50
   3  -4  -4    2.40    0.60
  -3   4   4    1.50    0.50
  -3   4   4    0.70    0.50
  -3   4   4    1.30    0.50
  -3   4   4    1.40    0.60
   3   4  -4    1.30    0.60
   3   4  -4    1.70    0.70
   3   4  -4    1.20    0.60
   3   4  -4    1.60    0.70
   3   4  -4    1.50    0.80
   2  -4  -4 1230.38   71.39
   2  -4  -4 1233.38   71.59
   2  -4  -4 1328.77   71.89
  -2   4   4 1312.37   71.69
  -2   4   4 1196.28   71.59
   1  -4  -4    0.10    0.30
   1  -4  -4   -0.30    0.40
   1  -4  -4    0.50    0.40
  -1  -4   4   -0.10    0.20
   1  -4  -4    0.20    0.60
   1  -4  -4   -0.20    0.40
  -1  -4   4    0.30    0.20
  -1   4   4   -0.40    0.30
  -1   4   4    0.10    0.30
  -1   4   4    0.30    0.40
   0  -4  -4  568.34   31.40
   0  -4  -4  509.15   31.10
   0  -4  -4  550.04   31.30
   0  -4   4  538.55   31.00
   0  -4  -4  541.35   32.20
   0  -4  -4  552.64   31.60
   0  -4   4  489.85   31.00
   0   4   4  604.14   31.20
   0   4   4  536.95   31.60
   0   4   4  563.04   31.30
  -1  -4  -4   76.29    4.80
   1  -4   4   68.89    4.50
  -1  -4  -4   75.59    5.10
  -1  -4  -4   72.19    4.80
  -1  -4  -4   73.39    4.70
  -1  -4  -4   69.59    5.00
  -1  -4  -4   73.29    4.60
   1  -4   4   68.59    4.50
  -1   4  -4   71.99    5.30
  -1   4  -4   67.09    5.00
   1   4   4   75.59    4.90
   1   4   4   77.09    5.00
   1   4   4   81.39    4.70
   1   4   4   76.89    4.80
  -2  -4  -4    0.40    0.60
   2  -4   4    0.40    0.40
   2  -4   4    0.40    0.30
  -2  -4  -4    0.10    0.30
  -2  -4  -4    1.00    0.50
  -2  -4  -4    0.00    0.40
  -2  -4  -4    0.80    0.50
  -2  -4  -4    0.20    0.50
   2   4   4    0.20    0.50
   2   4   4    0.70    0.50
  -2   4  -4   -0.10    0.70
   2   4   4    0.10    0.40
  -2   4  -4    0.40    0.50
  -2   4  -4    1.10    0.50
  -2   4  -4    0.40    0.50
   2   4   4    1.20    0.50
   2   4   4    0.90    0.40
  -3  -4  -4    4.80    0.90
  -3  -4  -4    7.80    1.20
  -3  -4  -4    5.90    1.10
   3  -4   4    6.30    1.00
   3  -4   4    6.60    0.90
  -3  -4  -4    5.90    1.10
  -3  -4  -4    5.00    0.80
  -3  -4  -4    6.80    1.10
  -3  -4  -4    6.40    1.20
   3   4   4    4.90    1.10
   3   4   4    4.70    1.10
  -3   4  -4    4.60    1.10
   3   4   4    5.20    0.80
  -3   4  -4    4.30    1.20
  -3   4  -4    5.00    0.90
   3   4   4    6.00    1.10
  -3   4  -4    7.00    1.20
  -4  -4  -4    7.50    1.20
   4  -4   4    8.90    1.10
   4  -4   4    7.80    1.50
  -4  -4  -4    6.20    0.90
  -4  -4  -4    7.70    1.30
  -4  -4  -4    5.70    1.20
   4  -4   4    7.10    1.20
  -4  -4  -4    7.20    1.50
  -4   4  -4    6.60    1.20
  -4   4  -4    7.50    1.10
   4   4   4    6.60    0.90
  -4   4  -4    8.30    1.30
  -4   4  -4    7.50    1.50
   4   4   4    7.20    1.20
  -5  -4  -4    9.00    1.40
   5  -4   4    5.70    1.00
  -5  -4  -4    6.50    1.20
   5  -4   4    9.20    1.60
  -5  -4  -4    7.30    1.20
  -5  -4  -4    8.20    1.30
   5  -4   4    7.60    1.30
  -5  -4  -4    8.30    1.20
   5   4   4    5.10    1.30
  -5   4  -4    7.20    1.30
  -5   4  -4    5.50    1.20
  -5   4  -4    6.80    1.30
  -5   4  -4    7.20    1.50
   5   4   4    7.50    1.30
  -5   4  -4    6.70    1.10
  -6  -4  -4   25.50    2.50
   6  -4   4   31.10    2.40
  -6  -4  -4   25.60    2.50
  -6  -4  -4   24.90    2.30
   6  -4   4   30.20    2.60
  -6   4  -4   27.00    2.80
   6   4   4   23.50    2.50
   6   4   4   21.70    2.20
  -6   4  -4   26.90    2.50
  -6   4  -4   26.30    2.40
   7  -4   4   16.50    1.50
  -7  -4  -4   18.90    2.00
   7  -4   4   19.40    2.00
   7   4   4   13.50    1.60
  -7   4  -4   14.50    1.70
  -7   4  -4   17.20    1.60
  -8  -4  -4   33.30    2.20
   8  -4   4   32.00    2.60
  -8   4  -4   36.10    2.40
  -9  -5   4    5.40    0.80
  -9   5   4    4.90    0.60
  -8  -5   4   14.60    1.60
  -8  -5   4   13.10    1.70
  -8  -5   4   10.90    1.30
  -8   5   4   14.80    1.80
   8   5  -4   16.50    1.90
   8   5  -4   15.80    1.80
  -8   5   4   14.60    1.60
  -7  -5   4    4.70    0.90
  -7  -5   4    4.40    0.90
  -7  -5   4    4.80    1.20
   7  -5  -4    3.30    0.90
  -7  -5   4    6.90    1.10
  -7   5   4    4.60    1.20
  -7   5   4    3.60    0.90
  -7   5   4    5.70    1.10
   7   5  -4    5.20    0.90
  -7   5   4    6.60    1.60
   7   5  -4    4.90    1.20
  -7   5   4    3.10    0.90
   7   5  -4    6.00    1.40
   7   5  -4    5.60    1.00
   7   5  -4    6.00    1.50
   6  -5  -4   44.00    3.60
  -6  -5   4   42.40    4.30
  -6  -5   4   52.19    3.50
   6  -5  -4   52.79    3.80
  -6  -5   4   47.00    3.80
  -6  -5   4   51.59    3.60
  -6   5   4   40.10    3.70
  -6   5   4   48.50    4.20
  -6   5   4   47.90    3.70
  -6   5   4   49.30    3.80
   6   5  -4   42.50    3.40
   6   5  -4   51.19    3.90
   6   5  -4   42.90    4.00
   5  -5  -4  411.66   22.70
  -5  -5   4  341.57   22.50
  -5  -5   4  380.76   22.40
   5  -5  -4  399.56   22.60
  -5  -5   4  390.36   23.10
  -5  -5   4  380.26   22.20
   5   5  -4  360.76   23.00
   5   5  -4  373.06   22.70
   5   5  -4  363.46   23.10
  -5   5   4  408.46   22.80
   5   5  -4  379.56   22.30
  -5   5   4  376.66   22.50
  -5   5   4  363.86   22.60
  -5   5   4  410.96   22.60
  -5   5   4  379.06   23.10
   5   5  -4  375.16   23.00
  -4  -5   4  154.48    9.20
   4  -5  -4  154.38    9.50
   4  -5  -4  157.28    9.60
  -4  -5   4  156.28    9.30
   4  -5  -4  142.59    9.10
  -4  -5   4  136.29    9.50
  -4  -5   4  163.78    9.20
   4  -5  -4  145.69    9.70
   4   5  -4  152.68   10.00
  -4   5   4  137.19   10.50
   4   5  -4  164.08   10.50
  -4   5   4  135.49    9.50
  -4   5   4  158.38    9.50
   4   5  -4  154.48    9.20
  -4   5   4  159.88    9.60
   4   5  -4  146.89   10.20
   3  -5  -4  413.06   24.40
   3  -5  -4  404.16   24.20
  -3  -5   4  392.06   24.40
   3  -5  -4  438.06   24.60
  -3  -5   4  438.06   24.10
   3  -5  -4  440.36   24.80
   3  -5  -4  400.76   24.60
  -3  -5   4  373.46   24.60
   3   5  -4  427.06   24.80
   3   5  -4  415.46   24.20
  -3   5   4  399.76   24.60
   3   5  -4  423.66   24.80
  -3   5   4  432.36   24.60
   3   5  -4  415.76   25.00
  -3   5   4  445.36   24.70
   3   5  -4  419.56   25.00
   3   5  -4  432.16   24.80
  -3   5   4  430.76   24.20
   2  -5  -4    0.20    0.40
   2  -5  -4    0.50    0.50
   2  -5  -4    0.30    0.40
   2  -5  -4    0.70    0.50
   2   5  -4    0.80    0.60
   2   5  -4    0.70    0.60
  -2   5   4    0.30    0.40
   2   5  -4    0.10    0.40
   2   5  -4    0.20    0.60
  -2   5   4    0.70    0.50
   2   5  -4    1.10    0.60
  -2   5   4    0.20    0.50
   1  -5  -4  626.54   35.70
  -1  -5   4  612.14   35.20
   1  -5  -4  581.64   35.30
   1  -5  -4  609.44   35.90
   1  -5  -4  652.83   35.90
  -1  -5   4  592.94   35.20
   1  -5  -4  638.74   35.50
   1  -5  -4  634.14   35.60
  -1  -5   4  569.54   35.20
   1   5  -4  614.94   35.70
  -1   5   4  596.54   35.70
  -1   5   4  663.53   35.60
  -1   5   4  671.63   35.70
  -1   5   4  572.94   35.70
   1   5  -4  625.14   36.00
   1   5  -4  622.14   36.10
   1   5  -4  624.14   35.70
   0  -5   4  433.86   26.00
   0  -5  -4  450.65   26.10
   0  -5  -4  459.15   26.50
   0  -5  -4  469.05   26.70
   0  -5   4  429.66   26.00
   0  -5   4  415.36   25.90
   0  -5  -4  480.95   26.60
   0  -5  -4  453.05   26.30
   0  -5  -4  467.55   26.40
   0   5   4  431.96   26.50
   0   5   4  488.85   26.40
   0   5  -4  443.16   26.70
   0   5   4  470.05   26.60
   0   5  -4  477.05   27.10
   0   5  -4  429.36   26.30
   0   5  -4  459.25   26.70
   0   5   4  456.45   26.10
   1  -5   4   55.69    3.60
  -1  -5  -4   54.59    3.90
  -1  -5  -4   52.39    3.70
   1  -5   4   56.59    3.60
  -1  -5  -4   59.29    4.00
  -1  -5  -4   55.99    3.60
  -1  -5  -4   52.99    4.10
  -1  -5  -4   54.89    4.00
   1  -5   4   52.59    3.60
  -1   5  -4   52.89    4.30
   1   5   4   55.49    3.90
  -1   5  -4   52.39    4.10
   1   5   4   46.30    3.90
  -1   5  -4   52.49    3.60
   1   5   4   51.49    3.90
   1   5   4   56.69    3.80
  -1   5  -4   52.49    4.10
  -2  -5  -4   96.69    6.10
   2  -5   4   95.39    5.90
  -2  -5  -4   93.79    6.00
  -2  -5  -4   80.69    5.80
  -2  -5  -4   94.69    6.20
   2  -5   4   94.69    5.80
  -2  -5  -4   90.89    6.40
  -2  -5  -4   95.49    6.40
  -2   5  -4   87.89    6.30
  -2   5  -4   94.09    5.90
   2   5   4   92.49    6.30
   2   5   4   83.59    5.70
  -2   5  -4   89.29    6.60
   2   5   4  105.89    6.60
   2   5   4   84.89    6.20
   2   5   4   96.69    6.10
  -3  -5  -4  509.45   31.40
   3  -5   4  538.25   31.00
  -3  -5  -4  552.24   31.50
   3  -5   4  560.94   30.90
  -3  -5  -4  545.65   31.10
   3   5   4  530.35   31.30
   3   5   4  525.25   31.50
  -3   5  -4  541.35   31.70
  -3   5  -4  532.25   30.90
  -3   5  -4  551.34   31.50
   3   5   4  486.15   31.20
   4  -5   4    3.20    0.80
   4  -5   4    4.10    1.10
  -4  -5  -4    1.80    1.00
  -4  -5  -4    3.70    0.90
  -4  -5  -4    5.10    1.30
  -4  -5  -4    4.00    1.10
  -4  -5  -4    2.70    0.70
  -4  -5  -4    4.50    1.20
  -4   5  -4    5.30    0.90
   4   5   4    2.30    0.70
   4   5   4    4.60    1.10
  -4   5  -4    3.60    1.10
  -4   5  -4    4.60    1.20
   4   5   4    3.80    1.10
  -5  -5  -4   10.00    1.50
  -5  -5  -4    9.80    1.40
  -5  -5  -4    9.10    1.70
   5   5   4    7.50    1.30
  -5   5  -4   11.20    1.90
   6  -5   4  117.99    7.50
   6   5   4  119.69    7.70
  -6   5  -4  122.19    7.60
   7  -5   4   39.00    2.80
   7  -5   4   41.80    3.20
  -7   5  -4   41.50    2.90
   7   5   4   46.60    3.30
  -8  -6   4   68.89    4.40
  -8  -6   4   59.39    4.20
  -7  -6   4   15.20    1.50
  -7  -6   4   15.20    1.90
   7  -6  -4   12.20    1.70
  -7  -6   4   19.10    2.10
   7   6  -4   12.70    1.50
   7   6  -4   18.10    2.00
   7   6  -4   16.40    2.00
  -7   6   4   15.80    1.50
  -6  -6   4  124.49    8.60
  -6  -6   4  143.19    8.60
  -6  -6   4  140.69    8.40
   6  -6  -4  119.39    8.70
  -6  -6   4  142.69    8.40
   6   6  -4  121.19    8.70
  -6   6   4  132.39    8.60
  -6   6   4  145.49    8.70
   6   6  -4  134.09    8.70
   6   6  -4  128.69    9.00
  -5  -6   4   35.50    2.60
   5  -6  -4   34.80    2.90
   5  -6  -4   37.80    3.00
  -5  -6   4   34.20    2.60
  -5  -6   4   31.40    2.80
  -5  -6   4   27.40    2.90
  -5   6   4   32.40    2.90
  -5   6   4   28.00    3.00
   5   6  -4   34.70    3.00
   5   6  -4   32.00    3.10
   5   6  -4   35.20    3.30
   5   6  -4   26.90    2.40
  -5   6   4   34.20    2.80
   5   6  -4   33.30    3.20
  -4  -6   4  236.18   13.70
   4  -6  -4  242.58   14.20
  -4  -6   4  234.38   13.80
  -4  -6   4  235.68   13.70
   4  -6  -4  229.18   14.20
   4  -6  -4  218.58   14.20
  -4  -6   4  223.08   14.10
   4   6  -4  246.88   14.40
   4   6  -4  245.38   14.70
  -4   6   4  203.38   14.30
  -4   6   4  245.58   14.20
  -4   6   4  217.18   14.10
   4   6  -4  220.08   13.60
   4   6  -4  230.68   14.40
   3  -6  -4   28.70    2.70
   3  -6  -4   34.30    3.00
  -3  -6   4   27.70    2.40
   3  -6  -4   32.70    2.80
   3  -6  -4   27.60    2.30
  -3  -6   4   31.00    2.30
  -3  -6   4   33.10    2.40
   3   6  -4   31.00    2.90
  -3   6   4   30.30    2.60
  -3   6   4   31.70    2.70
   3   6  -4   31.20    3.00
   3   6  -4   35.00    2.60
   3   6  -4   30.30    3.00
   3   6  -4   30.40    2.80
  -3   6   4   33.10    2.80
  -2  -6   4  235.08   13.70
   2  -6  -4  232.28   14.30
   2  -6  -4  237.58   13.70
   2  -6  -4  239.78   14.20
  -2  -6   4  252.27   13.70
   2  -6  -4  224.88   14.10
  -2  -6   4  242.58   13.80
   2   6  -4  229.68   14.20
  -2   6   4  222.88   15.60
   2   6  -4  226.58   14.50
   2   6  -4  212.78   14.10
   2   6  -4  218.08   13.50
  -2   6   4  205.38   15.10
  -2   6   4  259.47   14.10
   2   6  -4  232.08   14.60
  -1  -6   4    1.70    0.60
   1  -6  -4    1.50    0.50
   1  -6  -4    2.60    0.80
   1  -6  -4    2.10    1.30
  -1  -6   4    0.80    0.60
   1  -6  -4    1.90    0.70
   1  -6  -4    1.70    0.70
  -1  -6   4    1.60    0.50
   1  -6  -4    1.60    0.70
  -1  -6   4    1.90    0.50
  -1   6   4    1.90    0.70
  -1   6   4    1.90    0.80
   1   6  -4    1.20    0.50
   1   6  -4    1.00    0.70
   1   6  -4    2.30    0.80
   0  -6  -4  131.29    8.00
   0  -6  -4  136.59    8.20
   0  -6  -4  125.19    8.70
   0  -6   4  125.69    7.40
   0  -6  -4  125.09    7.90
   0  -6   4  115.39    7.50
   0  -6   4  125.49    7.50
   0  -6  -4  109.79    7.60
   0   6   4  135.19    7.90
   0   6  -4  122.59    9.10
   0   6  -4  120.59    7.80
   0   6  -4  109.19    9.40
   0   6  -4  113.29    7.40
   0   6   4  109.59    8.00
   0   6   4  118.69    7.90
   0   6  -4  127.59    9.00
  -1  -6  -4   69.29    4.80
   1  -6   4   67.09    4.30
  -1  -6  -4   69.79    5.20
   1  -6   4   62.19    4.30
  -1  -6  -4   66.69    4.70
  -1  -6  -4   62.69    4.60
  -1  -6  -4   62.29    4.50
  -1  -6  -4   62.69    4.30
   1  -6   4   63.09    4.20
  -1   6  -4   57.99    4.30
  -1   6  -4   66.09    5.20
  -1   6  -4   63.79    4.20
   1   6   4   68.59    4.70
  -1   6  -4   63.99    4.80
  -1   6  -4   62.09    4.80
   1   6   4   59.79    4.70
   1   6   4   63.19    4.70
   2  -6   4 1019.60   57.99
  -2  -6  -4 1004.60   58.39
  -2  -6  -4 1109.69   58.79
  -2  -6  -4 1115.09   58.89
  -2  -6  -4  998.00   58.39
   2  -6   4 1042.70   58.09
  -2  -6  -4  993.80   57.99
  -2   6  -4 1028.30   58.69
   2   6   4  888.21   57.99
  -2   6  -4 1018.60   58.99
   2   6   4  971.70   58.49
   3  -6   4   65.09    4.10
  -3  -6  -4   55.19    4.30
  -3  -6  -4   61.39    4.60
  -3  -6  -4   60.19    4.40
   3  -6   4   58.19    4.10
   3  -6   4   57.79    4.20
  -3  -6  -4   61.39    4.70
   3   6   4   58.79    4.40
  -3   6  -4   54.89    4.70
   3   6   4   55.39    4.40
   3   6   4   49.20    4.00
  -3   6  -4   58.39    4.50
  -3   6  -4   59.49    4.00
   4  -6   4  174.58    9.90
  -4  -6  -4  154.98   10.10
   4  -6   4  155.78    9.70
  -4  -6  -4  160.38   10.00
  -4  -6  -4  155.58    9.90
  -4  -6  -4  155.28   10.20
   4  -6   4  137.69    9.60
  -4   6  -4  147.19    9.50
  -4   6  -4  165.48   10.50
  -4   6  -4  164.08   10.10
   4   6   4  151.88   10.00
  -4   6  -4  147.09   10.10
  -5  -6  -4   16.70    2.00
   5  -6   4   18.90    1.90
   5  -6   4   20.40    1.80
  -5  -6  -4   16.40    1.80
  -5  -6  -4   18.40    2.00
  -5   6  -4   16.20    2.00
   5   6   4   17.00    1.90
  -5   6  -4   15.30    1.60
  -5   6  -4   19.90    2.00
   5   6   4   15.30    1.60
  -6  -6  -4   16.30    1.80
   6  -6   4   21.20    1.70
   6  -6   4   20.70    1.80
  -7  -6  -4    0.40    0.30
   7  -6   4    0.30    0.40
   7   6   4    0.80    0.40
  -7  -7   4   17.20    1.90
  -7  -7   4   21.10    1.70
  -7  -7   4   15.60    1.70
  -7  -7   4   17.70    1.60
  -7   7   4   18.60    1.70
   7   7  -4   19.40    1.90
  -6  -7   4   52.79    4.10
  -6  -7   4   41.00    3.20
  -6  -7   4   50.79    3.70
   6   7  -4   53.99    3.70
   6   7  -4   41.50    3.80
  -6   7   4   46.30    3.60
   6   7  -4   45.50    3.80
   5  -7  -4  153.28    9.70
  -5  -7   4  153.18    9.00
  -5  -7   4  149.39    8.80
  -5  -7   4  130.89    9.10
   5   7  -4  133.19    9.40
   5   7  -4  148.39    9.70
   5   7  -4  143.59    9.40
   5   7  -4  135.09    9.20
  -5   7   4  152.18    9.20
  -5   7   4  132.59    8.60
  -4  -7   4   32.80    2.90
   4  -7  -4   34.20    3.00
  -4  -7   4   33.90    2.60
   4  -7  -4   39.10    3.20
  -4  -7   4   32.10    2.60
  -4  -7   4   37.70    2.80
   4   7  -4   35.00    3.10
   4   7  -4   35.20    3.20
   4   7  -4   27.90    3.10
  -4   7   4   33.70    3.00
   4   7  -4   27.60    2.90
  -4   7   4   35.80    3.00
   4   7  -4   33.20    3.20
   3  -7  -4    2.00    0.90
   3  -7  -4    2.10    0.80
  -3  -7   4    1.80    0.70
  -3  -7   4    2.60    1.10
  -3  -7   4    2.00    0.60
  -3  -7   4    0.80    0.80
   3  -7  -4    1.10    0.70
   3   7  -4    0.90    0.80
  -3   7   4    2.10    0.70
   3   7  -4    1.90    0.90
   3   7  -4    1.50    0.70
  -3   7   4    1.40    0.60
   3   7  -4    1.90    0.80
  -3   7   4    2.10    0.80
   3   7  -4    1.40    0.70
   2  -7  -4    1.70    0.80
   2  -7  -4    0.00    0.50
  -2  -7   4    0.60    0.70
   2  -7  -4    0.10    1.00
  -2  -7   4   -0.40    0.80
   2  -7  -4    0.40    0.40
  -2  -7   4    0.90    0.50
  -2  -7   4    1.30    0.50
  -2  -7   4    0.60    0.60
   2   7  -4    0.70    0.70
  -2   7   4    0.10    0.50
   2   7  -4    0.90    0.60
  -2   7   4    0.20    0.50
   2   7  -4    1.20    0.80
   2   7  -4    1.80    0.80
   1  -7  -4   18.60    1.90
  -1  -7   4   26.70    2.00
   1  -7  -4   23.40    2.20
   1  -7  -4   23.80    2.40
   1  -7  -4   25.50    2.50
  -1  -7   4   22.90    2.00
  -1  -7   4   23.00    1.90
   1  -7  -4   25.90    2.50
   1  -7  -4   24.00    2.40
  -1   7   4   23.90    2.30
   1   7  -4   18.00    2.20
   1   7  -4   27.50    3.00
  -1   7   4   23.20    2.30
   1   7  -4   22.50    2.20
   1   7  -4   24.50    2.50
   1   7  -4   23.70    2.50
   0  -7  -4  268.47   16.90
   0  -7  -4  257.97   17.10
   0  -7  -4  304.47   18.20
   0  -7   4  301.67   17.00
   0  -7  -4  296.67   17.70
   0  -7  -4  281.47   17.50
   0  -7   4  287.07   16.90
   0  -7   4  286.67   17.00
   0  -7  -4  299.37   17.60
   0   7  -4  290.87   17.80
   0   7  -4  281.27   17.20
   0   7  -4  273.67   17.60
   0   7   4  289.77   17.00
   0   7  -4  322.67   18.40
   0   7   4  284.57   17.40
  -1  -7  -4   60.79    4.50
  -1  -7  -4   54.59    4.00
  -1  -7  -4   61.09    4.50
  -1  -7  -4   64.89    4.80
   1  -7   4   61.09    4.00
   1  -7   4   62.49    4.20
  -1  -7  -4   48.40    4.10
   1  -7   4   62.29    4.20
  -1  -7  -4   60.39    4.60
   1   7   4   58.19    4.40
  -1   7  -4   57.39    4.60
  -1   7  -4   62.49    5.00
  -1   7  -4   59.79    4.20
  -2  -7  -4    3.10    1.00
  -2  -7  -4    6.10    1.50
  -2  -7  -4    3.80    1.00
   2  -7   4    5.40    1.10
  -2  -7  -4    4.00    1.20
   2  -7   4    5.20    0.90
   2   7   4    5.10    1.20
  -2   7  -4    5.70    1.40
  -2   7  -4    4.90    0.80
  -2   7  -4    5.10    1.30
  -3  -7  -4  403.66   23.00
   3  -7   4  398.36   22.80
  -3  -7  -4  413.06   23.70
  -3  -7  -4  402.06   23.20
   3  -7   4  413.46   22.60
  -3   7  -4  351.16   23.20
   3   7   4  367.76   23.00
  -3   7  -4  365.66   23.10
  -3   7  -4  365.16   22.40
  -4  -7  -4    6.40    1.20
   4  -7   4    5.40    1.10
  -4  -7  -4    4.40    1.00
   4  -7   4    6.40    0.90
  -4   7  -4    7.40    1.40
   4   7   4    6.40    1.10
  -4   7  -4    4.90    1.20
  -4   7  -4    4.70    0.70
  -4   7  -4    6.20    1.20
  -5  -7  -4    7.60    1.10
   5  -7   4    7.40    0.90
   5  -7   4    6.20    1.10
  -5   7  -4    8.00    1.40
  -5   7  -4    6.70    0.70
   6  -7   4   18.80    1.50
  -6  -7  -4   20.80    1.70
   6   7   4   23.60    1.80
  -6   7  -4   18.70    2.00
  -6  -8   4   -0.40    0.40
  -6  -8   4    0.10    0.30
  -6  -8   4   -0.20    0.40
  -6  -8   4   -0.70    0.40
   6   8  -4    0.10    0.40
   6   8  -4   -0.20    0.30
  -6   8   4   -0.20    0.30
  -5  -8   4    8.40    1.10
  -5  -8   4    8.80    1.20
  -5  -8   4    7.00    1.10
   5   8  -4   11.00    1.30
   5   8  -4    6.80    1.10
   5   8  -4    9.10    1.30
  -4  -8   4  303.57   18.80
  -4  -8   4  322.27   18.70
  -4  -8   4  323.17   18.60
  -4  -8   4  331.47   18.50
  -4   8   4  343.17   18.90
   4   8  -4  301.27   18.90
   4   8  -4  283.07   19.00
   3  -8  -4   -0.50    1.10
  -3  -8   4   -0.90    0.60
  -3  -8   4    0.10    0.50
  -3  -8   4    1.00    0.60
   3  -8  -4   -0.20    0.70
   3  -8  -4    0.30    0.50
   3  -8  -4   -0.60    0.40
   3   8  -4    1.00    0.60
  -3   8   4    0.10    0.50
   3   8  -4    0.50    0.60
   3   8  -4    0.50    0.60
  -3   8   4    0.10    0.50
   3   8  -4   -0.20    0.50
  -2  -8   4  169.58   12.10
  -2  -8   4  214.88   11.80
   2  -8  -4  206.58   12.40
  -2  -8   4  205.38   11.90
   2  -8  -4  197.78   12.30
  -2   8   4  183.18   12.20
   2   8  -4  188.18   12.80
   2   8  -4  202.18   12.20
   1  -8  -4    2.10    0.60
   1  -8  -4    4.00    1.00
  -1  -8   4    1.80    0.80
   1  -8  -4    2.80    1.10
  -1  -8   4    3.30    0.80
   1  -8  -4    3.50    1.20
   1  -8  -4    2.40    1.00
   1   8  -4    2.40    0.80
   1   8  -4    1.10    0.70
  -1   8   4    1.30    0.70
  -1   8   4    3.00    0.90
   1   8  -4    1.30    0.80
  -1   8   4    1.90    0.50
   0  -8   4  310.37   18.30
   0  -8   4  322.37   18.20
   0  -8  -4  277.57   18.00
   0  -8   4  300.27   18.30
   0  -8  -4  329.97   18.80
   0  -8  -4  330.97   18.90
   0  -8  -4  328.97   18.90
   0   8  -4  320.47   18.80
   0   8   4  299.87   18.60
   0   8  -4  273.97   18.30
   0   8  -4  316.17   18.90
  -1  -8  -4   20.60    2.20
   1  -8   4   17.90    1.80
   1  -8   4   20.80    1.80
  -1  -8  -4   15.50    2.00
  -1  -8  -4   20.80    2.30
  -1  -8  -4   18.30    2.10
  -1   8  -4   23.40    2.60
  -1   8  -4   21.20    2.30
   1   8   4   18.90    2.00
  -1   8  -4   20.40    2.20
   2  -8   4    6.40    1.10
  -2  -8  -4    7.40    1.50
   2  -8   4    7.10    0.90
  -2  -8  -4    5.60    1.30
  -2   8  -4    8.40    1.50
  -2   8  -4    5.70    1.10
  -2   8  -4    7.00    1.30
   2   8   4    5.80    1.10
  -3  -8  -4   18.20    2.00
   3  -8   4   19.80    1.70
  -3  -8  -4   19.40    2.10
   3  -8   4   20.30    1.90
   3   8   4   21.70    2.00
  -3   8  -4   16.80    2.00
  -3   8  -4   16.90    2.20
  -4  -8  -4    0.00    0.40
   4  -8   4   -0.10    0.30
   4  -8   4    0.40    0.50
  -4  -8  -4    0.20    0.50
  -4   8  -4    0.70    0.40
   4   8   4   -0.30    0.30
  -4   8  -4   -0.10    0.70
  -4   8  -4    0.30    0.50
   5  -8   4   10.80    0.90
  -5   8  -4    9.20    1.10
  -5  -9   4    3.80    0.60
   5   9  -4    4.10    0.70
  -4  -9   4   19.60    1.90
   4   9  -4   21.50    2.10
  -3  -9   4  167.38    9.40
  -3  -9   4  148.59    9.20
   3   9  -4  160.58   10.00
   3   9  -4  136.29    9.50
  -2  -9   4    0.70    0.50
  -2  -9   4    0.30    0.30
  -2   9   4    0.50    0.50
   2   9  -4    0.50    0.50
   2   9  -4    0.50    0.60
   2   9  -4    0.80    0.70
  -1  -9   4  158.18   10.10
  -1  -9   4  178.38   10.40
   1   9  -4  179.08   11.30
   1   9  -4  176.88   10.40
  -1   9   4  158.08   10.40
   0  -9   4   45.90    3.00
   0  -9  -4   46.40    3.40
   0  -9   4   47.20    3.20
   0   9  -4   37.30    3.30
   0   9   4   38.90    3.20
   0   9  -4   36.50    3.80
  -1  -9  -4    0.50    0.50
   1  -9   4    0.10    0.40
   1  -9   4    0.70    0.50
  -1  -9  -4    0.30    0.50
  -1   9  -4    0.50    0.50
  -1   9  -4    1.30    0.50
   1   9   4    0.20    0.50
  -1   9  -4    0.10    0.60
  -2  -9  -4   23.50    2.10
  -2  -9  -4   19.70    1.90
   2  -9   4   20.80    1.80
  -2   9  -4   17.60    1.80
  -2   9  -4   19.70    2.00
   3  -9   4   12.20    1.10
  -3  -9  -4    9.90    1.20
   3   9   4   13.10    1.20
  -3   9  -4    8.40    1.30
   2  10  -4    2.30    0.70
  -2  10   4    1.20    0.40
  -1 -10   4    9.30    0.90
   1  10  -4   12.10    1.40
  -1  10   4    9.00    1.00
   0 -10  -4    1.40    0.50
   0  10  -4    3.10    0.80
   0  10   4    0.60    0.40
   1 -10   4   12.20    1.10
  -1  10  -4   10.50    1.40
 -10   0   5    0.40    0.40
  10   0  -5    0.00    0.40
 -10   0   5   -0.30    0.50
  -9   0   5    9.00    1.60
  -9   0   5   13.00    1.30
  -8   0   5    0.00    0.60
  -8   0   5    0.10    0.50
  -8   0   5    0.70    0.80
  -8   0   5   -0.20    0.60
  -8   0   5   -0.60    0.40
  -8   0   5   -0.10    0.60
  -7   0   5  409.56   22.70
   7   0  -5  327.67   22.60
  -7   0   5  359.86   22.80
  -7   0   5  402.16   22.50
  -7   0   5  390.96   22.80
  -7   0   5  410.06   22.70
  -6   0   5    0.50    0.60
   6   0  -5   -0.30    0.50
  -6   0   5    0.60    0.70
   6   0  -5    0.40    0.70
  -6   0   5    0.00    0.40
  -6   0   5    1.20    0.50
   5   0  -5 3591.74  204.68
  -4   0   5    0.10    0.30
  -4   0   5    0.50    0.30
   4   0  -5    0.10    0.30
  -4   0   5    0.50    0.40
  -4   0   5   -0.50    0.30
  -3   0   5  487.95   27.80
  -3   0   5  487.75   27.80
  -2   0   5    0.00    0.20
  -2   0   5    0.10    0.10
   1   0  -5 1198.48   72.29
   1   0  -5 1348.86   72.39
   0   0   5    0.30    0.30
   1   0   5  191.18   11.30
   1   0   5  187.68   11.20
  -1   0  -5  200.58   11.10
  -2   0  -5   -0.30    0.20
   2   0   5   -0.40    0.30
   2   0   5    0.00    0.30
  -2   0  -5    0.00    0.20
   2   0   5    0.00    0.30
  -2   0  -5    0.10    0.30
   3   0   5  281.47   16.60
  -3   0  -5  308.47   16.40
   3   0   5  274.17   16.70
   3   0   5  273.97   16.80
  -3   0  -5  279.37   16.90
  -3   0  -5  287.97   16.60
   4   0   5   -0.20    0.30
   4   0   5    0.20    0.60
   4   0   5   -0.30    0.40
  -4   0  -5   -0.60    0.60
  -4   0  -5    0.20    0.30
  -4   0  -5   -0.70    0.80
  -4   0  -5    0.00    0.50
  -4   0  -5   -0.10    0.40
  -4   0  -5    0.20    0.60
   4   0   5    0.30    0.50
   5   0   5  154.38    9.90
   5   0   5  145.39   10.00
  -5   0  -5  145.49    9.70
   5   0   5  157.08    9.60
   6   0   5    0.10    0.80
   6   0   5   -0.10    0.50
   6   0   5    0.30    0.50
   6   0   5   -0.50    0.60
  -6   0  -5   -0.40    0.40
  -6   0  -5   -0.80    0.60
  -6   0  -5    0.40    1.00
   7   0   5  352.76   22.40
  -7   0  -5  396.96   22.60
   7   0   5  364.66   22.80
  -7   0  -5  404.66   23.30
  -8   0  -5    0.10    0.40
   8   0   5    0.30    0.50
 -10  -1   5   20.10    2.00
 -10  -1   5   26.30    1.80
 -10   1   5   22.20    2.00
  10   1  -5   23.90    1.90
  -9  -1   5   63.09    4.40
  -9  -1   5   49.60    4.30
  -9  -1   5   53.59    4.30
  -9  -1   5   54.19    3.80
  -9   1   5   58.59    4.60
  -9   1   5   50.79    3.90
  -9   1   5   59.69    4.30
  -8  -1   5    1.00    0.80
  -8  -1   5    0.40    0.70
  -8  -1   5   -0.20    0.40
  -8  -1   5   -0.80    0.60
  -8  -1   5    0.20    0.50
  -8   1   5    1.60    0.80
  -8   1   5    0.50    0.50
   8   1  -5    0.50    0.60
  -8   1   5    0.00    0.60
  -8   1   5    0.20    0.50
  -8   1   5    0.60    0.60
  -8   1   5    2.10    0.90
  -8   1   5   -0.30    0.60
  -7  -1   5   15.90    1.60
  -7  -1   5   17.80    1.90
  -7  -1   5   16.90    1.70
  -7  -1   5   18.90    1.90
  -7  -1   5   19.10    2.00
   7   1  -5   15.20    1.90
  -7   1   5   16.20    1.70
  -7   1   5   17.50    1.90
  -7   1   5   16.90    1.70
  -7   1   5   16.50    1.80
   7   1  -5   13.80    1.70
  -7   1   5   16.80    2.40
  -7   1   5   17.60    2.00
   7   1  -5   13.40    1.70
  -6  -1   5  597.74   35.30
  -6  -1   5  615.94   34.60
  -6  -1   5  605.94   34.90
   6  -1  -5  553.44   34.50
  -6  -1   5  610.54   34.40
   6  -1  -5  580.44   34.10
  -6  -1   5  607.04   34.40
  -6   1   5  553.24   34.50
   6   1  -5  561.64   34.60
  -6   1   5  632.04   34.90
   6   1  -5  600.94   34.90
  -6   1   5  597.34   34.40
  -6   1   5  646.74   34.70
   6   1  -5  606.54   34.70
  -5  -1   5   51.59    3.90
  -5  -1   5   57.89    3.80
  -5  -1   5   59.69    4.00
  -5  -1   5   60.39    3.80
   5  -1  -5   56.19    3.70
  -5   1   5   58.09    4.00
  -5   1   5   64.89    4.10
  -5   1   5   59.79    4.20
  -5   1   5   57.49    3.90
  -5   1   5   58.39    4.00
   5   1  -5   55.79    4.10
   5   1  -5   57.99    4.30
   5   1  -5   55.29    4.10
  -4  -1   5  573.64   32.10
   4  -1  -5  507.55   31.70
  -4  -1   5  559.14   31.80
  -4   1   5  580.44   32.00
  -4   1   5  555.14   31.90
  -4   1   5  604.24   31.90
  -4   1   5  527.65   32.00
  -3  -1   5 1009.50   52.79
   3  -1  -5  873.81   52.79
  -3   1   5  915.41   52.99
  -2  -1   5  163.88    9.30
   2  -1  -5  152.98    9.30
  -2   1   5  169.78    9.50
  -2   1   5  174.18    9.50
  -2   1   5  150.58    9.50
   1  -1  -5  538.55   29.40
   1  -1  -5  571.04   29.30
  -1  -1   5  472.65   29.20
  -1   1   5  496.05   29.40
  -1   1   5  509.05   29.40
   0  -1  -5  217.58   11.50
   0  -1  -5  217.88   11.60
   0  -1  -5  192.48   11.70
   0   1   5  179.78   11.70
   0   1   5  194.08   11.60
  -1  -1  -5   87.59    4.90
   1  -1   5   75.89    4.90
  -1  -1  -5   88.09    5.00
   1   1   5   78.59    5.10
   1   1   5   76.69    5.10
   1   1   5   81.89    5.10
   2  -1   5 1727.23  104.49
  -2   1  -5 1964.10  104.19
  -3  -1  -5  448.16   26.90
   3  -1   5  445.76   26.30
  -3  -1  -5  485.85   26.20
  -3  -1  -5  431.76   27.00
   3  -1   5  428.06   26.40
   3  -1   5  449.95   26.20
  -3  -1  -5  473.35   26.20
   3   1   5  457.65   26.60
  -3   1  -5  451.05   26.40
  -3   1  -5  440.46   26.80
   3   1   5  444.56   26.40
   3   1   5  449.56   26.30
   3   1   5  457.75   26.20
  -3   1  -5  492.85   27.90
  -3   1  -5  457.75   26.60
  -4  -1  -5  110.89    7.50
   4  -1   5  106.69    6.90
   4  -1   5  104.89    7.10
  -4  -1  -5  115.19    7.30
  -4  -1  -5  102.89    6.80
   4  -1   5  105.29    7.00
  -4  -1  -5  121.09    6.90
  -4  -1  -5   97.29    7.10
  -4  -1  -5  115.59    7.90
   4   1   5  116.79    6.90
  -4   1  -5   99.19    7.20
   4   1   5  110.49    7.40
   4   1   5  115.49    7.10
  -4   1  -5  110.79    7.80
  -4   1  -5  109.59    7.10
  -4   1  -5  113.39    7.30
  -4   1  -5  100.49    7.40
   4   1   5  108.49    7.10
  -5  -1  -5  120.99    8.10
   5  -1   5  127.99    7.90
  -5  -1  -5  128.89    8.30
   5  -1   5  129.29    8.50
   5  -1   5  117.79    8.00
  -5  -1  -5  127.39    7.90
  -5  -1  -5  129.29    9.10
   5  -1   5  136.19    9.30
  -5  -1  -5  109.19    7.60
   5   1   5  120.89    8.10
   5   1   5  131.29    8.50
   5   1   5  116.39    8.50
  -5   1  -5  137.89    9.20
   5   1   5  123.89    8.10
  -5   1  -5  122.09    8.20
   6  -1   5   46.20    3.60
  -6  -1  -5   46.90    4.50
   6  -1   5   41.10    3.20
  -6  -1  -5   40.80    2.90
   6  -1   5   35.20    3.70
  -6  -1  -5   46.00    3.70
   6  -1   5   46.90    3.70
  -6   1  -5   46.80    3.60
  -6   1  -5   51.19    4.40
   6   1   5   38.20    3.70
   6   1   5   47.90    3.70
   6   1   5   37.30    3.40
  -7  -1  -5   21.20    2.20
   7  -1   5   25.20    3.00
   7  -1   5   21.70    2.40
   7  -1   5   19.00    2.10
  -7  -1  -5   21.10    2.50
  -7   1  -5   16.90    2.40
  -7   1  -5   23.50    2.20
   7   1   5   24.70    2.40
   7   1   5   23.40    2.20
  -8  -1  -5  105.79    6.40
  -8   1  -5   91.09    6.30
   8   1   5  101.09    6.50
 -10  -2   5    1.10    0.50
 -10  -2   5    0.60    0.40
 -10   2   5    0.50    0.40
 -10   2   5    0.40    0.60
  -9  -2   5   38.50    2.70
  -9  -2   5   40.10    3.10
  -9  -2   5   30.20    2.70
  -9  -2   5   33.20    3.00
  -9   2   5   32.30    2.80
  -9   2   5   35.40    3.00
   9   2  -5   30.10    2.90
  -9   2   5   40.10    3.50
  -8  -2   5   13.50    1.50
  -8  -2   5   11.10    1.80
  -8  -2   5   16.20    1.60
  -8  -2   5   14.50    1.70
  -8  -2   5   12.50    1.80
  -8  -2   5   16.80    1.90
  -8   2   5   12.80    1.70
  -8   2   5    9.80    1.50
   8   2  -5   11.50    1.60
  -8   2   5   11.30    2.30
  -8   2   5   11.10    1.30
  -8   2   5   13.80    1.70
  -8   2   5   15.40    2.20
   8   2  -5   14.40    2.00
  -8   2   5   16.90    1.70
  -7  -2   5    2.30    0.80
   7  -2  -5    0.80    0.70
  -7  -2   5    2.10    1.00
  -7  -2   5    2.10    0.90
  -7  -2   5    1.50    0.60
  -7  -2   5    0.70    1.00
  -7  -2   5    1.40    0.60
   7   2  -5    0.80    0.70
   7   2  -5    1.10    0.80
  -7   2   5    1.60    0.60
   7   2  -5    1.70    0.70
  -7   2   5    1.70    0.70
  -7   2   5    2.00    0.70
  -7   2   5    1.20    0.90
  -7   2   5    0.40    0.70
  -7   2   5    3.40    1.10
  -7   2   5    1.40    0.80
   6  -2  -5    0.30    0.40
  -6  -2   5    0.10    0.40
  -6  -2   5    0.20    0.50
   6  -2  -5   -0.10    0.50
  -6  -2   5   -0.90    0.50
  -6  -2   5    0.00    0.30
  -6  -2   5   -0.40    0.50
  -6   2   5    0.90    0.70
  -6   2   5    0.30    0.60
  -6   2   5    1.00    0.60
   6   2  -5    0.30    0.60
   6   2  -5   -0.10    0.60
  -6   2   5    0.00    0.50
  -6   2   5    0.30    0.50
   6   2  -5   -0.30    0.60
   5  -2  -5  109.99    7.00
  -5  -2   5  118.39    7.20
  -5  -2   5  118.29    7.00
   5  -2  -5  117.09    7.10
  -5  -2   5  113.39    7.00
  -5  -2   5  108.09    7.70
   5   2  -5  115.19    7.40
  -5   2   5  109.89    7.10
   5   2  -5  111.29    7.40
   5   2  -5  113.49    7.60
  -5   2   5  113.59    7.10
  -5   2   5  119.09    7.30
  -5   2   5  110.39    7.40
  -5   2   5  118.79    7.30
  -4  -2   5    4.10    0.60
   4  -2  -5    4.10    0.90
  -4  -2   5    3.90    0.70
   4  -2  -5    4.90    0.70
  -4  -2   5    3.50    0.60
  -4   2   5    3.30    0.70
  -4   2   5    3.70    0.70
  -4   2   5    4.00    0.60
  -4   2   5    4.20    0.70
   3  -2  -5  935.01   49.99
  -3  -2   5  841.32   49.80
  -3   2   5  814.92   50.09
  -3   2   5  946.81   49.99
  -3   2   5  862.41   49.99
  -2  -2   5   28.00    1.70
   2  -2  -5   30.00    2.00
   2  -2  -5   29.30    2.00
  -2   2   5   27.20    2.10
  -2   2   5   30.40    2.00
  -2   2   5   26.30    2.00
   1  -2  -5 1201.98   67.89
  -1   2   5 1115.99   88.89
   1   2   5    0.00    0.20
  -2  -2  -5   31.90    2.40
  -2  -2  -5   31.70    2.30
   2  -2   5   29.40    2.30
   2  -2   5   32.50    2.30
   2   2   5   32.30    2.50
   2   2   5   34.00    2.40
   2   2   5   32.30    2.50
  -2   2  -5   34.10    2.90
  -3  -2  -5   37.40    3.40
   3  -2   5   42.60    2.90
   3  -2   5   36.90    2.70
  -3  -2  -5   40.10    2.80
  -3  -2  -5   34.50    2.90
   3  -2   5   36.20    3.00
  -3  -2  -5   37.00    3.10
  -3  -2  -5   42.20    2.90
  -3   2  -5   38.10    3.70
   3   2   5   38.50    3.00
  -3   2  -5   38.50    3.40
  -3   2  -5   38.10    2.90
  -3   2  -5   39.30    3.10
   3   2   5   41.80    3.00
  -3   2  -5   35.70    4.00
   3   2   5   35.20    2.70
  -4  -2  -5   25.50    2.10
   4  -2   5   22.50    2.10
  -4  -2  -5   25.30    2.20
  -4  -2  -5   21.00    2.20
   4  -2   5   24.00    2.00
   4  -2   5   23.20    2.40
  -4  -2  -5   23.50    2.50
  -4  -2  -5   23.60    2.30
  -4  -2  -5   22.00    2.60
   4   2   5   21.80    2.00
   4   2   5   23.80    2.20
  -4   2  -5   22.80    2.30
  -4   2  -5   21.60    2.30
  -4   2  -5   23.70    2.20
  -4   2  -5   22.30    2.40
   4   2   5   25.10    2.40
  -4   2  -5   23.80    2.70
  -5  -2  -5   24.00    2.70
   5  -2   5   32.30    2.90
   5  -2   5   32.70    2.60
  -5  -2  -5   30.10    2.70
  -5  -2  -5   28.20    2.60
  -5  -2  -5   30.20    2.90
  -5  -2  -5   30.70    3.30
   5  -2   5   30.70    2.70
  -5   2  -5   30.80    2.80
   5   2   5   31.20    3.00
  -5   2  -5   26.60    2.70
  -5   2  -5   31.80    2.70
  -5   2  -5   35.90    3.50
   5   2   5   25.50    2.60
  -5   2  -5   33.00    2.90
   5   2   5   31.80    2.80
  -6  -2  -5    2.10    0.90
  -6  -2  -5    1.50    0.70
  -6  -2  -5    1.30    0.80
  -6  -2  -5    0.90    0.60
   6  -2   5    1.40    0.80
   6  -2   5    1.60    1.20
   6  -2   5    1.60    0.70
   6  -2   5    0.70    0.80
  -6   2  -5    2.70    0.80
   6   2   5    0.60    1.10
   6   2   5    1.80    0.90
   6   2   5    2.10    0.90
  -6   2  -5   -0.40    0.80
  -6   2  -5    1.50    0.90
   6   2   5    1.30    0.50
   7  -2   5   -0.20    0.30
  -7  -2  -5    0.60    0.60
   7  -2   5   -1.00    0.70
  -7  -2  -5    0.10    0.50
   7  -2   5    0.40    0.60
  -7   2  -5    0.30    0.50
   7   2   5    0.30    0.60
  -7   2  -5    0.20    0.60
   7   2   5    0.00    0.80
   8  -2   5    6.90    1.00
   8   2   5    5.90    0.90
 -10  -3   5   11.50    1.20
 -10   3   5   12.10    1.30
  10   3  -5   13.80    1.40
 -10   3   5   15.20    1.50
  -9  -3   5   26.50    2.40
  -9  -3   5   31.20    2.30
  -9   3   5   28.10    2.80
  -9   3   5   28.90    2.40
  -9   3   5   34.00    2.70
  -8  -3   5   91.29    6.40
  -8  -3   5   94.39    6.20
  -8  -3   5   95.09    6.00
  -8  -3   5   89.39    5.90
  -8   3   5   89.79    6.10
  -8   3   5   94.19    6.90
  -8   3   5   89.19    6.10
   8   3  -5   86.29    6.50
   8   3  -5   91.69    6.50
  -8   3   5   85.79    6.10
  -8   3   5   94.59    6.70
  -7  -3   5   39.90    3.40
   7  -3  -5   42.80    3.00
  -7  -3   5   39.30    3.10
  -7  -3   5   44.40    3.40
  -7  -3   5   45.50    3.10
   7   3  -5   33.90    3.40
  -7   3   5   40.60    3.20
  -7   3   5   34.00    3.10
  -7   3   5   41.60    3.50
   7   3  -5   41.60    3.30
  -7   3   5   41.80    3.30
  -7   3   5   38.40    3.90
   7   3  -5   38.00    3.70
  -7   3   5   43.40    3.40
   6  -3  -5   58.89    4.30
  -6  -3   5   56.89    4.50
  -6  -3   5   62.59    4.10
  -6  -3   5   62.19    4.40
  -6  -3   5   62.09    4.20
  -6   3   5   66.89    5.20
   6   3  -5   58.19    4.70
   6   3  -5   57.99    4.50
  -6   3   5   66.79    4.70
  -6   3   5   66.99    4.50
   6   3  -5   59.19    4.60
  -6   3   5   58.09    4.50
  -6   3   5   58.69    4.20
   6   3  -5   59.29    4.90
  -6   3   5   61.09    4.50
  -6   3   5   58.69    4.30
  -5  -3   5   33.40    3.20
  -5  -3   5   43.30    3.10
  -5  -3   5   43.60    2.90
   5  -3  -5   38.70    3.00
  -5  -3   5   36.60    3.40
   5  -3  -5   42.20    3.00
  -5   3   5   40.80    3.00
  -5   3   5   38.70    3.10
  -5   3   5   37.20    3.20
   5   3  -5   38.40    3.20
  -5   3   5   42.60    2.90
   5   3  -5   38.10    3.20
  -5   3   5   40.30    3.10
   5   3  -5   41.80    3.50
   5   3  -5   42.30    3.60
  -4  -3   5   79.59    5.30
   4  -3  -5   83.99    6.30
   4  -3  -5   91.29    5.60
   4  -3  -5   94.89    5.60
  -4  -3   5   85.19    5.20
  -4  -3   5   76.29    5.30
  -4   3   5   90.89    6.20
  -4   3   5   80.39    5.60
  -4   3   5   89.19    5.40
   4   3  -5   89.39    6.40
  -4   3   5   83.09    5.50
   4   3  -5   85.89    5.80
   4   3  -5   88.39    5.90
   3  -3  -5 1204.48   62.89
   3  -3  -5 1141.69   63.19
  -3  -3   5  977.50   62.49
  -3  -3   5 1138.39   62.49
  -3   3   5 1029.80   62.89
  -3   3   5 1144.89   62.89
   2  -3  -5 1175.48   68.49
   2  -3  -5 1228.58   68.19
  -1  -3   5  152.88    9.00
   1  -3  -5  150.28   10.00
   1  -3  -5  164.28    9.40
   1  -3  -5  162.58    9.70
  -1   3   5  154.88    9.50
  -1   3   5  159.98    9.40
   0  -3  -5  936.81   52.79
   0  -3  -5  906.01   52.49
   0   3   5  913.51   52.39
   0   3   5  936.31   52.69
  -1  -3  -5   76.99    4.80
  -1  -3  -5   70.09    5.00
  -1  -3  -5   74.89    4.80
   1   3   5   77.29    4.70
   1   3   5   68.89    4.80
   1   3   5   75.79    4.80
  -2  -3  -5   46.20    3.80
  -2  -3  -5   53.79    3.60
  -2  -3  -5   49.70    3.70
  -2  -3  -5   51.29    3.70
   2  -3   5   49.99    3.40
  -2  -3  -5   48.00    3.50
  -2  -3  -5   51.09    4.20
   2   3   5   51.79    3.60
  -2   3  -5   46.80    3.50
  -2   3  -5   50.39    3.90
   2   3   5   52.49    3.70
  -2   3  -5   49.30    3.80
   2   3   5   56.89    3.50
  -3  -3  -5  290.67   18.10
   3  -3   5  301.87   17.80
  -3  -3  -5  323.17   18.20
  -3  -3  -5  285.57   18.20
  -3  -3  -5  312.67   17.80
  -3  -3  -5  291.27   17.80
  -3  -3  -5  324.07   18.70
   3  -3   5  314.37   17.70
   3   3   5  321.27   18.10
   3   3   5  292.57   17.90
  -3   3  -5  295.47   18.40
  -3   3  -5  303.87   18.40
  -3   3  -5  324.47   18.30
   3   3   5  274.27   18.10
   3   3   5  280.27   17.70
  -3   3  -5  312.17   17.90
  -3   3  -5  296.07   18.40
   4  -3   5   77.79    5.40
  -4  -3  -5   91.89    5.80
  -4  -3  -5   82.49    5.40
   4  -3   5   72.99    5.80
   4   3   5   68.99    5.10
   4   3   5   91.49    5.60
  -4   3  -5   70.39    5.30
   4   3   5   82.09    5.80
  -4   3  -5   78.99    5.70
   5  -3   5   13.30    1.90
   5  -3   5   16.10    1.80
  -5  -3  -5   18.70    2.40
   5  -3   5   14.00    1.50
  -5  -3  -5   13.70    1.80
  -5  -3  -5   10.20    1.60
  -5  -3  -5   12.10    1.50
   5   3   5   15.10    1.80
   5   3   5   14.10    1.80
  -5   3  -5   13.70    1.60
  -5   3  -5   13.10    1.70
   5   3   5   13.30    1.80
  -5   3  -5   11.00    1.90
  -5   3  -5   12.70    1.70
  -5   3  -5   14.90    1.80
  -6  -3  -5   90.19    6.40
   6  -3   5   83.09    6.30
   6  -3   5  101.69    6.10
   6  -3   5   95.89    6.20
   6  -3   5   86.59    6.40
   6   3   5   97.89    6.30
  -6   3  -5   88.09    6.10
  -6   3  -5   82.89    6.70
   7  -3   5    1.30    0.50
   7  -3   5    0.50    0.60
   7  -3   5    0.40    0.70
  -7  -3  -5    0.00    0.30
  -7   3  -5    0.20    0.60
  -7   3  -5    0.60    0.50
   7   3   5    0.40    0.50
   8  -3   5    9.10    1.10
   8   3   5    9.30    0.90
  -9  -4   5    9.90    1.50
   9   4  -5   14.30    1.70
  -9   4   5   13.50    1.40
  -9   4   5   15.60    1.90
   9   4  -5   11.40    1.10
  -8  -4   5    4.60    0.80
  -8  -4   5    3.00    0.90
  -8  -4   5    4.80    1.10
   8   4  -5    4.40    1.10
  -8   4   5    5.50    1.10
  -8   4   5    4.70    1.00
   8   4  -5    4.50    1.20
  -8   4   5    3.70    1.20
  -8   4   5    5.70    1.00
   7  -4  -5  348.67   19.20
  -7  -4   5  333.67   19.20
   7  -4  -5  324.47   20.10
  -7  -4   5  333.87   19.10
  -7  -4   5  344.67   19.40
  -7  -4   5  303.57   19.50
   7   4  -5  330.17   19.80
  -7   4   5  302.27   19.40
  -7   4   5  301.27   20.10
   7   4  -5  318.37   20.20
  -7   4   5  295.27   19.30
  -7   4   5  356.26   19.50
   6  -4  -5   -0.40    0.60
  -6  -4   5    0.00    0.40
  -6  -4   5   -1.40    0.70
  -6  -4   5   -0.70    0.50
  -6  -4   5   -0.20    0.40
   6  -4  -5    0.20    0.50
  -6   4   5    0.60    0.60
   6   4  -5    0.20    0.70
  -6   4   5   -0.30    0.50
   6   4  -5   -0.40    0.60
  -6   4   5    1.50    0.60
   6   4  -5    0.30    0.50
  -6   4   5   -0.10    0.40
  -6   4   5   -0.40    0.70
  -6   4   5    0.00    0.30
  -6   4   5    0.70    0.70
   6   4  -5    1.00    0.60
   5  -4  -5  871.41   48.70
  -5  -4   5  744.53   48.70
  -5  -4   5  888.11   48.60
   5  -4  -5  812.32   48.70
  -5  -4   5  875.51   48.40
  -5  -4   5  825.42   48.30
  -5   4   5  865.51   48.70
  -5   4   5  755.02   48.70
   5   4  -5  821.72   49.00
  -5   4   5  902.11   48.70
   5   4  -5  903.71   49.40
   5   4  -5  900.41   51.19
  -5   4   5  896.91   48.90
  -5   4   5  829.62   48.90
   5   4  -5  824.52   49.60
  -4  -4   5    2.40    0.60
  -4  -4   5    2.50    0.50
   4  -4  -5    4.30    0.80
   4  -4  -5    2.20    0.90
   4  -4  -5    1.50    0.60
   4   4  -5    2.20    0.90
   4   4  -5    1.60    0.80
  -4   4   5    2.00    0.70
  -4   4   5    2.40    0.80
  -4   4   5    4.00    0.90
  -4   4   5    3.20    0.80
   4   4  -5    2.90    0.90
   4   4  -5    2.80    1.10
  -4   4   5    3.00    0.70
   3  -4  -5  399.96   23.80
  -3  -4   5  419.16   23.10
  -3  -4   5  367.86   23.10
   3  -4  -5  413.66   23.50
   3  -4  -5  421.06   23.60
   3   4  -5  412.46   24.10
   3   4  -5  388.56   23.70
  -3   4   5  387.96   23.70
   3   4  -5  416.16   23.80
  -3   4   5  370.26   23.60
   3   4  -5  380.06   24.10
  -3   4   5  428.96   23.60
  -3   4   5  407.06   23.50
   3   4  -5  444.46   24.10
  -3   4   5  398.56   23.30
  -3   4   5  408.06   23.70
   2  -4  -5  128.59    8.10
   2  -4  -5  121.99    8.40
   2  -4  -5  131.49    7.80
  -2  -4   5  124.69    7.30
   2  -4  -5  119.39    7.90
   2  -4  -5  110.49    7.60
   2  -4  -5  124.69    7.70
   2   4  -5  118.99    8.10
  -2   4   5  124.09    7.80
   2   4  -5  124.79    8.20
  -2   4   5  130.59    8.00
   2   4  -5  125.69    7.90
  -2   4   5  136.39    7.80
   2   4  -5  121.69    7.90
   1  -4  -5   11.60    1.40
   1  -4  -5   12.90    1.30
  -1  -4   5   11.60    0.90
   1  -4  -5   11.40    1.10
   1  -4  -5   13.50    1.40
   1  -4  -5   12.00    1.30
  -1  -4   5   11.20    0.90
   1  -4  -5   17.10    2.40
   1  -4  -5   13.00    1.50
  -1   4   5   15.50    1.40
  -1   4   5   12.70    1.40
   1   4  -5   13.00    1.60
  -1   4   5   12.30    1.20
   1   4  -5   11.90    1.50
  -1   4   5   14.60    1.50
   1   4  -5   13.40    1.70
   0  -4  -5  102.69    6.90
   0  -4  -5  102.49    6.80
   0  -4  -5  107.29    6.70
   0  -4  -5  110.09    6.70
   0   4   5  117.29    6.50
   0   4  -5  104.09    7.00
   0   4   5  110.29    6.70
   0   4   5  106.69    6.80
   0   4  -5  103.49    7.20
   0   4  -5   94.79    6.90
   0   4   5  104.49    6.70
   0   4  -5  101.09    7.00
  -1  -4  -5   86.09    5.60
   1  -4   5   80.59    5.10
  -1  -4  -5   86.69    5.50
   1  -4   5   82.09    5.10
  -1  -4  -5   72.29    5.90
  -1  -4  -5   87.69    5.70
  -1  -4  -5   74.19    5.10
  -1  -4  -5   83.09    5.40
   1   4   5   78.09    5.60
   1   4   5   90.49    5.50
   1   4   5   90.29    5.30
  -1   4  -5   84.99    6.00
  -1   4  -5   82.69    5.70
   1   4   5   89.09    5.60
   1   4   5   79.09    5.60
  -1   4  -5   79.89    5.70
  -2  -4  -5    7.20    1.10
   2  -4   5    4.70    0.70
  -2  -4  -5    4.00    0.90
  -2  -4  -5    5.20    0.90
  -2  -4  -5    7.00    1.00
  -2  -4  -5    4.60    0.70
   2  -4   5    4.90    0.90
   2   4   5    6.20    1.10
   2   4   5    5.70    0.80
   2   4   5    7.50    1.10
  -2   4  -5    5.10    1.00
  -2   4  -5    4.90    0.80
   2   4   5    7.00    1.10
  -2   4  -5    5.60    1.20
   2   4   5    4.90    1.00
  -3  -4  -5   76.19    5.70
   3  -4   5   82.89    5.30
   3  -4   5   82.89    5.50
  -3  -4  -5   81.99    5.50
  -3  -4  -5   80.09    5.50
  -3   4  -5   80.59    5.80
   3   4   5   82.09    6.00
  -3   4  -5   80.99    5.30
   3   4   5   90.59    5.70
   3   4   5   72.09    5.70
   3   4   5   74.29    5.20
  -3   4  -5   76.79    6.00
   3   4   5   91.99    5.60
  -3   4  -5   90.99    6.30
  -3   4  -5   79.59    5.90
   4  -4   5   48.20    3.30
  -4  -4  -5   46.80    3.90
  -4  -4  -5   39.80    3.30
   4  -4   5   46.00    3.50
  -4  -4  -5   39.30    3.30
  -4  -4  -5   44.20    3.60
  -4   4  -5   45.00    3.70
   4   4   5   42.80    3.70
  -4   4  -5   45.80    3.30
   4   4   5   39.20    3.40
  -4   4  -5   39.90    3.60
  -4   4  -5   45.40    3.80
  -5  -4  -5  223.18   15.90
  -5  -4  -5  268.67   15.60
   5  -4   5  272.87   15.40
   5   4   5  262.57   15.60
  -5   4  -5  228.48   16.00
  -5   4  -5  261.47   16.40
   5   4   5  280.87   16.60
   6  -4   5   19.30    2.10
  -6  -4  -5   17.40    1.90
   6  -4   5   21.60    1.90
  -6   4  -5   20.90    2.10
   6   4   5   22.00    2.00
  -6   4  -5   25.40    2.50
   6   4   5   22.50    2.20
   7  -4   5  144.79   10.40
   7  -4   5  170.48    9.50
   7  -4   5  143.59    9.60
  -9   5   5   14.80    1.30
  -9   5   5   18.50    1.50
  -8  -5   5   34.90    2.50
  -8  -5   5   28.50    2.60
   8   5  -5   35.20    3.00
  -8   5   5   26.90    2.70
  -8   5   5   34.20    2.60
   7  -5  -5   17.50    1.70
  -7  -5   5   16.90    1.70
  -7  -5   5   15.00    1.90
  -7  -5   5   15.90    1.60
  -7   5   5   16.30    1.70
   7   5  -5   16.10    2.10
   7   5  -5   12.20    1.30
   7   5  -5   12.90    1.60
  -7   5   5   14.50    1.80
  -7   5   5   12.30    1.60
   7   5  -5   17.80    2.10
  -6  -5   5  105.59    7.80
   6  -5  -5  107.29    7.80
  -6  -5   5  124.89    7.60
  -6  -5   5  131.89    7.60
  -6  -5   5  127.89    7.80
   6  -5  -5  132.99    7.80
   6   5  -5  126.09    8.00
   6   5  -5  122.29    8.40
  -6   5   5  125.69    8.00
   6   5  -5  125.79    8.50
  -6   5   5  105.09    8.20
  -6   5   5  116.49    7.80
  -6   5   5  111.89    7.80
  -6   5   5  112.59    7.80
   5  -5  -5   27.10    2.50
   5  -5  -5   30.20    2.60
  -5  -5   5   24.20    2.50
  -5  -5   5   30.60    2.30
  -5  -5   5   26.80    2.20
  -5  -5   5   29.30    2.40
  -5   5   5   27.80    3.60
  -5   5   5   28.40    2.60
  -5   5   5   29.70    2.60
   5   5  -5   28.20    3.00
   5   5  -5   24.00    2.50
   5   5  -5   29.60    2.80
  -5   5   5   27.40    2.60
   5   5  -5   27.70    2.80
   5   5  -5   31.30    3.10
  -5   5   5   27.20    2.60
  -4  -5   5  459.65   28.50
   4  -5  -5  513.75   29.00
   4  -5  -5  520.95   29.40
  -4  -5   5  522.05   28.60
   4  -5  -5  523.95   29.10
  -4  -5   5  450.55   28.60
  -4   5   5  490.15   29.30
   4   5  -5  487.65   29.30
  -4   5   5  496.25   29.10
  -4   5   5  461.95   29.10
   4   5  -5  546.25   29.80
  -4   5   5  490.65   29.00
   4   5  -5  466.25   28.40
   4   5  -5  477.95   29.20
   4   5  -5  496.75   29.60
   4   5  -5  524.95   29.40
   4   5  -5  523.05   29.50
  -3  -5   5  299.97   15.90
   3  -5  -5  261.97   16.60
   3  -5  -5  285.47   16.40
   3  -5  -5  264.77   16.30
  -3  -5   5  260.57   16.40
   3   5  -5  271.97   16.60
  -3   5   5  286.37   16.60
   3   5  -5  274.07   16.80
   3   5  -5  267.77   16.90
  -3   5   5  260.67   16.40
   3   5  -5  277.27   16.70
   3   5  -5  272.97   16.90
   3   5  -5  277.77   16.60
  -3   5   5  280.47   16.10
  -3   5   5  261.67   16.40
   2  -5  -5   10.70    1.20
  -2  -5   5    9.40    1.00
   2  -5  -5    9.20    1.20
   2  -5  -5    9.50    1.40
  -2  -5   5   11.00    0.90
   2  -5  -5    9.80    1.40
   2  -5  -5   11.10    1.40
   2  -5  -5    9.80    1.30
  -2   5   5    9.70    1.40
   2   5  -5    8.90    1.30
   2   5  -5    9.50    1.50
   2   5  -5   10.30    1.30
  -2   5   5    9.20    1.10
   2   5  -5   12.90    1.70
   2   5  -5    9.60    1.50
  -2   5   5   11.00    1.40
   2   5  -5    9.40    1.30
   2   5  -5   11.20    1.60
  -2   5   5   12.20    1.30
   1  -5  -5   91.69    6.30
   1  -5  -5  104.99    6.90
  -1  -5   5   99.79    6.00
   1  -5  -5  103.59    6.70
   1  -5  -5  100.09    6.60
   1  -5  -5  105.39    6.60
   1   5  -5   97.39    6.80
   1   5  -5  102.29    6.90
   1   5  -5  105.79    7.20
  -1   5   5   92.49    6.40
  -1   5   5   98.59    6.60
   1   5  -5  103.09    6.60
  -1   5   5   98.49    6.60
  -1   5   5  114.09    6.80
   1   5  -5   99.39    6.60
  -1   5   5  108.79    6.30
   1   5  -5   90.59    6.50
   1   5  -5  100.09    7.00
   0  -5   5  219.08   12.60
   0  -5  -5  226.18   13.20
   0  -5  -5  224.28   13.40
   0  -5  -5  207.38   12.70
   0  -5   5  213.18   12.60
   0  -5  -5  202.18   13.20
   0  -5  -5  227.28   13.10
   0  -5   5  195.98   12.60
   0  -5  -5  205.78   12.90
   0   5  -5  213.48   13.50
   0   5   5  210.88   13.20
   0   5  -5  234.48   13.90
   0   5  -5  209.78   13.00
   0   5   5  213.48   13.00
   0   5   5  230.08   12.90
   0   5   5  233.78   13.20
   0   5   5  215.08   13.30
   0   5  -5  212.98   13.50
   0   5  -5  225.78   13.50
   1  -5   5   49.90    3.30
  -1  -5  -5   46.30    3.80
  -1  -5  -5   49.60    3.70
  -1  -5  -5   48.50    3.70
  -1  -5  -5   50.09    3.90
   1  -5   5   50.29    3.40
  -1   5  -5   49.50    4.10
   1   5   5   47.30    3.80
   1   5   5   51.39    3.40
   1   5   5   50.69    3.80
   1   5   5   43.40    3.50
   1   5   5   53.79    3.80
  -1   5  -5   51.19    4.00
  -1   5  -5   46.60    3.70
  -1   5  -5   52.99    4.10
   2  -5   5  358.66   22.00
  -2  -5  -5  370.26   22.20
  -2  -5  -5  370.46   22.20
  -2  -5  -5  395.96   22.70
   2  -5   5  398.76   21.90
  -2  -5  -5  367.36   22.50
  -2   5  -5  388.06   22.70
  -2   5  -5  365.56   22.80
   2   5   5  410.56   22.40
  -2   5  -5  348.47   21.80
   2   5   5  376.26   22.50
   3  -5   5  185.58   10.70
  -3  -5  -5  167.18   10.90
  -3  -5  -5  180.58   11.00
  -3  -5  -5  176.38   11.20
  -3  -5  -5  169.78   11.20
   3  -5   5  175.18   10.80
  -3   5  -5  154.58   11.30
   3   5   5  191.08   11.00
   3   5   5  168.78   11.10
   3   5   5  188.78   11.20
  -3   5  -5  161.08   10.60
  -3   5  -5  168.98   11.20
  -3   5  -5  187.48   11.60
  -4  -5  -5  121.29    8.60
  -4  -5  -5  125.39    8.80
   4  -5   5  143.39    8.70
   4  -5   5  133.79    8.50
  -4  -5  -5  145.89    8.70
  -4  -5  -5  119.79    8.70
  -4   5  -5  133.19    9.10
  -4   5  -5  139.29    8.40
   4   5   5  139.59    9.00
   4   5   5  144.49    8.70
   4   5   5  118.59    8.80
  -4   5  -5  142.09    9.10
  -4   5  -5  139.49    9.00
   5  -5   5   38.00    3.10
   5  -5   5   39.00    2.90
  -5  -5  -5   30.90    3.10
  -5  -5  -5   38.10    3.20
  -5  -5  -5   33.40    2.90
  -5   5  -5   34.70    3.20
  -5   5  -5   34.40    2.80
  -5   5  -5   41.50    3.30
   5   5   5   36.90    3.20
   5   5   5   41.10    3.00
  -6  -5  -5   76.29    5.80
   6  -5   5   91.29    5.60
   6   5   5   91.69    6.40
  -7  -5  -5    7.60    0.70
   7  -5   5    7.50    0.80
  -8  -6   5    3.70    0.60
  -8  -6   5    2.30    0.60
  -8   6   5    3.50    0.60
   8   6  -5    1.90    0.70
  -7  -6   5   -0.50    0.50
  -7  -6   5    0.70    0.40
   7  -6  -5    0.10    0.60
  -7  -6   5    0.30    0.50
   7   6  -5    0.10    0.60
   7   6  -5    1.20    0.80
   7   6  -5    0.50    0.60
  -7   6   5   -0.10    0.70
  -7   6   5    0.70    0.60
  -7   6   5   -0.10    0.40
  -7   6   5   -0.10    0.50
   7   6  -5    0.70    1.00
  -6  -6   5   15.10    1.50
  -6  -6   5   11.50    1.60
  -6  -6   5   15.40    1.60
   6   6  -5   13.80    2.20
   6   6  -5   16.40    2.00
  -6   6   5   14.20    1.70
  -6   6   5   15.50    1.70
  -6   6   5   14.50    1.60
   6   6  -5   13.10    1.70
   6   6  -5   15.60    2.10
  -5  -6   5  104.69    6.60
  -5  -6   5  101.99    6.70
  -5  -6   5  106.99    6.60
   5  -6  -5  106.99    7.10
   5  -6  -5  108.99    7.00
  -5   6   5  105.59    7.10
   5   6  -5   95.89    7.10
  -5   6   5   98.69    7.30
  -5   6   5  115.09    7.00
   5   6  -5  110.49    7.60
   5   6  -5  103.79    7.40
  -5   6   5   91.69    6.90
   5   6  -5  105.49    7.60
   4  -6  -5   11.10    1.60
  -4  -6   5   13.30    1.30
   4  -6  -5   12.50    1.70
  -4  -6   5   11.50    1.30
  -4  -6   5   11.60    1.20
   4  -6  -5   12.60    1.60
  -4   6   5   13.00    1.70
   4   6  -5   11.20    1.60
  -4   6   5   10.80    1.50
   4   6  -5   12.40    1.90
   4   6  -5   11.40    1.70
  -4   6   5   13.40    1.60
   4   6  -5   10.70    1.70
   4   6  -5    9.60    1.70
  -3  -6   5   84.49    5.80
   3  -6  -5  105.89    6.50
   3  -6  -5   87.49    6.10
  -3  -6   5   84.19    5.90
  -3  -6   5   91.39    5.90
   3  -6  -5   92.69    6.40
   3  -6  -5   89.89    6.70
   3   6  -5   96.99    6.50
  -3   6   5  100.69    6.50
   3   6  -5   93.39    6.80
  -3   6   5   95.29    6.40
   3   6  -5   93.49    6.80
   3   6  -5   96.09    6.50
   3   6  -5   99.49    6.60
   3   6  -5   92.79    6.80
  -3   6   5   96.89    6.40
   2  -6  -5    3.10    1.30
   2  -6  -5    3.30    1.00
   2  -6  -5    2.40    0.60
  -2  -6   5    3.10    0.60
  -2  -6   5    3.00    0.60
   2  -6  -5    3.40    0.80
   2  -6  -5    1.80    0.90
   2  -6  -5    2.60    0.90
  -2  -6   5    2.90    0.60
   2   6  -5    4.00    1.20
   2   6  -5    3.20    0.90
  -2   6   5    3.20    0.90
  -2   6   5    2.50    1.10
  -2   6   5    4.90    1.10
   2   6  -5    4.70    1.30
   2   6  -5    3.70    1.00
   2   6  -5    3.00    1.20
   2   6  -5    5.10    1.30
   2   6  -5    4.70    1.30
   1  -6  -5   50.69    3.80
   1  -6  -5   43.70    3.80
  -1  -6   5   44.00    3.00
  -1  -6   5   44.80    3.10
  -1  -6   5   46.70    3.00
   1  -6  -5   46.30    3.50
   1  -6  -5   47.10    3.60
  -1   6   5   46.80    3.60
   1   6  -5   47.50    4.00
   1   6  -5   44.20    3.50
  -1   6   5   42.10    3.50
   1   6  -5   43.70    3.70
  -1   6   5   37.70    3.00
   1   6  -5   46.90    4.10
   1   6  -5   45.50    3.90
  -1   6   5   38.80    4.30
   0  -6   5    9.40    1.00
   0  -6  -5   10.40    1.70
   0  -6  -5    9.70    1.40
   0  -6  -5    8.60    1.30
   0  -6  -5    8.20    1.50
   0  -6  -5    9.60    1.00
   0  -6   5    8.80    1.00
   0  -6   5    8.80    1.00
   0   6  -5    8.90    1.50
   0   6  -5    9.60    1.50
   0   6  -5    8.90    1.50
   0   6   5    7.90    1.30
   0   6   5    8.20    1.30
   0   6   5    6.30    1.50
   0   6  -5   10.00    1.80
   0   6  -5    9.30    1.70
  -1  -6  -5 1768.12   95.59
   1  -6   5 1679.13   94.99
   1  -6   5 1725.23   94.99
  -1  -6  -5 1470.75   94.89
  -1  -6  -5 1514.65   95.39
  -1  -6  -5 1826.32   95.79
   1   6   5 1647.34   95.59
   1   6   5 1679.43   95.59
  -1   6  -5 1784.22   95.89
  -1   6  -5 1591.94   95.69
  -1   6  -5 1752.72   96.29
   2  -6   5   77.99    5.00
  -2  -6  -5   81.69    5.80
   2  -6   5   70.49    5.00
  -2  -6  -5   78.19    5.50
  -2  -6  -5   86.39    5.70
   2  -6   5   76.79    5.20
  -2  -6  -5   73.39    5.40
   2   6   5   80.39    5.60
   2   6   5   80.19    5.40
   2   6   5   74.49    5.50
  -2   6  -5   68.49    5.60
   3  -6   5   83.79    5.10
   3  -6   5   71.79    5.00
  -3  -6  -5   76.39    5.60
  -3  -6  -5   68.69    5.30
  -3  -6  -5   79.69    5.40
   3  -6   5   76.29    5.20
  -3   6  -5   66.09    4.80
   3   6   5   78.29    5.40
   3   6   5   75.59    5.50
  -3   6  -5   73.29    5.80
  -3   6  -5   82.69    5.70
  -3   6  -5   68.39    5.60
   3   6   5   71.59    5.10
   4  -6   5    0.50    0.60
   4  -6   5    0.30    0.50
   4  -6   5    1.10    0.70
  -4  -6  -5    1.50    0.80
  -4  -6  -5    1.50    0.70
  -4  -6  -5    1.30    0.90
  -4   6  -5    0.40    0.70
   4   6   5    1.90    0.80
   4   6   5    2.40    0.70
   4   6   5    2.30    0.80
  -4   6  -5    0.70    0.40
  -4   6  -5    1.50    0.70
  -4   6  -5    0.20    0.50
  -5  -6  -5   13.70    1.60
   5  -6   5   10.60    1.30
   5  -6   5   12.20    1.80
  -5  -6  -5   12.40    1.50
   5   6   5   15.00    1.70
  -5   6  -5   14.30    1.70
  -5   6  -5   14.40    1.80
  -5   6  -5   11.70    1.10
   6  -6   5    2.50    0.60
   6  -6   5    1.00    0.70
   6  -6   5    2.90    0.70
  -6   6  -5    3.00    0.70
   6   6   5    4.00    0.90
   6   6   5    2.00    0.60
  -7  -7   5    2.00    0.70
  -7  -7   5    2.00    0.60
   7   7  -5    1.60    0.70
   7   7  -5    2.60    0.60
   7   7  -5    4.40    1.00
  -6  -7   5    0.20    0.50
  -6  -7   5   -0.50    0.60
  -6  -7   5    0.30    0.40
   6  -7  -5    0.30    0.60
   6   7  -5    0.20    0.60
   6   7  -5   -0.10    0.50
  -6   7   5    0.50    0.40
   6   7  -5    0.20    0.60
  -6   7   5    0.30    0.50
   6   7  -5    0.00    0.40
  -5  -7   5   46.50    3.40
   5  -7  -5   52.49    3.90
  -5  -7   5   47.80    3.60
  -5   7   5   52.79    3.60
   5   7  -5   51.09    3.90
  -5   7   5   47.80    3.80
   5   7  -5   50.19    4.10
   5   7  -5   50.79    4.30
  -5   7   5   47.70    3.70
  -4  -7   5  183.88   11.60
  -4  -7   5  190.18   11.40
   4  -7  -5  188.98   13.20
   4  -7  -5  175.68   11.90
   4  -7  -5  192.38   12.00
  -4  -7   5  184.38   11.80
  -4   7   5  207.98   12.00
   4   7  -5  202.18   12.20
   4   7  -5  194.48   12.40
   4   7  -5  188.78   12.10
  -3  -7   5   89.09    5.90
   3  -7  -5   88.09    6.40
   3  -7  -5   88.99    6.50
   3  -7  -5  104.39    6.60
  -3  -7   5   91.49    6.10
  -3   7   5   89.19    6.40
   3   7  -5   89.49    6.80
   3   7  -5  100.99    6.90
   3   7  -5  105.79    7.00
   3   7  -5   96.79    6.60
  -3   7   5   92.19    6.40
   3   7  -5   94.59    6.50
   2  -7  -5   30.90    2.90
   2  -7  -5   32.90    3.00
  -2  -7   5   31.70    2.80
   2  -7  -5   33.90    2.90
  -2  -7   5   34.10    2.40
  -2   7   5   27.30    2.60
  -2   7   5   33.50    2.80
   2   7  -5   31.10    3.10
   2   7  -5   35.70    3.20
   2   7  -5   28.20    3.10
  -2   7   5   27.00    2.70
   2   7  -5   35.40    2.90
   2   7  -5   26.90    2.60
   1  -7  -5    2.80    1.00
   1  -7  -5    1.80    0.60
  -1  -7   5    3.40    0.60
   1  -7  -5    3.00    1.00
   1  -7  -5    5.50    1.20
  -1  -7   5    5.80    1.00
  -1  -7   5    3.20    0.70
   1  -7  -5    2.90    0.90
   1   7  -5    3.40    1.10
   1   7  -5    2.60    1.00
  -1   7   5    2.20    0.80
   1   7  -5    3.00    0.90
   1   7  -5    4.30    1.30
   1   7  -5    2.10    0.80
  -1   7   5    4.10    1.00
  -1   7   5    3.60    1.00
   0  -7  -5  227.28   14.20
   0  -7  -5  223.78   14.50
   0  -7   5  215.28   13.60
   0  -7   5  223.68   13.70
   0  -7   5  242.88   14.50
   0  -7  -5  245.18   14.40
   0  -7  -5  257.37   14.40
   0   7   5  214.98   14.10
   0   7   5  233.18   14.20
   0   7  -5  208.48   14.40
   0   7  -5  238.68   14.60
   0   7  -5  222.78   13.90
   0   7  -5  233.48   14.50
   0   7  -5  258.37   15.20
  -1  -7  -5   -0.20    0.90
  -1  -7  -5   -0.10    0.50
   1  -7   5    0.30    0.50
   1  -7   5   -0.10    0.60
   1  -7   5    0.20    0.40
  -1  -7  -5    0.30    0.70
  -1  -7  -5   -0.30    0.70
  -1  -7  -5   -0.20    0.60
  -1  -7  -5   -0.20    0.40
  -1   7  -5   -0.20    0.50
  -1   7  -5    0.40    0.60
  -1   7  -5    0.50    0.70
  -1   7  -5    0.10    0.60
   1   7   5    0.70    0.60
   1   7   5    0.80    0.60
   2  -7   5  144.09    8.80
  -2  -7  -5  140.29    9.10
   2  -7   5  140.89    8.60
  -2  -7  -5  157.48    9.30
  -2  -7  -5  134.19    9.30
  -2   7  -5  122.69    9.20
  -2   7  -5  137.09    9.50
   2   7   5  138.99    9.10
  -3  -7  -5   63.59    4.80
  -3  -7  -5   49.90    4.10
   3  -7   5   56.39    4.40
   3   7   5   46.80    3.60
   3   7   5   55.49    4.00
   3   7   5   57.09    4.20
   4  -7   5    0.90    0.50
   4  -7   5    1.90    0.70
  -4  -7  -5    1.00    0.70
  -4  -7  -5    0.50    0.50
   4   7   5    0.40    0.50
  -4   7  -5    1.30    0.80
  -4   7  -5    2.00    0.70
  -4   7  -5    0.60    0.60
   4   7   5    1.60    0.70
  -5  -7  -5   12.90    1.40
   5  -7   5   18.70    1.60
   5   7   5   17.30    1.70
  -5   7  -5   14.70    1.60
  -5   7  -5   16.90    1.60
  -6  -8   5   -0.20    0.40
  -6  -8   5    0.20    0.30
   6   8  -5    0.10    0.40
  -6   8   5    0.40    0.40
   6   8  -5    0.20    0.40
  -5  -8   5  101.29    6.10
  -5   8   5   85.69    5.50
   5   8  -5   86.49    5.90
   5   8  -5   86.69    6.00
   4   8  -5   41.70    3.60
   4   8  -5   41.70    3.50
   4   8  -5   39.60    3.60
  -4   8   5   45.60    3.40
   4   8  -5   48.00    3.70
  -3  -8   5   85.99    5.00
  -3  -8   5   70.09    5.00
   3  -8  -5   70.79    5.30
   3  -8  -5   80.49    5.50
   3   8  -5   78.89    5.70
  -3   8   5   83.09    5.40
   3   8  -5   64.89    5.50
   3   8  -5   79.59    5.50
   2  -8  -5    5.70    1.20
  -2  -8   5    5.40    0.80
  -2  -8   5    5.50    1.00
   2  -8  -5    8.20    1.30
   2   8  -5    5.50    1.20
  -2   8   5    6.10    1.10
  -2   8   5    3.80    0.90
  -2   8   5    5.10    0.90
   2   8  -5    7.30    1.30
   2   8  -5    7.80    1.20
  -1  -8   5    5.40    0.90
  -1  -8   5    6.30    1.10
   1  -8  -5    2.10    1.00
   1  -8  -5    4.60    1.10
   1   8  -5    5.00    0.90
  -1   8   5    4.20    1.00
   1   8  -5    4.30    1.20
   1   8  -5    3.80    1.30
   0  -8   5   17.10    1.70
   0  -8  -5   18.80    2.00
   0  -8  -5   16.80    1.90
   0  -8   5   21.10    1.90
   0  -8  -5   15.80    2.00
   0   8   5   14.70    1.50
   0   8  -5   22.00    2.70
   0   8  -5   17.90    2.10
   0   8  -5   15.00    1.90
   0   8  -5   20.20    1.80
   0   8   5   19.20    1.90
  -1  -8  -5   13.70    1.70
  -1  -8  -5   15.60    1.90
  -1  -8  -5   14.90    1.80
   1  -8   5   13.90    1.40
   1  -8   5   12.70    1.50
   1   8   5   13.90    1.70
  -1   8  -5   15.40    2.00
  -1   8  -5   15.70    1.90
  -1   8  -5   16.30    2.10
  -2  -8  -5   25.10    2.50
   2  -8   5   23.50    2.00
  -2  -8  -5   28.70    2.60
  -2  -8  -5   22.00    2.30
  -2   8  -5   28.50    2.70
   2   8   5   28.10    2.40
  -2   8  -5   20.40    2.30
   3  -8   5   43.30    3.30
  -3  -8  -5   52.69    4.30
  -3  -8  -5   44.80    3.70
   3  -8   5   50.69    3.50
   3   8   5   54.29    4.00
  -3   8  -5   52.99    4.10
   4  -8   5    0.40    0.50
  -4  -8  -5    1.10    0.50
   4  -8   5    0.50    0.40
   4   8   5    1.80    0.60
  -4   8  -5    1.70    0.60
  -4   8  -5    0.80    0.50
  -5  -9   5    0.00    0.30
  -5   9   5    0.00    0.30
   5   9  -5   -0.10    0.30
   5   9  -5   -0.10    0.30
  -4  -9   5   35.90    2.50
  -3  -9   5    8.80    1.10
  -3  -9   5    9.50    1.10
   3  -9  -5    9.00    1.20
   3   9  -5    9.20    1.20
  -3   9   5   11.00    1.20
   3   9  -5    6.80    1.20
  -2  -9   5   35.60    2.40
   2  -9  -5   29.60    2.60
  -2  -9   5   33.60    2.50
  -2   9   5   34.30    3.20
   2   9  -5   29.30    3.00
   2   9  -5   29.90    2.50
  -1  -9   5    2.40    0.50
  -1  -9   5    2.20    0.70
   1   9  -5    2.60    1.00
   1   9  -5    2.20    0.60
   1   9  -5    2.80    0.80
  -1   9   5    2.10    0.70
   0  -9   5    0.30    0.40
   0  -9  -5    1.60    0.70
   0  -9   5    0.10    0.40
   0   9  -5   -0.10    0.50
   0   9  -5    0.70    0.80
   0   9  -5    0.50    0.50
  -1  -9  -5    1.40    0.60
  -1  -9  -5    1.30    0.60
   1  -9   5    1.20    0.40
   1  -9   5    0.70    0.50
  -1   9  -5    1.80    0.80
  -1   9  -5    1.00    0.50
   1   9   5    0.80    0.50
  -1   9  -5    0.90    0.70
  -2  -9  -5    5.60    0.90
   2  -9   5    3.40    0.70
   2  -9   5    3.70    0.60
  -2  -9  -5    4.10    0.80
  -2   9  -5    3.80    0.70
  -2   9  -5    2.80    0.80
  -2   9  -5    3.30    0.90
   2   9   5    4.80    0.80
  -3  -9  -5   15.90    1.40
  -3  -9  -5   12.80    1.30
   3   9   5   14.00    1.30
  -3   9  -5   16.70    1.40
  -1 -10   5   21.60    1.50
  -1  10   5   20.60    1.60
 -10   0   6   85.59    5.60
 -10   0   6   83.79    5.10
  -9   0   6   -0.10    0.40
  -9   0   6    0.20    0.70
  -9   0   6    1.40    0.80
  -9   0   6   -0.20    0.50
  -8   0   6   34.00    2.50
  -8   0   6   34.70    3.00
  -8   0   6   21.80    2.70
  -8   0   6   29.10    2.60
  -8   0   6   29.90    2.40
   8   0  -6   23.10    2.40
  -8   0   6   31.40    3.20
  -7   0   6    0.00    0.80
  -7   0   6    0.20    0.40
   7   0  -6   -0.50    0.60
  -7   0   6    1.00    0.50
  -7   0   6    0.10    0.60
   7   0  -6   -0.40    0.50
   7   0  -6    0.00    0.70
  -7   0   6    0.50    0.60
  -7   0   6    0.00    0.70
   6   0  -6 1038.80   59.89
  -6   0   6 1084.59   60.09
   6   0  -6 1045.00   60.09
  -6   0   6 1037.70   59.89
   6   0  -6 1010.70   59.89
  -6   0   6 1060.59   59.59
   5   0  -6   -0.20    0.50
  -5   0   6    0.80    0.70
   5   0  -6    0.70    0.70
  -5   0   6    0.40    0.50
   5   0  -6    0.30    0.50
  -4   0   6   24.80    1.80
  -3   0   6    1.30    0.30
  -2   0   6  189.98   11.10
  -2   0   6  195.88   11.10
  -1   0   6    0.40    0.20
   0   0  -6 1411.86   80.69
  -2   0  -6 2878.41  161.68
  -2   0  -6 2844.12  162.38
  -3   0  -6    4.40    1.30
   4   0   6   65.49    4.40
   4   0   6   53.99    4.30
   4   0   6   63.19    4.20
  -4   0  -6   55.29    4.70
  -4   0  -6   51.89    4.40
  -4   0  -6   65.19    5.30
  -4   0  -6   64.89    4.50
   5   0   6    0.10    0.50
   5   0   6   -0.20    0.70
  -5   0  -6    2.10    0.90
   5   0   6   -1.10    0.60
  -5   0  -6    0.10    0.40
  -5   0  -6    0.00    0.70
   5   0   6    0.00    0.60
  -6   0  -6    4.90    1.40
   6   0   6    4.60    0.90
   6   0   6    5.60    1.20
  -6   0  -6    5.30    1.10
   6   0   6    4.60    1.10
   6   0   6    5.30    1.30
   7   0   6    0.00    0.40
  -7   0  -6    0.10    0.40
   7   0   6    0.70    0.60
   8   0   6    1.50    0.50
  -8   0  -6    1.60    0.50
 -10  -1   6    6.00    0.90
 -10  -1   6    4.70    0.60
 -10   1   6    5.70    0.90
 -10   1   6    4.40    0.90
  10   1  -6    5.20    0.90
  -9  -1   6   25.20    2.30
  -9  -1   6   27.80    2.70
  -9  -1   6   26.50    2.10
  -9   1   6   31.00    3.00
  -9   1   6   22.20    2.20
  -9   1   6   23.40    2.00
  -9   1   6   30.00    2.50
  -8  -1   6   83.39    5.20
  -8  -1   6   77.99    5.60
  -8  -1   6   75.79    5.90
  -8  -1   6   72.99    5.10
  -8  -1   6   83.69    5.40
  -8  -1   6   80.99    6.10
  -8   1   6   75.79    5.60
  -8   1   6   72.69    5.30
   8   1  -6   64.99    5.10
  -8   1   6   65.89    5.00
  -8   1   6   87.99    5.40
  -8   1   6   82.49    6.20
  -7  -1   6   19.80    2.40
  -7  -1   6   20.00    1.80
  -7  -1   6   17.50    2.10
  -7  -1   6   18.80    2.00
  -7  -1   6   19.50    1.80
  -7  -1   6   14.00    1.90
   7  -1  -6   15.70    1.80
  -7   1   6   17.50    2.00
  -7   1   6   20.10    1.90
  -7   1   6   19.10    1.80
  -7   1   6   19.10    2.50
   7   1  -6   19.60    2.10
   7   1  -6   17.60    1.90
   7   1  -6   19.00    2.00
  -7   1   6   19.10    2.10
  -7   1   6   17.60    2.00
  -6  -1   6  246.78   14.20
  -6  -1   6  225.78   13.30
  -6  -1   6  237.38   13.40
   6  -1  -6  202.68   13.60
  -6  -1   6  233.08   13.80
   6  -1  -6  213.38   13.60
  -6   1   6  239.28   13.60
  -6   1   6  223.68   13.40
  -6   1   6  230.58   13.70
   6   1  -6  212.68   13.60
   6   1  -6  219.98   13.90
  -6   1   6  223.18   13.80
   6   1  -6  204.48   13.60
   5  -1  -6 1029.80   59.59
   5  -1  -6  961.90   59.39
  -5  -1   6 1023.40   59.29
  -5  -1   6 1061.19   59.09
  -5  -1   6 1042.50   59.09
   5   1  -6 1109.99   59.79
  -5   1   6  967.10   59.39
  -5   1   6 1068.89   59.19
  -5   1   6 1000.80   59.19
   5   1  -6 1040.60   59.59
  -5   1   6 1083.79   59.69
   5   1  -6 1099.89   59.59
  -4  -1   6   14.60    1.20
   4  -1  -6   16.00    1.40
  -4  -1   6   13.40    1.10
  -4   1   6   13.90    1.30
  -4   1   6   13.00    1.20
  -4   1   6   13.70    1.20
   3  -1  -6    0.30    0.50
  -3   1   6    0.70    0.30
  -3   1   6    1.30    0.40
  -2  -1   6  494.65   28.20
  -2   1   6  491.55   28.50
  -2   1   6  510.55   28.50
   1  -1  -6  480.95   25.40
  -1  -1   6  416.96   25.30
  -1   1   6  470.25   25.50
  -1   1   6  415.26   25.60
   0  -1  -6   66.39    4.10
   0   1   6   68.49    4.40
  -1  -1  -6 1028.00   58.49
   1   1   6 1044.60   58.49
   1   1   6 1022.00   58.69
   2  -1   6  179.28   11.10
  -2  -1  -6  190.58   11.90
   2  -1   6  183.28   11.00
  -2  -1  -6  186.98   11.40
  -2  -1  -6  197.58   11.10
   2   1   6  184.78   11.20
  -2   1  -6  171.48   11.60
   2   1   6  186.18   11.30
  -2   1  -6  191.58   11.90
   2   1   6  194.68   11.10
  -2   1  -6  187.78   11.80
   3  -1   6  460.65   25.10
  -3  -1  -6  402.26   25.10
  -3  -1  -6  457.25   24.00
   3  -1   6  395.06   24.40
  -3  -1  -6  416.76   24.60
   3  -1   6  422.26   24.40
   3  -1   6  411.46   24.20
  -3  -1  -6  423.16   24.20
  -3  -1  -6  419.66   25.00
  -3  -1  -6  387.66   24.60
   3   1   6  428.06   24.70
  -3   1  -6  388.06   24.70
  -3   1  -6  418.76   25.10
  -3   1  -6  435.56   24.60
   3   1   6  418.06   24.40
  -3   1  -6  426.46   25.00
  -3   1  -6  399.76   24.30
   3   1   6  409.46   24.20
   3   1   6  411.46   24.40
  -4  -1  -6  377.66   22.70
   4  -1   6  384.86   21.60
  -4  -1  -6  351.66   22.30
   4  -1   6  364.86   21.70
   4  -1   6  381.06   23.20
  -4  -1  -6  363.66   21.90
  -4  -1  -6  319.67   21.70
   4  -1   6  323.37   21.70
   4   1   6  397.56   21.90
  -4   1  -6  360.26   22.30
  -4   1  -6  366.26   22.00
  -4   1  -6  383.76   21.80
  -4   1  -6  371.66   22.50
  -4   1  -6  384.66   22.80
   4   1   6  355.66   21.80
   4   1   6  396.06   21.60
   4   1   6  370.86   22.10
   5  -1   6   58.79    4.40
   5  -1   6   51.59    4.00
  -5  -1  -6   54.09    4.30
   5  -1   6   63.19    4.40
   5  -1   6   58.09    4.60
  -5  -1  -6   56.99    4.90
   5   1   6   58.69    4.30
   5   1   6   56.69    4.40
  -5   1  -6   51.59    4.40
  -5   1  -6   53.59    4.20
  -5   1  -6   56.79    5.00
   5   1   6   56.69    4.00
   5   1   6   52.89    4.50
   6  -1   6   34.00    3.20
   6  -1   6   34.70    2.80
   6  -1   6   35.40    3.00
   6  -1   6   36.90    3.30
  -6  -1  -6   40.50    3.30
   6   1   6   35.50    3.10
  -6   1  -6   39.90    3.70
  -6   1  -6   37.70    3.10
   6   1   6   30.30    3.00
   7  -1   6   67.39    4.60
  -7  -1  -6   77.89    5.10
   7  -1   6   61.79    5.00
  -7   1  -6   79.09    5.00
   8  -1   6    2.60    0.60
  -8   1  -6    1.40    0.40
   8   1   6    2.00    0.60
 -10  -2   6   -0.10    0.40
 -10  -2   6   -0.10    0.30
  10   2  -6    0.30    0.50
  10   2  -6   -0.60    0.30
 -10   2   6   -0.30    0.30
 -10   2   6    0.00    0.40
  -9  -2   6    5.10    1.00
  -9  -2   6    5.00    0.80
  -9  -2   6    3.90    0.90
   9   2  -6    2.80    0.80
  -9   2   6    4.30    1.50
  -9   2   6    6.30    1.40
  -9   2   6    2.80    1.10
   9   2  -6    4.90    1.00
  -9   2   6    5.80    1.00
  -8  -2   6    0.50    0.50
  -8  -2   6    1.40    0.70
  -8  -2   6    1.70    0.80
  -8  -2   6    0.80    0.50
  -8  -2   6    1.80    0.70
  -8   2   6    0.40    0.80
  -8   2   6    3.50    1.00
  -8   2   6    1.20    0.70
   8   2  -6    0.10    0.50
  -8   2   6    1.70    0.60
   8   2  -6    2.30    0.90
  -8   2   6    1.00    0.70
  -8   2   6    0.10    0.60
  -8   2   6    3.60    1.60
   8   2  -6    3.40    1.20
  -7  -2   6   17.00    2.10
  -7  -2   6   15.30    1.80
  -7  -2   6   16.10    1.90
  -7  -2   6   12.70    1.90
  -7  -2   6   16.10    1.60
  -7   2   6   14.10    1.70
  -7   2   6   16.90    2.30
  -7   2   6   17.80    1.90
   7   2  -6   11.90    1.70
  -7   2   6   13.70    1.50
   7   2  -6   12.60    1.70
  -7   2   6   14.60    1.80
   7   2  -6   15.80    2.00
  -6  -2   6  782.32   42.90
  -6  -2   6  763.92   42.60
  -6  -2   6  723.13   43.00
  -6  -2   6  653.43   43.30
  -6  -2   6  734.83   42.50
  -6   2   6  773.72   43.00
   6   2  -6  731.93   43.30
  -6   2   6  750.52   43.20
  -6   2   6  728.33   42.70
   6   2  -6  741.73   44.00
  -6   2   6  796.32   42.90
   5  -2  -6   49.70    3.60
   5  -2  -6   44.10    3.60
  -5  -2   6   48.70    3.50
  -5  -2   6   49.80    3.30
   5  -2  -6   48.60    3.50
   5   2  -6   53.99    3.90
  -5   2   6   50.69    3.50
  -5   2   6   51.69    3.50
   5   2  -6   54.29    4.00
   5   2  -6   47.20    3.70
  -5   2   6   49.00    3.70
  -5   2   6   51.89    3.80
   4  -2  -6  296.27   17.60
   4  -2  -6  319.87   17.50
   4  -2  -6  273.07   19.30
   4  -2  -6  302.97   18.30
  -4  -2   6  300.17   17.40
   4   2  -6  301.97   18.00
   4   2  -6  305.57   18.00
  -4   2   6  322.97   17.60
  -4   2   6  296.47   17.70
   4   2  -6  320.07   18.20
  -4   2   6  287.37   17.80
  -4   2   6  298.97   17.70
   3  -2  -6    0.60    0.30
   3  -2  -6    0.10    0.30
   3  -2  -6    0.10    0.40
  -3   2   6    0.40    0.40
  -3   2   6    0.10    0.30
  -3   2   6    0.00    0.30
  -3   2   6    1.10    0.40
   2  -2  -6 1480.95   80.79
   2  -2  -6 1530.35   81.09
   2  -2  -6 1421.86   81.19
  -2   2   6 1274.27   81.79
  -1  -2   6   10.00    0.70
   1  -2  -6   10.60    1.20
   1  -2  -6   11.20    1.00
   1  -2  -6   11.70    1.00
  -1   2   6   10.20    1.00
  -1   2   6   11.40    1.20
  -1   2   6   10.20    1.00
   0  -2  -6  478.25   28.50
   0  -2  -6  489.85   28.10
   0  -2  -6  509.25   28.20
   0   2   6  490.05   28.40
   0   2   6  496.15   28.30
   0   2   6  488.35   28.10
   1  -2   6   60.39    4.10
  -1  -2  -6   69.99    4.30
  -1  -2  -6   68.99    4.30
  -1  -2  -6   63.69    4.50
   1   2   6   68.69    4.40
   1   2   6   67.69    4.50
   1   2   6   69.39    4.30
  -2  -2  -6   23.90    2.20
   2  -2   6   24.50    2.00
  -2  -2  -6   26.50    2.20
  -2  -2  -6   25.30    2.60
  -2  -2  -6   25.00    2.00
   2  -2   6   25.70    1.90
  -2   2  -6   24.20    2.50
  -2   2  -6   27.10    2.40
   2   2   6   26.30    2.20
  -2   2  -6   22.80    1.90
  -2   2  -6   24.60    2.40
  -2   2  -6   28.80    2.60
   2   2   6   24.40    2.10
   2   2   6   26.80    2.00
   2   2   6   25.90    2.30
   3  -2   6   14.00    1.50
  -3  -2  -6   14.80    1.70
  -3  -2  -6   16.00    1.50
  -3  -2  -6   15.90    1.70
  -3  -2  -6   13.20    1.90
  -3  -2  -6   15.80    1.60
  -3   2  -6   12.20    1.80
  -3   2  -6   11.50    1.60
  -3   2  -6   13.70    1.70
   3   2   6   17.00    1.70
  -3   2  -6   17.30    2.10
   3   2   6   14.60    1.50
  -3   2  -6   13.80    1.40
   3   2   6   14.30    1.80
  -4  -2  -6    1.10    0.80
  -4  -2  -6   -0.50    0.70
  -4  -2  -6   -0.10    0.50
  -4  -2  -6    0.00    0.50
  -4  -2  -6    0.10    0.40
   4  -2   6    0.40    0.50
   4  -2   6    0.30    0.50
  -4   2  -6    0.30    0.70
  -4   2  -6    0.30    0.50
   4   2   6    0.00    0.50
  -4   2  -6    0.50    0.70
  -4   2  -6    0.40    0.60
   4   2   6   -0.10    0.40
   4   2   6    0.50    0.60
   4   2   6    0.80    0.70
  -4   2  -6    1.00    0.60
  -5  -2  -6   28.00    3.00
   5  -2   6   33.60    3.20
   5  -2   6   37.40    3.30
   5  -2   6   35.90    3.90
  -5  -2  -6   35.00    3.10
   5  -2   6   33.80    2.80
  -5   2  -6   38.10    3.70
  -5   2  -6   36.90    3.00
   5   2   6   33.60    3.20
   5   2   6   36.50    3.10
  -5   2  -6   32.10    3.00
   5   2   6   34.60    2.70
   6  -2   6  303.47   17.00
  -6  -2  -6  316.27   17.50
   6  -2   6  286.27   17.50
   6  -2   6  259.37   17.30
   6   2   6  263.47   17.20
  -6   2  -6  285.37   17.20
  -6   2  -6  287.97   18.10
   7  -2   6    3.00    0.90
   7  -2   6    2.10    1.30
  -7  -2  -6    2.50    1.10
   7  -2   6    2.30    0.60
  -7   2  -6    2.60    0.70
   7   2   6    2.10    0.80
   7   2   6    1.20    0.70
 -10  -3   6    3.40    0.50
 -10  -3   6    3.10    0.60
 -10   3   6    2.90    0.50
  10   3  -6    3.50    0.80
  -9  -3   6   36.30    2.90
  -9  -3   6   42.30    3.10
   9   3  -6   37.10    3.10
   9   3  -6   35.00    2.90
  -9   3   6   38.00    3.00
  -8  -3   6   56.99    4.00
  -8  -3   6   52.79    3.60
  -8  -3   6   47.80    3.90
  -8  -3   6   51.29    3.80
  -8   3   6   53.19    4.40
   8   3  -6   44.30    4.10
  -8   3   6   42.30    4.20
  -8   3   6   53.59    3.90
  -8   3   6   53.39    4.00
  -8   3   6   51.29    3.90
   8   3  -6   48.80    4.00
  -7  -3   6   68.69    4.70
   7  -3  -6   64.49    4.80
  -7  -3   6   74.09    6.30
  -7  -3   6   74.49    4.80
  -7  -3   6   68.69    5.10
   7   3  -6   66.59    5.30
  -7   3   6   74.09    5.30
   7   3  -6   71.69    5.60
   7   3  -6   70.69    5.10
  -7   3   6   75.59    5.10
  -7   3   6   60.99    4.60
  -7   3   6   66.59    5.00
  -7   3   6   74.89    5.90
  -7   3   6   73.59    5.00
   6  -3  -6  113.99    7.90
  -6  -3   6  136.09    7.80
  -6  -3   6  131.09    8.00
  -6  -3   6  124.59    7.70
  -6  -3   6  114.79    8.80
   6   3  -6  123.69    8.70
   6   3  -6  121.49    8.20
  -6   3   6  139.49    8.90
  -6   3   6  114.59    8.10
   6   3  -6  120.49    8.40
  -6   3   6  126.19    8.00
   6   3  -6  116.79    8.20
  -6   3   6  131.69    8.00
  -5  -3   6  277.87   17.20
   5  -3  -6  304.07   17.30
  -5  -3   6  295.27   17.10
  -5  -3   6  284.37   17.00
  -5   3   6  286.47   17.30
  -5   3   6  295.77   17.60
   5   3  -6  281.37   17.50
  -5   3   6  296.97   17.40
   5   3  -6  291.97   17.60
   5   3  -6  312.27   18.20
  -5   3   6  299.27   17.10
   5   3  -6  301.17   17.80
  -5   3   6  268.97   17.40
   4  -3  -6   28.80    2.20
  -4  -3   6   27.60    1.90
   4  -3  -6   25.70    2.50
   4  -3  -6   23.70    2.10
   4  -3  -6   27.60    2.80
  -4  -3   6   27.60    2.00
  -4   3   6   27.50    2.40
   4   3  -6   28.50    2.60
   4   3  -6   27.80    2.70
  -4   3   6   27.20    2.10
   4   3  -6   29.40    2.50
  -4   3   6   26.80    2.30
   4   3  -6   28.40    2.70
  -4   3   6   26.70    2.20
  -4   3   6   29.10    2.40
   4   3  -6   27.70    2.40
   3  -3  -6  210.18   13.00
   3  -3  -6  222.08   12.20
   3  -3  -6  206.68   12.20
   3  -3  -6  201.38   13.20
  -3  -3   6  199.08   11.80
   3   3  -6  196.18   12.50
  -3   3   6  205.38   12.30
   3   3  -6  198.38   12.50
  -3   3   6  198.18   12.40
  -3   3   6  209.48   12.30
  -3   3   6  216.18   12.40
   3   3  -6  206.68   12.70
   3   3  -6  199.98   12.60
  -3   3   6  208.18   12.50
   3   3  -6  205.98   12.90
  -2  -3   6   82.99    5.00
   2  -3  -6   89.99    5.60
   2  -3  -6   86.59    5.90
   2  -3  -6   93.09    5.60
  -2   3   6   88.29    5.80
  -2   3   6   88.69    5.60
  -2   3   6   87.29    5.60
  -2   3   6   92.09    5.50
  -1  -3   6 1573.54   88.59
   0  -3  -6  788.62   46.40
   0  -3  -6  857.61   46.40
   0  -3  -6  812.42   47.20
   0  -3  -6  833.92   46.80
   0   3   6  833.52   46.50
   0   3   6  809.72   46.60
   0   3  -6  731.13   46.80
   0   3   6  852.41   46.40
   0   3  -6  800.72   47.10
  -1  -3  -6   21.90    1.80
  -1  -3  -6   21.60    1.90
  -1  -3  -6   20.50    2.30
  -1  -3  -6   21.60    2.00
  -1  -3  -6   23.20    1.80
   1  -3   6   19.80    1.60
  -1   3  -6   18.10    2.00
   1   3   6   23.80    2.00
  -1   3  -6   23.30    2.60
   1   3   6   18.20    2.50
  -1   3  -6   18.80    2.00
   1   3   6   19.80    1.70
   1   3   6   20.70    1.90
  -2  -3  -6    3.20    0.80
  -2  -3  -6    3.00    0.70
   2  -3   6    3.30    0.70
  -2  -3  -6    3.10    1.00
   2  -3   6    2.10    0.60
  -2  -3  -6    2.30    0.70
  -2  -3  -6    2.90    0.70
  -2   3  -6    2.90    0.90
   2   3   6    2.10    0.90
  -2   3  -6    3.00    0.60
  -2   3  -6    2.90    1.00
  -2   3  -6    3.30    0.90
   2   3   6    3.20    0.90
   2   3   6    2.10    0.90
   2   3   6    2.20    0.70
   2   3   6    3.10    0.80
  -3  -3  -6   15.60    1.50
  -3  -3  -6   16.20    2.10
   3  -3   6   14.40    1.60
  -3   3  -6   11.60    2.20
  -3   3  -6   11.10    1.40
   3   3   6   16.60    1.60
  -3   3  -6   15.90    2.00
  -4  -3  -6  109.19    8.30
   4  -3   6  123.89    7.70
  -4  -3  -6  125.29    8.20
  -4  -3  -6  127.79    8.00
  -4   3  -6  130.99    7.80
   4   3   6  103.99    7.70
  -4   3  -6  109.29    8.00
   4   3   6  125.19    7.60
  -4   3  -6  135.99    8.40
   4   3   6  125.39    8.20
  -4   3  -6  110.59    8.10
  -5  -3  -6  182.58   11.80
   5  -3   6  182.48   10.80
  -5  -3  -6  176.48   10.40
   5  -3   6  166.58   11.50
  -5   3  -6  166.68   11.50
  -5   3  -6  162.18   11.20
  -5   3  -6  175.28   11.70
  -5   3  -6  182.08   11.80
   6  -3   6   61.39    4.60
   6  -3   6   61.69    4.20
   6  -3   6   61.89    4.50
   6   3   6   60.69    4.60
   6   3   6   67.89    4.70
   6   3   6   58.19    4.40
  -6   3  -6   58.09    4.20
   7  -3   6   67.19    4.70
  -7   3  -6   76.59    4.70
   7   3   6   74.89    5.00
  -9  -4   6    0.40    0.50
  -9  -4   6    0.10    0.40
  -9  -4   6    0.40    0.40
  -9   4   6    0.20    0.50
  -9   4   6    0.70    0.50
   9   4  -6    0.00    0.40
   9   4  -6    0.10    0.50
  -9   4   6    0.10    0.30
   9   4  -6   -0.20    0.40
  -8  -4   6  130.49    8.80
  -8  -4   6  149.09    9.10
  -8   4   6  150.38    9.10
   8   4  -6  153.88    9.60
  -8   4   6  132.69    9.60
   8   4  -6  148.09    9.50
  -7  -4   6   33.70    2.60
  -7  -4   6   30.30    2.90
  -7  -4   6   35.50    2.70
  -7  -4   6   38.60    3.00
   7   4  -6   38.20    3.10
   7   4  -6   35.30    3.30
   7   4  -6   26.50    3.10
  -7   4   6   38.20    3.60
  -7   4   6   34.90    3.00
  -7   4   6   39.20    3.60
  -7   4   6   28.30    2.90
   7   4  -6   35.40    3.50
  -7   4   6   35.90    2.90
  -6  -4   6   55.59    3.60
  -6  -4   6   43.00    3.60
  -6  -4   6   52.49    3.80
  -6  -4   6   46.90    3.90
   6  -4  -6   43.90    3.80
  -6   4   6   55.09    4.00
  -6   4   6   49.20    4.50
   6   4  -6   50.99    4.10
  -6   4   6   45.20    3.80
   6   4  -6   54.49    4.60
  -6   4   6   49.00    3.80
  -6   4   6   56.59    3.60
  -6   4   6   45.30    3.90
  -6   4   6   55.59    5.00
   6   4  -6   50.99    4.00
   6   4  -6   51.99    4.30
   6   4  -6   52.29    4.50
  -5  -4   6   45.40    3.50
  -5  -4   6   47.40    3.30
   5  -4  -6   51.89    3.70
  -5  -4   6   46.40    3.40
   5   4  -6   52.79    4.20
  -5   4   6   50.39    3.90
  -5   4   6   50.29    3.70
  -5   4   6   47.70    3.80
   5   4  -6   51.19    4.00
   5   4  -6   46.10    4.20
  -5   4   6   48.90    3.50
   5   4  -6   54.89    4.40
  -5   4   6   49.99    3.70
  -5   4   6   45.60    3.70
   5   4  -6   45.60    3.80
   4  -4  -6    0.80    0.60
   4  -4  -6    2.10    0.70
  -4  -4   6    0.50    0.50
  -4  -4   6    1.30    0.30
   4  -4  -6    1.20    0.70
  -4   4   6    0.40    0.60
   4   4  -6    1.10    0.80
  -4   4   6    0.90    0.50
  -4   4   6    1.00    0.60
   4   4  -6    1.20    0.70
  -4   4   6    1.60    0.70
   4   4  -6    2.80    1.10
  -4   4   6    0.90    0.50
   4   4  -6    1.50    0.70
   4   4  -6    0.40    0.70
   3  -4  -6   38.60    3.60
   3  -4  -6   43.70    3.10
  -3  -4   6   40.20    2.60
   3  -4  -6   44.50    3.10
   3  -4  -6   40.10    3.40
  -3   4   6   38.80    3.20
  -3   4   6   41.00    2.90
  -3   4   6   39.20    3.20
   3   4  -6   38.60    3.20
   3   4  -6   45.20    3.60
  -3   4   6   38.20    3.20
   3   4  -6   40.90    3.60
  -3   4   6   42.00    3.20
   3   4  -6   43.10    3.40
   3   4  -6   39.50    3.20
  -3   4   6   40.40    3.10
   3   4  -6   40.70    3.50
  -2  -4   6    4.00    0.60
   2  -4  -6    5.70    0.90
   2  -4  -6    5.20    1.00
   2  -4  -6    6.30    1.40
   2  -4  -6    4.70    0.90
   2  -4  -6    4.20    1.00
  -2   4   6    4.50    0.90
   2   4  -6    7.00    1.10
   2   4  -6    7.20    1.00
  -2   4   6    6.10    0.90
  -2   4   6    5.70    1.10
   2   4  -6    5.20    1.50
   2   4  -6    4.60    1.00
   2   4  -6    5.10    1.20
   2   4  -6    5.80    1.10
  -2   4   6    5.40    0.80
   1  -4  -6   31.40    3.00
  -1  -4   6   33.40    2.00
   1  -4  -6   32.40    2.50
   1  -4  -6   33.10    2.50
   1  -4  -6   33.00    3.20
   1  -4  -6   32.90    2.80
   1   4  -6   32.70    2.90
  -1   4   6   34.60    2.40
   1   4  -6   29.70    2.60
  -1   4   6   34.10    2.70
   1   4  -6   33.40    3.00
  -1   4   6   31.40    2.70
   1   4  -6   32.20    2.90
   1   4  -6   27.50    2.50
  -1   4   6   31.70    2.60
   0  -4  -6 1054.39   59.49
   0  -4  -6 1053.59   59.39
   0  -4  -6 1105.79   59.89
   0  -4  -6 1098.39   59.69
   0  -4   6  959.50   58.99
   0   4  -6 1050.29   59.89
   0   4   6 1105.19   59.69
   0   4  -6 1030.00   59.89
   0   4   6 1012.40   59.59
   0   4   6  944.41   59.59
   0   4  -6 1067.09   60.29
   0   4  -6 1029.30   59.89
   0   4   6 1041.10   59.29
   1  -4   6   47.10    3.20
  -1  -4  -6   49.40    3.80
  -1  -4  -6   52.39    3.60
   1  -4   6   48.30    3.30
  -1  -4  -6   45.50    4.80
  -1  -4  -6   51.29    3.70
  -1  -4  -6   50.39    4.30
   1   4   6   52.99    3.80
   1   4   6   53.79    3.70
   1   4   6   48.60    3.40
   1   4   6   43.30    3.70
  -1   4  -6   50.49    4.10
  -1   4  -6   48.10    3.90
  -1   4  -6   49.30    4.20
   1   4   6   51.49    3.80
  -1   4  -6   49.00    3.80
   2  -4   6  590.64   35.50
  -2  -4  -6  640.24   36.10
   2  -4   6  632.24   35.50
  -2  -4  -6  604.14   35.90
  -2  -4  -6  617.44   35.70
  -2  -4  -6  626.64   35.80
  -2   4  -6  615.24   36.50
   2   4   6  632.54   35.80
   2   4   6  658.63   35.60
  -2   4  -6  611.04   36.20
   2   4   6  584.24   36.00
   2   4   6  624.84   35.90
  -2   4  -6  610.94   36.40
   2   4   6  613.84   36.10
  -3  -4  -6    2.30    0.70
  -3  -4  -6    5.30    1.00
   3  -4   6    3.00    0.80
  -3  -4  -6    3.50    1.00
   3  -4   6    2.50    0.80
   3   4   6    5.10    1.20
   3   4   6    5.30    1.10
  -3   4  -6    4.20    1.10
   3   4   6    3.20    0.80
  -3   4  -6    2.60    0.70
  -3   4  -6    3.30    1.10
   4  -4   6  247.38   15.40
  -4  -4  -6  226.98   14.70
  -4  -4  -6  245.88   14.80
   4  -4   6  246.98   14.60
   4   4   6  243.48   15.10
   4   4   6  259.37   15.20
  -4   4  -6  233.28   15.00
   4   4   6  259.47   14.90
  -4   4  -6  241.38   15.20
  -4   4  -6  229.38   15.10
  -4   4  -6  234.58   14.50
   5  -4   6   13.50    1.40
  -5  -4  -6    9.20    1.40
   5  -4   6   13.30    1.60
  -5   4  -6   10.90    1.60
  -5   4  -6   12.50    1.40
  -5   4  -6   14.60    1.80
   5   4   6   15.70    1.80
   6  -4   6   71.49    5.00
   6  -4   6   61.79    4.70
   6  -4   6   77.89    5.50
   6   4   6   73.99    5.00
   6   4   6   76.79    5.10
  -6   4  -6   73.89    4.70
   7  -4   6    0.00    0.30
   7  -4   6   -0.10    0.30
  -7   4  -6    0.40    0.30
   7   4   6    0.00    0.30
   7   4   6   -0.20    0.40
  -9  -5   6    8.70    0.90
   9   5  -6    7.40    1.10
  -9   5   6    5.60    0.80
  -9   5   6    7.10    0.80
  -8  -5   6    5.90    1.00
  -8  -5   6    7.20    1.00
  -8  -5   6    5.80    0.80
   8   5  -6    8.00    1.30
   8   5  -6    3.20    0.90
  -8   5   6    4.60    0.80
  -8   5   6    4.60    0.90
   8   5  -6    4.80    0.80
  -8   5   6    4.20    1.00
   8   5  -6    6.10    1.30
  -7  -5   6   44.10    3.40
  -7  -5   6   47.20    3.30
  -7  -5   6   38.90    3.20
  -7   5   6   43.80    3.40
   7   5  -6   45.70    3.80
   7   5  -6   42.20    3.70
  -7   5   6   41.50    3.30
   7   5  -6   41.50    3.40
  -7   5   6   34.30    3.50
  -6  -5   6   72.39    5.10
  -6  -5   6   86.69    5.50
   6  -5  -6   72.89    5.30
  -6  -5   6   88.49    5.30
   6  -5  -6   67.89    5.60
  -6   5   6   87.29    6.30
  -6   5   6   75.29    5.10
   6   5  -6   91.69    6.50
  -6   5   6   77.09    5.60
  -6   5   6   80.79    5.90
  -6   5   6   84.99    5.60
  -5  -5   6   95.69    6.30
   5  -5  -6   97.09    6.80
  -5  -5   6   96.59    6.40
  -5  -5   6   98.99    6.50
  -5   5   6  110.19    6.90
  -5   5   6   91.39    6.60
   5   5  -6   93.89    6.90
   5   5  -6  113.79    7.30
  -5   5   6  106.29    6.90
  -5   5   6  105.79    7.00
   5   5  -6  102.49    7.10
  -5   5   6  106.49    7.20
   5   5  -6  102.39    7.40
  -4  -5   6   52.49    3.60
   4  -5  -6   56.39    4.40
   4  -5  -6   57.39    4.10
  -4  -5   6   48.30    3.70
   4  -5  -6   59.09    4.10
   4   5  -6   58.39    4.40
   4   5  -6   56.79    4.40
  -4   5   6   51.79    3.70
   4   5  -6   56.39    4.70
   4   5  -6   63.89    4.80
   4   5  -6   58.09    4.40
  -4   5   6   51.19    4.00
  -4   5   6   57.09    4.20
  -4   5   6   57.19    4.20
  -4   5   6   52.89    4.10
   4   5  -6   49.10    4.20
   3  -5  -6    1.20    0.70
  -3  -5   6    1.00    0.40
   3  -5  -6    1.40    0.60
  -3  -5   6    0.90    0.40
   3  -5  -6    0.90    0.80
  -3   5   6    0.20    0.50
   3   5  -6    0.70    0.70
   3   5  -6    1.10    0.80
   3   5  -6    1.10    0.70
  -3   5   6    1.40    0.80
   3   5  -6    0.80    0.70
  -3   5   6    0.50    0.60
   3   5  -6    0.60    0.70
   3   5  -6    1.30    0.90
  -3   5   6    1.00    0.50
   2  -5  -6  313.27   18.60
   2  -5  -6  297.97   18.60
   2  -5  -6  329.07   18.90
  -2  -5   6  328.87   18.00
   2  -5  -6  319.07   19.10
  -2   5   6  295.87   18.60
   2   5  -6  324.27   18.80
   2   5  -6  339.07   19.40
   2   5  -6  316.37   18.90
   2   5  -6  300.57   18.80
  -2   5   6  336.17   18.90
  -2   5   6  315.47   18.80
   2   5  -6  306.57   18.70
  -2   5   6  303.37   18.70
  -2   5   6  282.37   18.30
   2   5  -6  314.27   19.30
   2   5  -6  323.37   19.30
   1  -5  -6  196.18   11.20
  -1  -5   6  159.98   10.60
   1  -5  -6  169.98   11.80
   1  -5  -6  187.68   11.60
  -1  -5   6  186.68   10.60
   1  -5  -6  183.68   11.30
   1  -5  -6  187.68   11.20
   1   5  -6  184.88   11.70
  -1   5   6  173.48   10.90
  -1   5   6  173.18   11.30
   1   5  -6  183.18   11.70
   1   5  -6  181.48   11.20
  -1   5   6  195.58   11.40
  -1   5   6  199.48   11.50
  -1   5   6  171.18   11.10
   1   5  -6  189.78   11.60
   1   5  -6  196.48   12.00
   1   5  -6  172.88   11.20
   1   5  -6  173.88   11.20
   0  -5   6  103.49    6.70
   0  -5  -6  106.49    7.30
   0  -5  -6  115.59    7.90
   0  -5  -6  113.99    7.60
   0  -5  -6  122.59    7.30
   0  -5  -6  116.59    7.30
   0   5   6  113.09    7.20
   0   5  -6  108.89    7.60
   0   5   6  105.29    7.40
   0   5  -6  105.39    7.60
   0   5   6  121.19    7.60
   0   5  -6  112.89    7.60
   0   5  -6  103.89    7.10
   0   5  -6  111.79    7.90
   0   5   6  114.79    7.40
   0   5   6  122.39    7.10
  -1  -5  -6  423.46   23.40
   1  -5   6  397.66   22.90
  -1  -5  -6  394.76   23.50
  -1  -5  -6  408.76   23.70
  -1  -5  -6  423.76   23.40
   1  -5   6  369.36   22.90
   1  -5   6  374.96   22.80
  -1   5  -6  383.46   23.70
   1   5   6  402.06   23.60
   1   5   6  407.96   23.50
  -1   5  -6  382.66   24.00
  -1   5  -6  388.96   23.90
  -1   5  -6  389.56   23.70
   1   5   6  403.96   23.50
   2  -5   6   33.40    2.60
  -2  -5  -6   33.20    2.80
   2  -5   6   34.50    2.50
  -2  -5  -6   38.00    3.60
  -2  -5  -6   30.00    2.70
  -2  -5  -6   28.30    2.80
   2   5   6   35.10    2.90
   2   5   6   29.90    2.70
  -2   5  -6   32.20    3.20
  -2   5  -6   34.90    3.10
   2   5   6   30.10    2.90
  -2   5  -6   35.30    3.30
   2   5   6   32.90    3.00
  -3  -5  -6  310.37   17.80
   3  -5   6  303.07   17.80
  -3  -5  -6  312.87   18.10
  -3  -5  -6  302.37   18.20
   3  -5   6  310.77   17.60
  -3   5  -6  284.57   18.40
   3   5   6  298.77   18.10
  -3   5  -6  305.17   18.20
   3   5   6  291.87   17.90
  -3   5  -6  306.87   18.60
  -3   5  -6  255.97   17.30
   4  -5   6  133.09    8.60
  -4  -5  -6  147.69    9.60
   4  -5   6  138.99    8.40
  -4  -5  -6  138.59    8.80
  -4   5  -6  134.59    9.10
  -4   5  -6  124.19    8.90
   4   5   6  136.19    8.90
   4   5   6  130.69    8.80
  -4   5  -6  124.99    8.90
  -5  -5  -6   20.10    2.00
  -5  -5  -6   18.80    1.90
   5   5   6   21.90    2.20
   5   5   6   22.00    2.00
  -5   5  -6   19.70    2.00
  -5   5  -6   23.60    1.70
  -6   5  -6    6.60    0.90
   6   5   6    5.40    0.90
  -8  -6   6    2.30    0.50
  -8  -6   6    4.30    1.00
  -8  -6   6    3.10    0.70
   8   6  -6    1.30    0.50
  -8   6   6    3.60    0.70
   8   6  -6    2.90    0.80
   8   6  -6    1.90    0.80
  -7  -6   6    0.40    0.50
  -7  -6   6    0.80    0.40
  -7  -6   6    0.30    0.60
   7   6  -6    0.00    0.50
  -7   6   6    0.90    0.60
   7   6  -6    0.30    0.70
   7   6  -6    0.90    0.50
  -7   6   6    0.50    0.50
  -7   6   6    0.40    0.80
   7   6  -6    0.30    0.70
  -6  -6   6  115.49    6.90
  -6   6   6   97.59    6.90
   6   6  -6  101.39    7.40
   6   6  -6  119.69    7.80
  -6   6   6  116.59    7.20
   6   6  -6   97.09    7.40
  -6   6   6   97.49    7.00
   5  -6  -6    4.60    1.20
  -5  -6   6    0.40    0.60
  -5  -6   6    2.20    0.70
  -5  -6   6    2.40    0.60
   5  -6  -6    1.60    0.70
  -5   6   6    1.80    0.80
   5   6  -6    1.30    0.70
  -5   6   6    1.80    0.70
   5   6  -6    2.20    1.10
  -5   6   6    1.70    0.70
   5   6  -6    2.90    1.10
   5   6  -6    1.90    0.90
  -4  -6   6  864.31   51.09
   4  -6  -6  909.91   51.89
  -4  -6   6  789.72   50.89
   4  -6  -6  874.41   51.39
   4  -6  -6  949.31   51.69
  -4   6   6  951.80   51.59
   4   6  -6  834.42   51.79
  -4   6   6  893.31   51.59
   4   6  -6  982.60   52.09
   4   6  -6  903.01   52.19
  -4   6   6  868.71   51.69
   4   6  -6  923.71   51.79
  -3  -6   6    1.00    0.50
   3  -6  -6    1.90    0.80
  -3  -6   6    1.20    0.60
  -3  -6   6    1.40    0.50
   3  -6  -6    1.50    0.80
   3  -6  -6    1.20    0.70
   3   6  -6    0.80    0.60
   3   6  -6    0.80    0.90
   3   6  -6    0.60    0.70
   3   6  -6    1.10    0.70
   3   6  -6    0.50    0.80
   3   6  -6    2.00    0.80
  -3   6   6    1.90    0.70
  -3   6   6    1.00    0.70
  -3   6   6    1.70    0.90
  -2  -6   6   62.19    3.80
   2  -6  -6   53.69    4.30
   2  -6  -6   65.49    4.70
  -2  -6   6   53.29    3.80
  -2  -6   6   54.99    3.80
   2  -6  -6   61.49    4.40
  -2   6   6   59.89    4.50
   2   6  -6   63.99    5.00
  -2   6   6   59.59    4.40
   2   6  -6   62.49    5.00
   2   6  -6   57.89    4.40
   2   6  -6   53.09    4.30
  -2   6   6   63.59    4.50
   2   6  -6   54.49    4.40
   2   6  -6   58.99    4.50
   2   6  -6   64.39    5.00
   1  -6  -6  167.98   10.60
   1  -6  -6  167.68   10.30
   1  -6  -6  160.68   10.30
  -1  -6   6  160.28    9.70
   1  -6  -6  171.88   10.30
  -1  -6   6  158.38    9.70
   1   6  -6  166.98   10.20
  -1   6   6  180.48   10.40
  -1   6   6  154.58   10.30
  -1   6   6  141.99    9.70
   1   6  -6  164.98   10.80
   1   6  -6  164.28   10.80
  -1   6   6  156.48   10.40
   1   6  -6  166.18   11.00
   1   6  -6  161.48   10.50
   0  -6   6   62.19    4.10
   0  -6   6   63.39    4.30
   0  -6  -6   63.99    4.70
   0  -6   6   55.09    4.10
   0  -6  -6   60.79    4.60
   0  -6  -6   66.29    5.00
   0  -6  -6   61.59    4.70
   0   6  -6   63.39    5.00
   0   6  -6   68.09    5.10
   0   6   6   71.09    4.80
   0   6   6   62.49    4.70
   0   6  -6   73.79    5.60
   0   6  -6   66.29    4.50
   0   6  -6   68.09    5.10
   0   6   6   63.79    4.80
  -1  -6  -6   53.39    4.20
   1  -6   6   45.30    3.40
  -1  -6  -6   51.99    3.80
  -1  -6  -6   52.49    4.00
  -1  -6  -6   42.50    3.70
   1  -6   6   46.70    3.50
  -1   6  -6   45.50    4.30
  -1   6  -6   53.99    4.30
   1   6   6   50.19    4.00
  -1   6  -6   48.30    4.20
   1   6   6   49.70    3.90
   1   6   6   55.99    4.00
  -2  -6  -6   79.49    6.00
   2  -6   6   76.09    5.40
  -2  -6  -6   77.29    5.90
   2  -6   6   90.59    6.10
  -2  -6  -6   75.99    5.70
  -2  -6  -6   88.09    6.20
   2  -6   6   87.99    5.60
  -2   6  -6   95.99    6.50
   2   6   6   84.39    5.80
   2   6   6   92.39    6.10
   2   6   6   94.39    6.20
  -2   6  -6   82.19    6.40
  -3  -6  -6   20.00    2.20
   3  -6   6   17.70    2.00
   3  -6   6   18.90    2.00
  -3  -6  -6   19.00    2.10
   3  -6   6   22.10    1.90
  -3   6  -6   18.90    2.30
  -3   6  -6   21.70    2.50
   3   6   6   22.00    2.20
   3   6   6   22.30    2.30
  -3   6  -6   22.20    2.40
   3   6   6   25.30    3.00
  -4  -6  -6    5.30    1.00
   4  -6   6    3.90    1.00
  -4  -6  -6    2.30    0.70
  -4  -6  -6    4.00    1.00
   4  -6   6    3.90    0.80
   4   6   6    4.00    1.00
  -4   6  -6    3.80    1.10
  -4   6  -6    3.90    1.00
   4   6   6    4.50    0.90
  -4   6  -6    5.70    1.10
   5  -6   6   14.50    1.50
  -5  -6  -6   10.70    1.30
   5   6   6   12.70    1.50
  -5   6  -6   12.10    1.50
  -5   6  -6    9.70    1.40
   6  -6   6   16.20    1.40
  -6   6  -6   17.50    1.40
   6   6   6   15.80    1.60
  -7  -7   6   21.70    1.90
  -7  -7   6   25.00    1.80
  -7   7   6   23.50    1.80
  -6  -7   6   61.39    4.20
   6   7  -6   66.39    4.90
  -6   7   6   60.19    4.40
   6   7  -6   58.49    4.40
  -5  -7   6  173.58   10.40
  -5  -7   6  178.88   10.30
  -5   7   6  176.78   10.70
   5   7  -6  163.08   11.00
   5   7  -6  163.68   10.80
   5   7  -6  156.78   11.00
  -5   7   6  172.78   10.50
  -5   7   6  174.88   10.70
   4  -7  -6   11.70    1.60
   4  -7  -6   13.00    1.60
  -4  -7   6   14.40    1.50
   4  -7  -6   11.30    1.80
  -4  -7   6   14.10    1.40
   4   7  -6   15.80    2.10
   4   7  -6   10.10    1.60
   4   7  -6   12.00    1.70
   4   7  -6   15.10    2.10
   4   7  -6   15.20    2.00
  -4   7   6   10.80    1.50
  -4   7   6   16.30    1.70
   3  -7  -6  124.39    8.40
  -3  -7   6  122.99    7.80
  -3  -7   6  136.39    7.80
   3  -7  -6  134.89    8.30
   3  -7  -6  112.09    8.20
   3   7  -6  128.69    8.40
  -3   7   6  123.49    8.30
   3   7  -6  121.99    8.20
   3   7  -6  126.79    8.70
   3   7  -6  136.69    8.90
  -3   7   6  129.79    8.30
   3   7  -6  109.59    8.50
  -2  -7   6  116.79    7.00
   2  -7  -6  116.29    7.80
   2  -7  -6  100.89    7.40
  -2  -7   6  101.39    7.00
   2  -7  -6  113.39    7.60
   2   7  -6  121.49    8.60
  -2   7   6  116.49    7.80
   2   7  -6   97.49    7.40
  -2   7   6  121.09    7.80
   2   7  -6  126.79    8.20
   2   7  -6  114.19    8.00
  -1  -7   6  123.49    7.30
  -1  -7   6  113.29    7.40
   1  -7  -6  107.29    7.80
   1  -7  -6  109.79    7.80
   1  -7  -6  128.89    7.90
   1  -7  -6  126.69    8.20
  -1   7   6  117.19    7.80
   1   7  -6  113.59    7.70
   1   7  -6  129.99    8.40
  -1   7   6  109.59    7.80
   1   7  -6  117.59    8.60
   1   7  -6  133.29    8.40
   0  -7   6   28.80    2.20
   0  -7  -6   30.90    2.70
   0  -7  -6   24.20    2.50
   0  -7   6   27.80    2.20
   0  -7  -6   27.40    2.80
   0   7  -6   22.40    2.50
   0   7   6   22.30    2.30
   0   7  -6   31.50    3.30
   0   7  -6   29.50    2.90
   0   7  -6   31.10    3.50
   0   7   6   28.10    3.00
  -1  -7  -6   36.80    3.50
  -1  -7  -6   40.60    3.30
   1  -7   6   30.40    2.60
  -1  -7  -6   39.70    3.50
  -1   7  -6   29.40    3.30
  -1   7  -6   36.20    3.30
  -1   7  -6   35.90    3.40
   1   7   6   35.20    3.40
   1   7   6   40.00    3.10
  -2  -7  -6   43.00    3.40
  -2  -7  -6   31.80    2.90
  -2  -7  -6   33.80    3.10
   2  -7   6   35.20    2.90
  -2   7  -6   37.30    3.50
   2   7   6   32.40    3.00
   2   7   6   41.30    3.20
  -3  -7  -6   11.80    1.40
   3  -7   6   10.10    1.20
   3  -7   6   11.90    1.80
  -3   7  -6   12.00    1.80
   3   7   6   11.00    1.40
  -3   7  -6    8.00    1.40
  -4  -7  -6   45.10    3.20
   4  -7   6   39.00    2.90
   4  -7   6   44.90    3.20
   4   7   6   40.60    3.20
  -5  -7  -6    4.10    0.60
   5  -7   6    4.40    0.60
   5   7   6    5.50    0.80
  -5   7  -6    3.00    0.70
  -6  -8   6    7.00    0.80
  -6   8   6    7.50    0.90
   6   8  -6    9.80    1.10
   6   8  -6    8.00    1.10
  -5  -8   6   11.70    1.20
   5   8  -6   12.30    1.50
   5   8  -6   10.90    1.30
   5   8  -6    9.30    1.30
  -5   8   6   10.30    1.20
  -4  -8   6    0.80    0.50
   4  -8  -6    0.50    0.50
   4  -8  -6    0.90    0.60
  -4  -8   6    0.60    0.40
  -4  -8   6    0.60    0.50
  -4   8   6    0.60    0.50
  -4   8   6    0.10    0.30
   4   8  -6    0.10    0.50
   4   8  -6    0.10    0.60
   4   8  -6    0.20    0.50
   4   8  -6   -0.10    0.60
   4   8  -6    0.00    0.50
  -3  -8   6    0.00    0.60
   3  -8  -6   -0.40    0.60
   3  -8  -6   -0.50    0.40
  -3  -8   6   -0.20    0.30
  -3   8   6   -0.10    0.40
  -3   8   6   -0.20    0.50
  -3   8   6    0.00    0.50
   3   8  -6    0.20    0.70
   3   8  -6   -0.80    0.40
   3   8  -6    0.00    0.60
   3   8  -6    0.00    0.70
   2  -8  -6    2.40    0.80
  -2  -8   6    3.00    0.80
  -2  -8   6    2.90    0.60
   2   8  -6    4.00    0.90
   2   8  -6    2.30    0.90
  -2   8   6    3.50    0.90
   2   8  -6    2.90    1.10
   2   8  -6    3.60    1.10
  -1  -8   6   47.40    3.30
   1  -8  -6   52.69    3.70
  -1  -8   6   48.50    3.10
  -1   8   6   38.40    3.10
  -1   8   6   46.70    3.50
   1   8  -6   39.60    3.60
   1   8  -6   40.10    3.30
   1   8  -6   44.20    4.10
   0  -8   6  169.08   10.60
   0  -8  -6  166.78   10.90
   0  -8   6  182.28   10.80
   0   8  -6  168.58   11.10
   0   8  -6  195.58   11.40
   0   8   6  180.88   11.00
  -1  -8  -6   31.10    2.70
   1  -8   6   24.20    2.30
  -1  -8  -6   24.50    2.30
   1  -8   6   26.30    2.00
   1   8   6   25.40    2.30
  -1   8  -6   25.00    2.50
  -1   8  -6   25.20    2.80
   1   8   6   23.70    2.20
  -1   8  -6   25.10    2.50
  -2  -8  -6  206.48   13.20
   2  -8   6  214.98   12.70
   2  -8   6  219.68   12.90
  -2   8  -6  219.08   13.50
  -2   8  -6  214.78   13.20
   3  -8   6    3.60    0.90
   3  -8   6    4.70    0.80
  -3  -8  -6    6.80    1.10
   3   8   6    5.80    0.90
  -3   8  -6    4.50    0.90
  -3   8  -6    4.80    1.20
  -3   8  -6    4.30    0.90
   4  -8   6   29.10    1.90
  -4  -8  -6   23.00    2.50
   4   8   6   29.30    2.10
  -4   8  -6   24.80    2.10
  -4  -9   6    0.90    0.40
   4   9  -6    0.70    0.40
   4   9  -6    0.70    0.50
  -4   9   6    1.00    0.40
  -3  -9   6    0.90    0.40
   3  -9  -6    0.60    0.40
  -3  -9   6    2.90    0.90
   3   9  -6    1.20    0.50
   3   9  -6    0.00    0.50
  -3   9   6    1.00    0.40
   3   9  -6    0.00    0.40
  -2  -9   6   14.20    1.20
  -2  -9   6   14.90    1.40
  -2   9   6   12.50    1.40
   2   9  -6   10.10    1.20
   2   9  -6   12.80    1.60
  -1  -9   6   71.59    4.40
  -1  -9   6   69.29    4.80
   1  -9  -6   68.39    4.90
   1   9  -6   61.99    5.10
   1   9  -6   79.79    5.00
   0  -9   6   43.90    2.80
   0  -9   6   41.00    3.10
   0  -9  -6   35.20    3.30
   0   9  -6   45.50    3.30
   0   9   6   42.40    3.10
  -1  -9  -6   47.10    3.70
  -1   9  -6   50.79    4.00
   1   9   6   54.19    3.60
  -1   9  -6   55.19    3.70
  -2  -9  -6    6.70    0.90
   2  -9   6    6.70    0.70
   2   9   6    6.60    0.90
  -2   9  -6    7.00    1.00
 -10   0   7    0.20    0.40
  10   0  -7    0.00    0.40
 -10   0   7   -0.30    0.40
 -10   0   7   -0.20    0.30
  -9   0   7    6.50    1.20
  -9   0   7    7.40    1.00
  -9   0   7    7.00    1.20
  -9   0   7    8.80    1.40
  -8   0   7    0.00    0.50
  -8   0   7   -0.10    0.50
  -8   0   7   -0.10    0.40
   8   0  -7    0.00    0.60
  -8   0   7   -0.50    0.50
  -8   0   7   -0.40    0.50
   8   0  -7   -0.50    0.50
   7   0  -7  103.49    7.40
  -7   0   7  122.89    7.30
  -7   0   7  110.59    8.30
  -7   0   7  122.39    7.60
   7   0  -7  114.99    7.50
  -7   0   7  118.69    7.70
  -7   0   7  109.39    7.50
  -7   0   7  111.99    7.30
   6   0  -7   -0.10    0.50
  -6   0   7    0.90    0.60
  -6   0   7    0.00    0.30
   6   0  -7    0.00    0.60
   6   0  -7    0.10    0.70
  -6   0   7    1.10    0.70
  -6   0   7   -0.50    0.30
   5   0  -7  620.04   36.80
   5   0  -7  680.13   37.00
  -5   0   7  648.94   36.30
   5   0  -7  654.93   36.80
  -5   0   7  633.94   36.80
   5   0  -7  581.14   37.50
  -5   0   7  625.44   36.40
   4   0  -7    0.90    0.50
  -4   0   7    1.20    0.40
  -3   0   7  560.74   31.60
  -3   0   7  549.05   31.60
  -2   0   7    0.70    0.30
   1   0  -7 2172.68  125.29
   1   0  -7 2252.47  125.49
   0   0   7    0.80    0.30
   1   0   7  846.32   50.39
  -1   0  -7  940.61   51.29
   1   0   7  868.91   50.29
  -1   0  -7  887.91   51.09
  -2   0  -7    2.30    0.80
  -2   0  -7    0.40    0.60
   2   0   7    1.50    0.60
   3   0   7   34.70    2.80
   3   0   7   30.10    2.80
   3   0   7   35.60    3.10
  -3   0  -7   38.00    3.40
  -3   0  -7   37.10    2.90
   3   0   7   36.10    2.70
  -3   0  -7   32.00    3.00
   4   0   7   -0.20    0.60
   4   0   7    0.30    0.50
  -4   0  -7   -0.10    0.60
   4   0   7    0.50    0.70
  -4   0  -7    0.10    0.50
  -5   0  -7   30.10    3.10
   5   0   7   29.50    2.50
   5   0   7   32.10    3.50
  -5   0  -7   31.60    3.40
   5   0   7   31.40    2.80
   5   0   7   25.10    2.80
   6   0   7   -0.60    0.80
   6   0   7    0.40    0.50
   6   0   7    0.10    0.70
   6   0   7    2.40    0.90
  -6   0  -7    0.20    0.40
  -7   0  -7    0.10    0.40
   7   0   7   -0.10    0.40
   7   0   7    0.80    0.50
  10   1  -7   12.70    1.40
 -10   1   7   14.80    1.60
 -10   1   7   11.00    1.20
  -9  -1   7   28.70    2.50
  -9  -1   7   27.50    2.40
  -9   1   7   30.00    2.40
  -9   1   7   25.10    2.10
  -9   1   7   26.40    2.80
  -9   1   7   26.80    2.50
  -8  -1   7   17.20    1.70
  -8  -1   7   16.40    2.20
  -8  -1   7   19.00    1.70
  -8  -1   7   19.40    2.00
  -8  -1   7   21.00    2.00
   8   1  -7   16.10    1.90
  -8   1   7   17.50    2.00
  -8   1   7   18.30    2.10
  -8   1   7   17.10    1.90
  -8   1   7   18.90    2.50
  -8   1   7   19.20    1.70
  -8   1   7   20.60    1.90
   8   1  -7   13.70    1.70
   7  -1  -7    1.60    0.70
  -7  -1   7    2.80    0.90
  -7  -1   7    1.70    1.00
  -7  -1   7    2.50    0.90
  -7  -1   7    2.50    0.70
   7  -1  -7    1.10    0.90
   7  -1  -7    1.40    0.80
  -7   1   7    1.80    0.70
  -7   1   7    2.20    0.90
   7   1  -7    2.10    0.90
  -7   1   7    2.30    0.90
  -7   1   7    2.60    1.00
  -7   1   7    2.20    1.10
   7   1  -7    1.60    0.80
  -7   1   7    2.20    0.90
   7   1  -7    1.50    0.80
   6  -1  -7  127.89    8.50
  -6  -1   7  137.59    8.10
  -6  -1   7  129.59    8.50
   6  -1  -7  135.79    8.40
  -6  -1   7  129.59    8.30
  -6   1   7  132.29    8.20
   6   1  -7  134.99    8.60
  -6   1   7  130.89    8.10
  -6   1   7  131.99    9.10
   6   1  -7  130.89    9.00
  -6   1   7  130.89    8.50
  -6   1   7  131.19    8.40
   6   1  -7  127.19    9.30
   5  -1  -7  365.66   21.30
  -5  -1   7  350.96   20.90
   5  -1  -7  360.76   21.40
  -5  -1   7  384.96   21.00
   5  -1  -7  354.76   21.70
  -5   1   7  375.16   21.40
   5   1  -7  352.66   21.40
  -5   1   7  340.07   21.00
   5   1  -7  376.36   21.50
  -5   1   7  336.97   21.20
  -5   1   7  368.26   21.00
   5   1  -7  372.06   21.60
  -4  -1   7  325.77   18.40
  -4  -1   7  295.87   17.90
   4  -1  -7  310.57   18.40
  -4  -1   7  305.37   18.00
   4  -1  -7  314.77   18.50
   4  -1  -7  330.17   18.90
  -4   1   7  306.07   18.10
  -4   1   7  328.77   18.10
  -4   1   7  305.67   18.20
   4   1  -7  297.07   18.90
  -3  -1   7  320.47   19.20
  -3  -1   7  324.57   19.20
   3  -1  -7  335.77   19.90
  -3   1   7  334.47   19.40
  -3   1   7  341.27   19.40
  -3   1   7  360.66   19.40
  -2  -1   7  368.86   21.30
   2  -1  -7  369.96   22.00
  -2   1   7  379.96   21.60
  -2   1   7  379.06   21.60
  -2   1   7  377.06   21.50
   1  -1  -7    0.40    0.50
  -1   1   7    0.70    0.30
  -1   1   7    0.20    0.50
  -1   1   7    0.60    0.30
   0  -1   7  415.16   25.70
   0   1   7  458.65   25.90
   0   1   7  478.95   25.80
  -1  -1  -7  630.74   37.40
   1  -1   7  630.24   36.70
   1  -1   7  598.24   36.60
  -1  -1  -7  662.23   37.70
  -1  -1  -7  630.34   36.90
  -1   1  -7  646.34   37.40
  -1   1  -7  631.54   37.60
   1   1   7  657.83   36.80
   1   1   7  687.43   37.00
   1   1   7  649.43   36.70
  -2  -1  -7  165.68    9.70
   2  -1   7  153.58    9.40
  -2  -1  -7  164.48   10.40
   2  -1   7  151.68    9.40
  -2  -1  -7  144.09   10.80
   2   1   7  161.98    9.40
   2   1   7  150.68    9.80
  -2   1  -7  155.48    9.80
  -2   1  -7  147.19    9.90
  -2   1  -7  147.29   10.10
  -2   1  -7  156.78    9.50
   2   1   7  158.78    9.70
   3  -1   7  259.77   15.90
   3  -1   7  277.77   16.30
   3  -1   7  265.57   15.80
  -3  -1  -7  285.47   16.40
  -3  -1  -7  269.37   16.80
  -3  -1  -7  253.47   16.30
   3   1   7  269.97   16.30
  -3   1  -7  264.67   16.60
  -3   1  -7  264.87   15.90
  -3   1  -7  274.17   16.20
  -3   1  -7  252.07   16.30
   3   1   7  263.37   15.80
   3   1   7  259.97   16.10
   3   1   7  273.47   16.00
   4  -1   7  320.27   19.20
   4  -1   7  311.87   20.60
   4  -1   7  336.57   19.80
  -4  -1  -7  318.17   20.00
  -4  -1  -7  342.07   19.60
   4  -1   7  314.87   19.40
  -4   1  -7  340.77   20.50
  -4   1  -7  328.27   19.40
  -4   1  -7  305.97   19.90
   4   1   7  337.17   19.30
   4   1   7  330.87   19.50
   4   1   7  319.97   19.80
   4   1   7  324.47   19.60
   5  -1   7   -1.00    0.90
  -5  -1  -7    0.10    0.80
   5  -1   7    0.40    0.70
   5  -1   7    0.90    0.80
   5  -1   7    1.30    0.70
  -5  -1  -7    0.00    0.50
  -5   1  -7    0.70    0.80
   5   1   7    0.50    0.70
   5   1   7    0.70    0.70
  -5   1  -7    0.70    0.60
   5   1   7    0.60    0.80
  -5   1  -7    0.00    0.70
   5   1   7    0.50    0.50
   6  -1   7   25.00    2.70
   6  -1   7   25.40    2.50
   6  -1   7   24.20    2.50
  -6  -1  -7   26.20    2.40
   6  -1   7   28.10    2.20
  -6   1  -7   22.70    2.20
   6   1   7   28.20    2.10
   6   1   7   20.00    2.40
   6   1   7   25.50    2.60
   6   1   7   28.80    3.10
   7  -1   7   14.50    1.30
   7   1   7   18.90    1.80
  -7   1  -7   15.90    1.50
 -10  -2   7    0.40    0.40
 -10  -2   7    0.10    0.30
 -10   2   7    0.10    0.30
 -10   2   7    0.30    0.40
  10   2  -7   -0.10    0.40
  10   2  -7    0.40    0.40
  -9  -2   7   63.19    5.10
  -9  -2   7   79.59    4.70
  -9   2   7   70.29    5.40
   9   2  -7   72.29    5.40
  -9   2   7   66.69    4.90
  -8  -2   7    0.40    0.60
  -8  -2   7    0.90    0.60
  -8  -2   7    0.00    0.60
  -8  -2   7   -0.30    0.50
   8  -2  -7    0.50    0.50
  -8  -2   7   -0.30    1.00
  -8   2   7    0.50    0.40
  -8   2   7    0.90    0.70
   8   2  -7    0.30    0.60
  -8   2   7    0.70    0.80
  -8   2   7    0.70    0.60
  -8   2   7    0.00    0.50
   8   2  -7    1.90    1.00
   8   2  -7    0.80    0.60
   8   2  -7    0.00    0.60
  -8   2   7    0.20    0.60
  -7  -2   7  696.13   41.50
  -7  -2   7  789.32   41.90
  -7  -2   7  757.42   41.60
  -7  -2   7  681.63   41.90
  -7   2   7  765.62   41.90
   7   2  -7  730.63   42.00
  -7   2   7  647.04   41.50
  -7   2   7  738.63   42.10
  -7   2   7  709.23   41.90
   7   2  -7  704.33   42.20
  -7   2   7  765.72   41.80
   7   2  -7  698.33   42.00
  -6  -2   7    0.00    0.30
  -6  -2   7    0.20    0.40
  -6  -2   7    2.20    1.00
   6  -2  -7    0.60    0.70
   6  -2  -7   -0.50    0.60
  -6  -2   7    0.80    0.60
  -6  -2   7    0.30    0.70
  -6   2   7    0.60    0.40
   6   2  -7    0.50    0.70
  -6   2   7    0.80    0.60
  -6   2   7    0.60    0.60
  -6   2   7    1.00    0.70
  -6   2   7   -0.10    0.40
   6   2  -7    0.20    0.60
   6   2  -7    0.60    0.70
  -5  -2   7  340.57   19.80
   5  -2  -7  312.97   20.00
  -5  -2   7  343.67   19.90
   5  -2  -7  361.16   20.80
   5  -2  -7  321.57   20.20
  -5   2   7  347.07   20.30
  -5   2   7  335.67   20.20
   5   2  -7  377.76   20.70
  -5   2   7  325.97   19.90
  -5   2   7  336.27   20.00
   5   2  -7  359.16   20.40
   5   2  -7  336.37   20.30
   4  -2  -7   23.90    2.10
  -4  -2   7   22.10    1.60
  -4  -2   7   21.40    1.70
   4  -2  -7   23.30    2.30
   4  -2  -7   20.80    2.30
   4  -2  -7   20.80    2.00
  -4   2   7   21.80    1.80
   4   2  -7   25.10    2.30
  -4   2   7   20.60    1.90
  -4   2   7   20.20    2.00
   4   2  -7   23.70    2.20
   4   2  -7   23.70    2.20
  -4   2   7   20.90    2.00
  -4   2   7   22.40    1.90
   3  -2  -7   28.30    2.20
   3  -2  -7   29.70    2.80
   3  -2  -7   32.10    2.70
  -3   2   7   31.80    2.50
   3   2  -7   30.80    2.50
  -3   2   7   28.60    2.30
   3   2  -7   30.20    2.80
   3   2  -7   30.80    2.60
  -3   2   7   27.40    2.30
   3   2  -7   32.00    2.70
  -3   2   7   31.80    2.20
   2  -2  -7   15.50    1.80
   2  -2  -7   15.50    1.70
   2  -2  -7   15.80    1.30
  -2   2   7   15.90    1.40
  -2   2   7   14.20    1.50
  -2   2   7   16.80    1.30
   1  -2  -7    4.80    0.80
   1  -2  -7    4.50    0.70
   1  -2  -7    5.50    0.40
  -1   2   7    4.30    0.90
  -1   2   7    4.30    0.70
  -1   2   7    4.90    0.70
   0  -2  -7   21.70    2.30
   0  -2  -7   21.50    2.20
   0  -2  -7   21.80    2.00
   0  -2  -7   23.40    1.50
   0  -2  -7   25.00    1.80
   0   2   7   23.50    1.90
   0   2  -7   22.60    2.20
   0   2   7   23.20    2.00
   0   2  -7   20.70    2.30
  -1  -2  -7  221.58   12.90
   1  -2   7  232.58   13.40
  -1  -2  -7  206.78   13.80
  -1  -2  -7  229.68   14.20
  -1  -2  -7  227.28   13.50
   1  -2   7  203.98   13.10
  -1  -2  -7  222.08   13.20
   1   2   7  228.58   13.40
  -1   2  -7  228.78   13.70
  -1   2  -7  215.38   14.00
   1   2   7  232.88   13.60
  -1   2  -7  223.28   13.90
   1   2   7  241.88   13.30
   1   2   7  222.08   13.60
  -2  -2  -7   13.40    1.60
  -2  -2  -7   16.50    1.60
  -2  -2  -7   16.40    2.10
   2  -2   7   14.70    1.40
  -2  -2  -7   19.00    1.90
  -2  -2  -7   17.20    1.90
  -2  -2  -7   14.80    1.30
  -2   2  -7   16.40    1.90
  -2   2  -7   15.30    2.00
  -2   2  -7   16.30    1.80
   2   2   7   17.60    1.60
   2   2   7   18.30    1.80
  -2   2  -7   16.70    1.50
   2   2   7   17.80    1.90
   2   2   7   17.20    1.80
   3  -2   7   62.39    4.30
  -3  -2  -7   60.29    5.10
   3  -2   7   60.99    4.40
   3  -2   7   60.39    4.60
  -3  -2  -7   60.59    4.60
  -3   2  -7   66.59    4.90
   3   2   7   60.39    4.60
   3   2   7   64.99    4.80
  -3   2  -7   61.59    4.90
   3   2   7   63.79    4.50
  -3   2  -7   61.49    5.00
   3   2   7   66.69    4.40
   4  -2   7    8.50    1.40
   4  -2   7   10.50    1.30
  -4  -2  -7    7.80    1.20
  -4   2  -7    6.30    1.40
   4   2   7    8.50    1.20
  -4   2  -7   11.30    1.50
   4   2   7   11.90    1.60
   5  -2   7  869.31   48.50
  -5  -2  -7  892.91   48.70
   5  -2   7  803.22   48.70
  -5   2  -7  807.82   48.30
   5   2   7  759.12   48.40
   5   2   7  893.01   48.90
   5   2   7  863.31   48.80
  -6  -2  -7    4.00    1.00
   6  -2   7    4.10    1.10
   6  -2   7    4.90    1.30
   6  -2   7    5.00    0.90
   6   2   7    3.30    1.00
  -6   2  -7    5.10    0.90
   6   2   7    4.80    1.10
   6   2   7    6.70    1.40
   7  -2   7   40.10    2.80
  -7   2  -7   43.10    2.80
   7   2   7   45.70    3.20
  -9  -3   7   20.10    1.60
  -9  -3   7   20.00    1.80
  -9  -3   7   15.60    1.70
   9   3  -7   17.30    1.80
   9   3  -7   21.10    2.10
  -8  -3   7  151.88   11.00
  -8  -3   7  185.88   10.80
  -8  -3   7  182.78   11.00
   8   3  -7  181.98   11.70
  -8   3   7  176.98   11.90
  -8   3   7  186.18   11.10
  -8   3   7  181.88   11.20
   8   3  -7  193.18   11.60
  -8   3   7  159.38   10.60
  -7  -3   7    1.40    0.70
  -7  -3   7    1.30    0.60
   7  -3  -7    1.80    0.90
  -7  -3   7    1.50    0.80
  -7  -3   7    2.50    0.70
   7   3  -7    3.30    1.20
   7   3  -7    3.40    1.10
  -7   3   7    1.50    0.90
  -7   3   7    1.20    0.70
  -7   3   7    2.90    0.80
  -7   3   7    2.30    0.80
  -7   3   7    2.20    0.70
   7   3  -7    2.70    1.30
  -7   3   7    2.60    1.10
   7   3  -7    2.30    0.90
  -6  -3   7  202.08   12.60
  -6  -3   7  214.48   12.40
  -6  -3   7  210.68   12.60
   6   3  -7  199.78   13.00
   6   3  -7  207.18   13.10
   6   3  -7  206.38   13.60
  -6   3   7  220.58   12.90
  -6   3   7  207.88   12.80
  -6   3   7  213.08   12.50
  -6   3   7  210.38   13.00
   6   3  -7  202.98   13.30
  -6   3   7  208.28   13.00
   5  -3  -7  273.37   16.50
  -5  -3   7  275.67   16.30
  -5  -3   7  264.47   16.10
  -5  -3   7  273.77   16.40
   5   3  -7  281.97   16.90
  -5   3   7  277.47   16.60
   5   3  -7  294.87   17.00
   5   3  -7  310.27   17.70
  -5   3   7  277.57   16.80
  -5   3   7  259.47   16.40
   4  -3  -7    2.90    1.00
   4  -3  -7    4.50    1.00
   4  -3  -7    1.90    0.50
  -4  -3   7    2.70    0.60
   4  -3  -7    2.00    0.70
  -4  -3   7    2.10    0.40
   4  -3  -7    2.80    1.10
   4   3  -7    2.10    0.90
  -4   3   7    2.70    0.80
  -4   3   7    4.70    1.00
  -4   3   7    3.20    0.80
  -4   3   7    1.90    0.70
   4   3  -7    2.60    0.80
  -4   3   7    3.10    0.70
   4   3  -7    3.00    1.10
   4   3  -7    2.80    1.00
   4   3  -7    3.30    1.00
   3  -3  -7  450.95   25.90
   3  -3  -7  438.46   26.10
   3  -3  -7  445.76   25.30
   3   3  -7  435.86   25.80
  -3   3   7  444.26   25.60
   3   3  -7  444.06   25.80
  -3   3   7  410.16   25.30
   3   3  -7  440.06   26.00
  -3   3   7  443.66   25.20
   3   3  -7  431.66   25.60
  -3   3   7  415.16   25.30
   3   3  -7  444.06   25.70
   2  -3  -7  374.16   22.80
   2  -3  -7  414.16   21.90
   2  -3  -7  375.26   22.50
   2  -3  -7  365.96   22.60
   2  -3  -7  378.46   22.10
  -2   3   7  347.77   22.20
   2   3  -7  383.76   22.70
   2   3  -7  364.16   22.40
   2   3  -7  380.26   22.30
  -2   3   7  388.76   21.90
   2   3  -7  387.46   22.40
   2   3  -7  392.96   22.50
  -2   3   7  378.66   22.10
   2   3  -7  371.36   22.50
  -2   3   7  386.66   22.30
   1  -3  -7  105.19    6.60
   1  -3  -7   94.69    6.50
   1  -3  -7  110.39    7.40
  -1   3   7  108.59    6.90
   1   3  -7  108.19    7.20
   1   3  -7  108.99    7.20
  -1   3   7  104.19    6.70
  -1   3   7  115.69    6.60
   1   3  -7  108.39    7.20
  -1   3   7  105.49    6.90
   1   3  -7  109.49    6.90
   0  -3  -7 1141.59   65.59
   0  -3  -7 1128.69   65.49
   0  -3  -7 1254.47   64.69
   0  -3  -7 1132.59   64.89
   0  -3  -7 1108.99   64.79
   0   3  -7 1144.59   65.39
   0   3  -7 1093.19   65.19
   0   3   7 1173.08   64.89
   0   3  -7 1107.89   65.59
   0   3   7 1087.79   64.99
   0   3   7 1151.28   64.69
  -1  -3  -7   84.09    5.60
  -1  -3  -7   83.49    5.90
   1  -3   7   73.89    5.10
  -1  -3  -7   81.59    5.40
  -1  -3  -7   87.29    6.30
   1  -3   7   72.49    5.00
  -1   3  -7   81.49    6.00
   1   3   7   83.99    5.60
   1   3   7   87.29    5.30
  -1   3  -7   82.29    5.80
   1   3   7   84.89    5.50
  -1   3  -7   94.29    6.20
  -1   3  -7   78.89    5.70
   1   3   7   82.59    5.60
  -2  -3  -7    3.30    0.80
   2  -3   7    1.80    0.60
  -2  -3  -7    1.50    0.80
  -2  -3  -7    2.20    0.70
   2  -3   7    1.50    0.60
  -2  -3  -7    1.70    0.90
  -2  -3  -7    1.10    0.50
  -2  -3  -7    2.60    1.00
  -2   3  -7    1.90    0.90
   2   3   7    1.80    0.60
   2   3   7    1.10    0.70
  -2   3  -7    1.20    0.50
   2   3   7    1.60    0.60
   3  -3   7  246.88   14.80
   3  -3   7  242.38   14.80
  -3  -3  -7  261.87   15.80
  -3   3  -7  242.38   15.50
  -3   3  -7  220.58   14.50
   3   3   7  235.88   15.40
  -3   3  -7  239.58   15.40
   3   3   7  235.38   15.10
   3   3   7  258.57   15.00
   3   3   7  257.07   15.10
   3   3   7  258.37   15.00
  -3   3  -7  251.57   15.20
   4  -3   7  157.98   10.00
   4  -3   7  153.98    9.50
  -4   3  -7  148.89   10.10
   4   3   7  159.18    9.50
  -4   3  -7  152.68    9.50
  -4   3  -7  149.99   10.20
  -4   3  -7  160.68   10.00
   4   3   7  143.19    9.90
  -5  -3  -7    0.20    0.50
   5  -3   7    1.20    0.70
   5  -3   7    1.90    0.70
   5  -3   7    0.70    0.60
   5   3   7    0.90    0.80
   5   3   7    1.10    0.90
   5   3   7    1.40    0.90
  -5   3  -7    0.70    0.70
  -5   3  -7    1.30    0.70
   5   3   7    1.00    1.00
  -5   3  -7    2.40    0.70
   5   3   7    1.00    0.80
   6  -3   7  119.69    7.60
   6  -3   7  114.49    7.80
   6   3   7  124.19    8.00
  -6   3  -7  132.59    7.70
   7  -3   7    7.70    0.80
   7   3   7    7.80    1.00
  -9  -4   7    0.60    0.30
  -9  -4   7    0.20    0.50
  -9  -4   7   -0.20    0.40
   9   4  -7   -0.20    0.40
  -9   4   7   -0.70    0.50
  -9   4   7   -0.10    0.40
  -9   4   7   -0.20    0.40
   9   4  -7    0.20    0.50
   9   4  -7   -0.20    0.50
  -8  -4   7    8.50    1.30
  -8  -4   7    9.70    1.40
  -8  -4   7   10.90    1.20
   8   4  -7    8.90    1.50
  -8   4   7   10.70    1.60
  -8   4   7    9.30    1.40
  -8   4   7    8.30    1.20
   8   4  -7    9.10    1.60
  -8   4   7    9.50    1.30
   8   4  -7    9.90    1.50
  -7  -4   7   21.90    2.20
  -7  -4   7   24.00    2.00
  -7  -4   7   22.40    2.10
   7   4  -7   22.20    2.30
   7   4  -7   19.80    2.20
  -7   4   7   20.20    2.20
  -7   4   7   27.80    3.00
   7   4  -7   19.40    2.30
  -7   4   7   16.30    2.30
   7   4  -7   21.50    2.50
  -7   4   7   20.10    2.00
   7   4  -7   22.00    2.60
  -7   4   7   20.80    1.80
  -7   4   7   22.40    2.30
  -6  -4   7    2.30    0.70
  -6  -4   7    3.90    1.10
  -6  -4   7    2.00    0.60
   6   4  -7    3.70    1.20
   6   4  -7    3.60    1.10
   6   4  -7    3.70    1.10
   6   4  -7    4.50    1.40
   6   4  -7    3.00    1.00
  -6   4   7    2.30    0.80
  -6   4   7    2.60    0.90
  -6   4   7    3.70    0.90
  -6   4   7    3.60    1.00
  -6   4   7    4.60    1.00
   5  -4  -7    2.80    1.00
  -5  -4   7    5.00    0.90
  -5  -4   7    5.40    0.80
  -5  -4   7    5.10    0.70
  -5   4   7    5.20    1.10
   5   4  -7    5.60    1.50
   5   4  -7    4.90    1.30
  -5   4   7    5.80    0.90
  -5   4   7    4.00    1.00
   5   4  -7    4.60    1.50
   5   4  -7    8.70    1.40
  -5   4   7    5.40    1.20
   5   4  -7    7.50    1.50
  -5   4   7    4.30    1.10
  -5   4   7    5.40    1.10
  -4  -4   7   29.10    2.20
   4  -4  -7   32.40    2.60
  -4  -4   7   30.10    2.10
   4  -4  -7   29.10    2.50
   4  -4  -7   32.30    3.00
  -4   4   7   28.30    2.70
  -4   4   7   27.40    2.60
  -4   4   7   32.20    2.50
   4   4  -7   30.80    2.80
   4   4  -7   32.60    3.20
   4   4  -7   34.80    2.90
   4   4  -7   34.60    3.40
  -4   4   7   34.00    2.90
   4   4  -7   30.70    2.90
  -4   4   7   34.60    2.70
  -4   4   7   31.70    2.60
   4   4  -7   24.80    2.80
  -3  -4   7  290.87   18.80
   3  -4  -7  354.36   20.40
   3  -4  -7  340.47   19.30
   3   4  -7  334.87   19.70
  -3   4   7  313.17   19.50
   3   4  -7  348.37   20.10
   3   4  -7  333.87   19.60
   3   4  -7  345.47   20.00
   3   4  -7  317.97   19.60
  -3   4   7  346.07   19.60
   3   4  -7  331.67   19.60
  -3   4   7  295.97   19.60
  -3   4   7  333.67   19.20
   3   4  -7  311.77   19.80
   2  -4  -7    3.20    0.90
   2  -4  -7    3.50    1.20
   2  -4  -7    3.40    0.80
   2   4  -7    3.50    0.90
   2   4  -7    4.20    1.20
  -2   4   7    4.10    1.00
   2   4  -7    3.90    1.00
   2   4  -7    4.00    0.90
   2   4  -7    3.00    1.00
  -2   4   7    3.30    0.70
   2   4  -7    3.50    1.00
  -2   4   7    1.90    0.80
   2   4  -7    3.70    1.20
  -2   4   7    4.10    1.00
   1  -4  -7 1803.72  101.69
   1  -4  -7 1870.81  101.89
   1  -4  -7 1813.72  102.49
   1   4  -7 1814.02  102.19
  -1   4   7 1864.71  101.99
  -1   4   7 1646.14  101.89
   1   4  -7 1849.02  102.59
   1   4  -7 1826.72  102.29
   1   4  -7 1772.42  101.79
   1   4  -7 1816.82  102.29
  -1   4   7 1736.63  101.89
   1   4  -7 1698.63  101.79
   0  -4  -7    3.60    1.00
   0  -4  -7    4.10    1.20
   0  -4  -7    3.70    0.90
   0  -4   7    4.00    0.50
   0  -4   7    3.50    0.60
   0  -4  -7    4.00    0.90
   0  -4  -7    3.80    1.20
   0  -4  -7    4.00    1.00
   0   4   7    2.70    0.80
   0   4  -7    2.70    1.00
   0   4   7    3.80    0.90
   0   4   7    4.60    1.00
   0   4  -7    3.30    1.00
   0   4   7    1.80    0.90
   0   4  -7    2.70    0.90
   0   4  -7    2.80    1.10
   0   4   7    3.90    0.80
   0   4  -7    2.80    1.00
   1  -4   7  563.24   33.70
   1  -4   7  560.44   33.70
  -1  -4  -7  573.14   34.60
  -1  -4  -7  609.44   34.40
  -1  -4  -7  545.15   34.00
  -1   4  -7  586.34   34.40
   1   4   7  603.24   34.40
   1   4   7  587.24   34.10
   1   4   7  625.24   34.00
  -1   4  -7  615.24   34.60
   1   4   7  613.84   34.30
  -2  -4  -7   39.10    3.20
   2  -4   7   41.10    2.90
  -2  -4  -7   34.20    3.10
  -2  -4  -7   45.40    3.00
   2  -4   7   37.80    3.00
   2   4   7   40.20    3.30
   2   4   7   42.60    3.40
   2   4   7   44.20    3.10
   2   4   7   39.60    3.70
  -2   4  -7   44.20    3.80
  -2   4  -7   41.70    3.70
  -2   4  -7   39.90    3.50
  -3  -4  -7   17.80    2.00
   3  -4   7   17.70    1.70
   3  -4   7   17.40    1.80
  -3  -4  -7   14.00    1.80
   3   4   7   13.10    1.50
   3   4   7   17.60    2.00
   3   4   7   16.50    2.00
  -3   4  -7   19.80    2.30
  -3   4  -7   16.20    2.20
   3   4   7   18.40    2.10
  -3   4  -7   18.40    2.10
   3   4   7   15.10    1.80
   4  -4   7   22.10    2.20
   4  -4   7   21.30    2.00
  -4   4  -7   23.70    2.40
  -4   4  -7   20.40    2.40
   4   4   7   23.00    2.40
   4   4   7   26.90    2.80
  -4   4  -7   21.30    2.40
   4   4   7   25.70    2.80
   5  -4   7    3.50    0.80
   5  -4   7    1.50    0.70
   5  -4   7    2.50    0.80
  -5   4  -7    2.30    0.80
   5   4   7    2.10    0.80
   5   4   7    1.40    0.80
   5   4   7    3.10    1.00
  -5   4  -7    1.30    0.50
  -5   4  -7    2.10    0.70
   6  -4   7    2.30    0.60
   6  -4   7    1.30    0.70
   6  -4   7    1.80    0.70
   6   4   7    2.80    0.80
   6   4   7    1.80    0.70
  -6   4  -7    1.30    0.70
  -9  -5   7    7.60    0.80
  -9   5   7    8.10    1.00
   9   5  -7   10.70    1.10
  -8  -5   7    8.20    1.00
  -8  -5   7    9.30    1.10
   8   5  -7    9.00    1.30
   8   5  -7    7.50    1.30
  -8   5   7    9.70    1.50
   8   5  -7   12.40    1.80
   8   5  -7    7.10    1.00
  -8   5   7   10.10    1.20
  -7  -5   7   18.40    1.60
  -7  -5   7   18.90    1.80
  -7  -5   7   14.60    1.80
  -7   5   7   12.30    1.70
   7   5  -7   16.40    2.10
  -7   5   7   17.00    1.80
   7   5  -7   17.80    2.20
  -7   5   7   18.40    1.90
   7   5  -7   16.60    2.10
   7   5  -7   14.40    1.80
  -7   5   7   13.90    1.90
  -6  -5   7   41.20    3.00
  -6  -5   7   40.20    3.10
  -6   5   7   46.60    3.60
   6   5  -7   37.80    3.50
  -6   5   7   36.70    3.70
  -6   5   7   33.70    3.70
   6   5  -7   45.30    3.60
   6   5  -7   44.10    3.90
  -6   5   7   36.70    3.20
  -6   5   7   43.60    3.40
  -5  -5   7  122.99    8.00
   5  -5  -7  112.59    8.40
  -5  -5   7  139.89    8.40
   5   5  -7  134.89    9.30
   5   5  -7  135.69    8.80
  -5   5   7  138.49    8.70
  -5   5   7  139.59    8.70
   5   5  -7  119.79    8.60
  -5   5   7  128.39    8.10
  -5   5   7  122.09    8.50
   5   5  -7  149.59    9.40
   5   5  -7  136.49    9.00
   4  -5  -7  132.89    9.40
  -4  -5   7  142.69    9.20
   4  -5  -7  146.19    9.60
  -4  -5   7  143.49    9.10
   4  -5  -7  159.48   10.20
  -4   5   7  149.99    9.70
   4   5  -7  167.28   10.20
   4   5  -7  165.08   10.00
   4   5  -7  150.38   10.40
  -4   5   7  163.78    9.90
  -4   5   7  146.49    9.30
  -4   5   7  165.68    9.90
   4   5  -7  155.78    9.90
   3  -5  -7   26.60    2.50
   3  -5  -7   31.80    2.70
  -3  -5   7   27.70    2.20
   3  -5  -7   36.70    3.20
  -3   5   7   32.00    2.80
   3   5  -7   33.10    2.90
   3   5  -7   37.70    3.30
   3   5  -7   35.40    3.40
  -3   5   7   35.20    2.60
   3   5  -7   34.10    3.00
  -3   5   7   32.70    3.50
  -3   5   7   32.30    2.90
  -3   5   7   34.20    2.90
   3   5  -7   32.90    3.00
   3   5  -7   31.30    3.10
   2  -5  -7   86.39    5.90
   2  -5  -7   91.99    6.70
   2  -5  -7  100.29    6.50
   2  -5  -7   88.89    6.90
   2   5  -7   82.09    6.80
   2   5  -7  100.59    6.60
   2   5  -7   95.99    6.10
   2   5  -7   83.89    6.50
   2   5  -7   90.99    6.50
   2   5  -7   82.79    6.00
  -2   5   7   79.29    6.00
  -2   5   7   81.09    6.10
  -2   5   7   87.29    6.10
  -2   5   7   93.49    5.70
   2   5  -7   85.09    6.20
  -2   5   7   85.59    5.90
  -1  -5   7   29.90    2.30
   1  -5  -7   33.40    2.70
   1  -5  -7   33.70    3.00
   1  -5  -7   31.80    3.20
   1  -5  -7   25.70    2.60
   1  -5  -7   38.30    3.00
   1   5  -7   30.10    2.70
  -1   5   7   36.10    2.90
  -1   5   7   27.30    2.40
  -1   5   7   33.10    2.80
  -1   5   7   30.10    2.70
   1   5  -7   32.70    3.60
   1   5  -7   28.00    2.70
   1   5  -7   31.70    3.00
   1   5  -7   31.40    2.80
  -1   5   7   35.00    2.90
   1   5  -7   33.30    3.10
   0  -5  -7  476.05   30.20
   0  -5  -7  524.55   30.00
   0  -5  -7  501.25   29.60
   0  -5   7  460.95   29.10
   0   5  -7  528.25   30.50
   0   5   7  519.35   29.90
   0   5  -7  476.55   29.90
   0   5   7  516.35   29.30
   0   5  -7  518.55   30.10
   0   5  -7  524.75   30.20
   0   5   7  539.65   29.60
  -1  -5  -7  204.88   12.70
  -1  -5  -7  183.68   12.20
   1  -5   7  195.58   11.80
  -1  -5  -7  184.28   12.30
   1  -5   7  196.88   11.90
   1   5   7  191.08   12.40
  -1   5  -7  197.88   12.90
   1   5   7  196.38   12.50
  -1   5  -7  200.98   13.10
   1   5   7  209.18   12.30
   1   5   7  212.48   12.50
  -1   5  -7  211.58   12.80
  -1   5  -7  214.78   12.70
   1   5   7  203.18   12.50
  -2  -5  -7   27.90    2.70
  -2  -5  -7   25.10    2.30
  -2  -5  -7   28.80    3.40
  -2  -5  -7   27.30    2.50
   2  -5   7   26.30    2.20
   2  -5   7   22.90    2.20
  -2   5  -7   33.70    3.30
   2   5   7   29.50    2.80
   2   5   7   28.60    2.70
   2   5   7   27.60    2.50
  -2   5  -7   27.00    2.70
  -2   5  -7   25.80    2.90
  -3  -5  -7   77.69    5.50
   3  -5   7   72.29    5.20
  -3  -5  -7   73.39    5.00
  -3  -5  -7   62.99    6.20
   3  -5   7   77.49    5.00
  -3  -5  -7   68.19    5.20
   3   5   7   77.89    5.40
  -3   5  -7   87.19    6.20
  -3   5  -7   69.59    5.90
   3   5   7   76.09    5.50
   3   5   7   85.39    5.90
   4  -5   7   21.60    1.80
  -4  -5  -7   18.60    1.90
   4   5   7   19.50    2.10
  -4   5  -7   20.50    2.10
  -4   5  -7   15.70    2.10
   4   5   7   16.30    1.90
  -4   5  -7   15.80    2.00
   5  -5   7    0.30    0.50
   5  -5   7    0.70    0.40
  -5  -5  -7    0.10    0.40
   5  -5   7    0.60    0.60
  -5   5  -7   -0.20    0.40
   5   5   7    0.50    0.50
  -5   5  -7   -0.10    0.50
   5   5   7   -0.70    0.50
   6  -5   7   28.20    2.10
   6  -5   7   29.10    1.90
   6   5   7   21.40    2.00
   6   5   7   22.40    2.00
   8   6  -7    2.70    0.50
  -8   6   7    2.30    0.50
   8   6  -7    2.40    0.70
  -8   6   7    3.50    0.70
   8   6  -7    3.10    0.80
   8   6  -7    1.50    0.50
  -7  -6   7  228.98   12.90
   7   6  -7  199.38   13.20
   7   6  -7  213.08   13.50
  -7   6   7  231.68   13.20
  -6  -6   7   37.70    2.70
  -6  -6   7   32.40    2.70
  -6   6   7   33.20    2.90
  -6   6   7   37.00    3.00
   6   6  -7   36.90    3.30
  -6   6   7   36.70    3.00
   6   6  -7   40.10    3.30
   5  -6  -7  111.79    7.00
  -5  -6   7  108.29    6.70
  -5  -6   7  106.89    6.80
   5   6  -7   92.89    7.30
  -5   6   7  117.59    7.20
   5   6  -7  104.99    7.50
  -5   6   7   99.19    7.10
   5   6  -7  116.79    7.90
   4  -6  -7   21.30    2.40
  -4  -6   7   19.30    1.70
  -4  -6   7   20.30    1.70
   4   6  -7   19.90    2.20
   4   6  -7   20.90    2.60
  -4   6   7   21.00    2.20
   4   6  -7   19.80    2.20
  -4   6   7   21.10    2.20
   4   6  -7   19.60    2.20
  -4   6   7   21.00    2.10
   3  -6  -7   92.39    6.90
   3  -6  -7  101.59    6.60
  -3  -6   7   93.09    5.90
   3  -6  -7   99.79    6.40
  -3  -6   7   94.59    6.00
  -3   6   7   84.79    6.00
   3   6  -7   92.39    6.60
   3   6  -7  112.59    7.60
   3   6  -7   89.49    6.60
  -3   6   7   99.79    6.60
  -3   6   7  101.69    6.70
   3   6  -7  106.29    7.10
   3   6  -7  102.99    6.70
  -3   6   7   84.19    6.50
   2  -6  -7   -0.40    0.50
  -2  -6   7   -0.20    0.30
   2  -6  -7    0.40    0.70
   2  -6  -7    0.00    0.60
   2   6  -7   -0.10    0.70
   2   6  -7    0.40    0.80
  -2   6   7    0.10    0.40
  -2   6   7    0.10    0.50
  -2   6   7   -0.60    0.80
   2   6  -7   -0.20    0.50
  -2   6   7    0.20    0.50
  -2   6   7    0.20    0.60
   2   6  -7    0.20    0.70
   2   6  -7    1.30    0.90
   2   6  -7    0.90    0.70
   2   6  -7   -0.50    0.50
   1  -6  -7  121.09    7.90
   1  -6  -7  119.49    7.90
  -1  -6   7  123.99    7.40
  -1  -6   7  116.49    7.50
   1  -6  -7  108.19    8.10
   1  -6  -7  106.49    7.60
   1   6  -7  138.69    8.90
   1   6  -7  123.19    7.80
  -1   6   7  128.59    8.10
  -1   6   7  108.29    7.70
  -1   6   7  130.69    8.10
   1   6  -7  124.09    8.20
   1   6  -7  130.49    8.50
  -1   6   7  118.29    7.90
   1   6  -7  117.29    8.30
   0  -6  -7    5.20    1.30
   0  -6  -7    2.60    0.80
   0  -6   7    2.40    0.60
   0  -6  -7    3.20    1.10
   0  -6  -7    2.70    0.80
   0  -6   7    2.30    0.60
   0   6   7    2.60    0.90
   0   6   7    2.60    0.90
   0   6   7    4.30    1.30
   0   6  -7    2.50    1.10
   0   6  -7    2.30    0.90
   0   6  -7    3.00    1.10
   0   6  -7    3.60    0.80
   0   6   7    3.00    0.70
   1  -6   7  129.29    8.00
  -1  -6  -7  122.39    8.50
   1  -6   7  119.09    8.10
  -1  -6  -7  128.39    8.70
   1   6   7  136.39    8.50
   1   6   7  123.79    8.50
  -1   6  -7  144.49    9.10
   1   6   7  136.89    8.70
  -1   6  -7  138.79    9.20
  -1   6  -7  123.59    8.80
  -2  -6  -7    2.10    0.90
  -2  -6  -7    0.00    0.50
   2  -6   7    0.30    0.50
  -2  -6  -7    0.80    0.60
  -2  -6  -7    0.30    1.40
   2  -6   7    0.40    0.40
  -2   6  -7    0.10    0.80
   2   6   7    0.60    0.60
  -2   6  -7    2.30    0.90
  -2   6  -7    0.30    0.70
   2   6   7   -0.10    0.70
   2   6   7    0.20    0.60
  -3  -6  -7  127.19    8.80
  -3  -6  -7  136.69    8.40
   3  -6   7  129.69    8.60
   3  -6   7  150.48    8.50
  -3   6  -7  134.09    9.10
   3   6   7  143.29    9.00
   3   6   7  133.69    8.70
  -3   6  -7  121.39    9.20
   3   6   7  154.08    9.00
  -3   6  -7  141.09    9.20
  -4  -6  -7    1.60    0.70
   4  -6   7    2.00    0.70
  -4  -6  -7    2.50    0.80
   4  -6   7    1.70    0.60
  -4   6  -7    2.20    0.90
  -4   6  -7    0.90    0.60
   4   6   7    0.90    0.90
  -4   6  -7    2.40    0.80
   4   6   7    2.20    0.70
   4   6   7    0.80    0.60
  -5  -6  -7   43.70    2.50
   5  -6   7   36.00    2.80
  -5   6  -7   35.00    2.80
  -7  -7   7    0.10    0.20
   7   7  -7    0.10    0.40
   7   7  -7    0.00    0.30
  -7   7   7    0.00    0.30
  -7   7   7   -0.20    0.30
   7   7  -7    0.70    0.40
  -6  -7   7   72.69    4.70
  -6  -7   7   62.09    4.60
   6   7  -7   81.79    5.30
   6   7  -7   75.19    5.30
   6   7  -7   72.29    5.10
  -6   7   7   67.89    4.80
  -5  -7   7    8.70    1.10
  -5  -7   7    7.50    0.90
  -5   7   7    4.60    1.30
   5   7  -7    8.10    1.40
  -5   7   7    8.00    1.10
   5   7  -7    7.30    1.40
  -5   7   7    6.40    1.10
   5   7  -7   10.20    1.80
   5   7  -7    7.00    1.20
   4  -7  -7  106.59    7.40
  -4  -7   7  101.69    6.40
  -4  -7   7  101.59    6.50
  -4   7   7   99.29    6.80
  -4   7   7   94.69    6.80
   4   7  -7  112.19    7.10
   4   7  -7  103.79    7.40
  -3  -7   7   46.90    3.20
  -3  -7   7   42.70    3.10
   3  -7  -7   40.50    3.80
   3  -7  -7   38.60    3.30
   3  -7  -7   45.40    3.80
  -3   7   7   46.40    3.60
  -3   7   7   43.10    3.50
  -3   7   7   49.40    3.80
   3   7  -7   43.30    3.90
   3   7  -7   45.10    3.60
   3   7  -7   52.19    4.20
   2  -7  -7    0.50    0.90
  -2  -7   7    0.70    0.50
   2  -7  -7    0.60    0.60
   2  -7  -7   -0.70    1.30
  -2  -7   7    0.60    0.40
   2   7  -7    0.30    0.80
  -2   7   7   -0.20    0.50
   2   7  -7    0.60    0.70
  -2   7   7   -0.20    0.80
   2   7  -7    0.10    0.50
   2   7  -7    0.10    0.70
  -2   7   7   -0.20    0.50
   2   7  -7    0.00    0.60
   1  -7  -7   10.30    2.40
  -1  -7   7   12.50    1.30
   1  -7  -7   16.30    2.10
  -1  -7   7   11.50    1.20
   1   7  -7   17.10    2.30
   1   7  -7   11.80    1.80
  -1   7   7   12.30    2.10
  -1   7   7   14.90    1.70
  -1   7   7   12.50    1.60
   1   7  -7   11.80    1.40
   1   7  -7   13.20    2.00
   1   7  -7    9.20    1.40
   0  -7  -7   78.09    5.80
   0  -7   7   92.79    5.70
   0  -7   7   87.39    5.50
   0  -7  -7   83.19    5.70
   0  -7  -7   78.19    6.00
   0   7  -7   78.09    6.10
   0   7  -7   99.69    6.40
   1  -7   7   73.29    5.00
  -1  -7  -7   70.89    5.30
   1  -7   7   76.29    5.10
  -1  -7  -7   76.29    5.70
  -1  -7  -7   79.69    5.30
  -1   7  -7   79.49    5.80
  -1   7  -7   81.29    5.90
  -1   7  -7   87.19    6.20
   1   7   7   76.69    5.50
   2  -7   7   79.99    5.80
   2  -7   7   68.29    4.90
   2   7   7   74.49    5.30
  -2   7  -7   82.89    5.90
  -2   7  -7   79.59    5.80
   2   7   7   79.89    5.10
  -2   7  -7   72.39    5.70
   3  -7   7   41.60    3.20
  -3  -7  -7   48.40    3.40
   3  -7   7   39.20    3.00
  -3   7  -7   45.80    3.50
   3   7   7   43.20    3.30
  -3   7  -7   41.40    3.70
   4  -7   7   45.20    3.60
   4  -7   7   51.29    3.40
   4   7   7   49.80    3.40
  -4   7  -7   56.99    3.80
  -6  -8   7    0.60    0.30
  -6   8   7    0.70    0.40
   6   8  -7    0.20    0.40
   6   8  -7    0.00    0.30
   6   8  -7   -0.10    0.30
  -5  -8   7    0.20    0.30
  -5  -8   7    0.00    0.50
  -5  -8   7   -0.10    0.50
   5   8  -7    0.50    0.50
   5   8  -7    0.20    0.50
   5   8  -7    0.00    0.50
  -5   8   7   -0.10    0.30
  -5   8   7    0.00    0.40
   5   8  -7    0.00    0.40
   4   8  -7    4.00    0.90
   4   8  -7    3.00    1.20
   4   8  -7    3.80    1.10
   4   8  -7    2.00    0.70
  -4   8   7    2.30    0.70
  -3  -8   7   79.99    5.00
  -3  -8   7   74.19    5.00
   3  -8  -7   80.49    5.80
   3  -8  -7   79.89    5.50
   3   8  -7   87.69    5.50
   3   8  -7   69.89    5.60
  -3   8   7   76.39    5.30
   3   8  -7   84.69    5.80
   2  -8  -7    0.30    0.60
   2  -8  -7    0.40    0.60
  -2  -8   7   -0.10    0.40
  -2  -8   7    0.10    0.50
   2   8  -7    0.80    0.70
   2   8  -7    0.20    0.40
  -2   8   7   -0.70    0.60
  -2   8   7    0.20    0.50
   2   8  -7    0.10    0.60
   2   8  -7   -0.30    0.60
  -2   8   7    0.10    0.40
  -1  -8   7  206.48   13.10
  -1  -8   7  233.28   13.10
   1  -8  -7  204.38   13.70
  -1   8   7  240.58   13.60
   1   8  -7  229.38   13.90
   0  -8   7   12.20    1.30
   0  -8   7   10.20    1.10
   0  -8  -7   10.70    1.50
   0   8   7   11.30    1.40
   0   8  -7    8.90    1.60
   0   8  -7   11.70    1.90
   0   8  -7   12.00    1.60
   1  -8   7   76.79    4.80
   1  -8   7   75.59    4.70
  -1  -8  -7   63.99    4.90
  -1  -8  -7   78.19    5.30
  -1   8  -7   79.39    5.30
   1   8   7   67.29    4.80
  -1   8  -7   69.19    5.20
   2  -8   7    2.30    0.60
   2  -8   7    4.60    0.70
   2   8   7    4.30    0.80
  -2   8  -7    3.50    0.90
  -2   8  -7    2.90    0.80
  -2   8  -7    5.60    1.00
   2   8   7    3.70    0.60
  -3  -8  -7    3.40    0.70
  -3   8  -7    4.50    0.90
  -3   8  -7    3.50    0.70
  -4   9   7    3.60    0.60
   4   9  -7    2.30    0.80
   4   9  -7    4.20    0.70
   3   9  -7   33.90    2.40
  -3   9   7   27.60    2.30
   2   9  -7   97.89    6.60
   2   9  -7  104.39    6.70
   1  -9  -7    0.20    0.40
  -1  -9   7   -0.20    0.30
  -1   9   7   -0.10    0.30
   1   9  -7    0.50    0.60
   1   9  -7    0.40    0.50
   0   9   7   90.59    5.40
   0   9  -7   75.99    5.40
   1  -9   7    1.30    0.40
  -1  -9  -7    1.30    0.50
  -1   9  -7    1.60    0.60
  -1   9  -7    0.80    0.40
  -1   9  -7    1.00    0.40
 -10   0   8    0.60    0.40
 -10   0   8    0.10    0.30
  10   0  -8    0.50    0.50
 -10   0   8    0.00    0.20
  10   0  -8    0.30    0.50
  -9   0   8    0.20    0.40
  -9   0   8    0.70    0.60
   9   0  -8   -0.80    0.50
  -9   0   8    0.00    0.50
  -9   0   8    0.20    0.50
  -8   0   8    1.00    0.60
   8   0  -8    0.50    0.70
   8   0  -8    0.50    0.60
   8   0  -8    0.90    0.60
  -8   0   8    2.10    0.80
  -8   0   8    1.50    0.90
  -8   0   8    1.50    0.70
  -8   0   8    0.90    0.60
  -7   0   8   -0.20    0.40
   7   0  -8   -0.40    0.50
   7   0  -8    0.00    0.50
  -7   0   8    0.50    0.60
  -7   0   8    0.10    0.70
  -7   0   8   -0.10    0.50
  -7   0   8   -0.40    0.40
  -6   0   8  760.32   42.60
   6   0  -8  662.03   42.70
   6   0  -8  723.53   42.80
  -6   0   8  768.12   42.40
  -6   0   8  768.92   42.40
   6   0  -8  754.52   43.00
   5   0  -8   -0.10    0.80
  -5   0   8    0.00    1.00
   5   0  -8    0.20    0.70
   4   0  -8 1182.68   70.39
   4   0  -8 1250.77   68.79
  -4   0   8 1153.18   68.29
  -4   0   8 1206.18   68.19
   4   0  -8 1253.07   68.89
  -4   0   8 1177.08   68.29
   3   0  -8   -0.30    0.50
  -3   0   8   -0.30    0.20
  -3   0   8    0.00    0.20
  -3   0   8   -0.60    0.40
   3   0  -8    1.40    0.60
  -2   0   8  568.94   33.60
   2   0  -8  615.24   34.20
   2   0  -8  587.74   34.50
  -1   0   8    0.20    0.30
   1   0  -8   -0.50    0.50
   1   0  -8   -0.30    0.30
  -1   0   8    0.00    0.20
   0   0   8   55.09    3.60
   0   0   8   54.39    3.60
   0   0  -8   58.59    4.50
   0   0  -8   58.29    4.40
   1   0   8   -0.20    0.30
  -1   0  -8   -0.40    0.60
   1   0   8    0.10    0.30
  -1   0  -8    0.20    0.60
  -2   0  -8   79.19    5.80
   2   0   8   74.99    5.20
  -2   0  -8   66.39    5.30
   2   0   8   70.79    4.70
   2   0   8   66.29    4.80
  -2   0  -8   71.09    4.80
  -3   0  -8    0.60    0.50
   3   0   8   -1.20    0.70
  -3   0  -8    0.10    0.60
  -3   0  -8    0.70    0.80
   3   0   8    0.60    0.60
   3   0   8    0.40    0.60
  -4   0  -8  113.19    7.00
  -4   0  -8   90.19    6.90
   4   0   8   99.29    7.00
   4   0   8  108.69    7.30
  -4   0  -8  100.59    7.40
   4   0   8  107.59    6.80
   5   0   8    0.20    0.70
   5   0   8   -0.80    0.50
  -5   0  -8    0.00    0.60
   5   0   8   -0.50    0.40
   5   0   8   -0.80    0.80
  -5   0  -8   -0.20    0.50
   6   0   8   84.29    6.10
   6   0   8   90.59    5.70
  -6   0  -8   97.29    5.90
   6   0   8   84.39    5.90
   7   0   8   -0.10    0.30
  10   1  -8    6.70    1.00
 -10   1   8    8.20    0.70
 -10   1   8    6.00    0.90
  -9  -1   8   62.29    3.90
  -9  -1   8   60.99    4.10
  -9   1   8   56.89    3.80
  -9   1   8   54.59    4.50
   9   1  -8   45.60    4.30
  -9   1   8   61.39    4.20
  -8  -1   8   72.49    4.70
  -8  -1   8   66.99    4.90
  -8  -1   8   63.89    5.30
  -8  -1   8   71.79    4.90
   8  -1  -8   57.29    4.60
  -8   1   8   79.99    5.80
   8   1  -8   58.29    4.60
  -8   1   8   73.99    5.00
  -8   1   8   67.49    4.80
  -8   1   8   71.39    5.20
  -8   1   8   68.89    4.60
  -7  -1   8   16.00    1.60
  -7  -1   8   13.60    2.10
  -7  -1   8   17.50    1.90
  -7  -1   8   15.60    2.00
   7  -1  -8   16.70    1.80
   7  -1  -8   15.70    1.80
  -7  -1   8   16.80    1.60
   7   1  -8   18.00    1.90
  -7   1   8   16.20    1.90
  -7   1   8   15.80    2.30
  -7   1   8   14.40    2.00
   7   1  -8   19.50    2.10
  -7   1   8   19.30    1.80
   7   1  -8   17.00    1.90
   6  -1  -8   95.19    6.70
   6  -1  -8  108.19    6.90
  -6  -1   8  102.59    6.40
   6  -1  -8   98.09    6.80
  -6  -1   8  102.39    6.60
  -6  -1   8   99.99    6.40
  -6   1   8  102.89    6.90
  -6   1   8   92.39    6.80
   6   1  -8  104.39    6.90
   6   1  -8  100.99    6.90
  -6   1   8  107.89    6.60
   6   1  -8  104.69    7.10
  -6   1   8   95.19    6.70
  -6   1   8  103.19    6.70
  -5  -1   8  316.17   18.20
  -5  -1   8  308.97   18.20
   5  -1  -8  319.07   19.10
   5  -1  -8  308.27   18.70
   5  -1  -8  311.17   18.60
   5   1  -8  310.67   18.70
   5   1  -8  318.37   18.90
  -5   1   8  330.07   18.30
  -5   1   8  300.47   18.50
  -5   1   8  308.17   18.60
   5   1  -8  305.67   18.70
   5   1  -8  332.17   19.00
  -5   1   8  294.77   18.30
  -4  -1   8   14.80    1.30
   4  -1  -8   15.90    1.90
   4  -1  -8   17.40    1.70
  -4  -1   8   14.60    1.30
  -4  -1   8   14.70    1.30
   4  -1  -8   13.20    1.60
  -4   1   8   18.10    1.70
   4   1  -8   14.90    1.60
  -4   1   8   16.70    1.40
   4   1  -8   15.30    1.80
   4   1  -8   14.70    1.70
  -4   1   8   12.00    1.80
  -4   1   8   18.80    1.50
   4   1  -8   16.30    1.80
   4   1  -8   16.70    1.90
  -3  -1   8  173.78   10.40
   3  -1  -8  168.58   11.00
   3  -1  -8  191.58   11.70
  -3  -1   8  167.68   10.40
  -3   1   8  177.48   10.60
  -3   1   8  171.28   10.60
   3   1  -8  184.08   11.00
   3   1  -8  183.78   11.10
  -3   1   8  185.38   10.60
   3   1  -8  178.28   11.20
   3   1  -8  190.38   11.20
   2  -1  -8  376.36   21.20
   2  -1  -8  343.77   20.80
  -2   1   8  331.47   20.30
  -2   1   8  348.47   20.20
   2   1  -8  350.96   20.70
   2   1  -8  348.77   20.70
   2   1  -8  369.06   20.70
   2   1  -8  343.07   21.00
   1  -1  -8  580.24   34.70
   1  -1  -8  603.94   34.70
   1  -1  -8  605.34   34.30
   1   1  -8  599.94   34.70
  -1   1   8  579.94   33.80
   1   1  -8  612.84   34.40
  -1   1   8  562.54   33.90
   1   1  -8  601.24   34.80
   0  -1  -8  270.97   16.20
   0  -1  -8  272.47   16.10
   0  -1   8  234.58   15.00
   0  -1  -8  249.97   15.50
   0   1  -8  270.27   16.10
   0   1   8  260.37   15.30
   0   1  -8  272.37   16.20
   0   1   8  257.37   15.20
  -1  -1  -8   34.00    3.00
   1  -1   8   37.80    2.50
   1  -1   8   29.60    2.30
  -1   1  -8   26.50    2.90
  -1   1  -8   34.30    3.00
   2  -1   8  109.09    7.80
  -2  -1  -8  121.79    7.80
   2  -1   8  121.29    7.50
  -2  -1  -8  124.79    8.30
  -2  -1  -8  135.19    8.70
   2  -1   8  116.29    7.60
   2   1   8  111.69    7.50
   2   1   8  112.99    7.80
  -2   1  -8  119.29    7.60
   2   1   8  133.79    8.10
  -2   1  -8  122.19    8.30
  -2   1  -8  122.29    8.50
   2   1   8  128.99    7.80
  -2   1  -8  126.29    7.90
  -3  -1  -8  224.38   13.60
   3  -1   8  218.48   13.40
   3  -1   8  216.08   13.70
  -3  -1  -8  238.38   14.50
   3  -1   8  225.78   13.40
  -3  -1  -8  210.38   13.80
   3   1   8  230.48   13.60
   3   1   8  224.98   13.80
   3   1   8  208.28   13.60
  -3   1  -8  227.18   13.40
  -3   1  -8  225.28   14.30
  -3   1  -8  222.38   14.00
   3   1   8  205.78   13.30
  -4  -1  -8   58.69    4.20
   4  -1   8   46.60    4.10
   4  -1   8   47.90    4.10
  -4  -1  -8   50.69    4.50
   4  -1   8   56.29    3.90
  -4   1  -8   59.49    4.60
   4   1   8   50.89    3.80
   4   1   8   50.19    4.20
  -4   1  -8   55.79    4.00
   4   1   8   57.49    4.40
   4   1   8   48.30    4.10
  -4   1  -8   51.39    4.20
   5  -1   8  189.58   11.60
   5  -1   8  206.28   11.90
   5  -1   8  204.38   12.20
  -5  -1  -8  194.68   11.90
  -5  -1  -8  173.98   12.00
   5   1   8  183.68   11.60
   5   1   8  183.38   12.00
   5   1   8  208.18   12.20
   5   1   8  199.38   11.90
  -5   1  -8  164.08   11.50
   6  -1   8   10.20    1.20
   6  -1   8   13.90    1.80
   6  -1   8   11.90    1.50
   6   1   8   13.60    1.20
   6   1   8    8.70    1.50
   6   1   8   12.90    1.60
  -6   1  -8   10.10    1.30
   7  -1   8    3.50    0.80
   7   1   8    1.80    0.60
 -10  -2   8   38.70    2.50
 -10  -2   8   34.20    2.40
  10   2  -8   31.40    2.50
  -9  -2   8    0.50    0.40
  -9  -2   8    0.60    0.60
  -9  -2   8    0.70    0.50
   9   2  -8    0.40    0.50
   9   2  -8    0.40    0.50
  -9   2   8    0.70    0.60
   9   2  -8    0.90    0.90
  -9   2   8    0.90    0.40
  -9   2   8    0.50    0.70
  -9   2   8    0.90    0.70
   9   2  -8    0.30    0.50
  -8  -2   8  120.59    8.90
   8  -2  -8  137.99    8.60
  -8   2   8  131.19    8.60
  -8   2   8  143.69    8.90
   8   2  -8  125.29    9.20
  -8   2   8  123.89    8.50
   8   2  -8  131.19    8.70
  -8   2   8  147.59    8.90
   8   2  -8  146.19    9.20
  -8   2   8  155.98    9.70
  -7  -2   8   10.90    1.80
   7  -2  -8   10.90    1.40
  -7  -2   8   14.50    1.40
  -7  -2   8   15.10    1.70
  -7  -2   8   13.00    1.40
  -7   2   8   14.30    1.90
  -7   2   8   15.40    1.80
   7   2  -8   14.30    2.10
   7   2  -8   14.20    1.70
  -7   2   8   13.90    1.70
   7   2  -8   11.60    1.70
   7   2  -8   14.70    1.90
  -6  -2   8   32.10    2.90
   6  -2  -8   32.10    2.60
  -6  -2   8   31.60    2.30
  -6  -2   8   27.10    2.40
  -6   2   8   28.50    2.40
   6   2  -8   30.00    2.90
  -6   2   8   27.90    2.50
   6   2  -8   27.10    2.70
   6   2  -8   25.60    2.60
  -6   2   8   28.20    2.60
  -6   2   8   25.20    2.20
  -5  -2   8   33.70    2.60
  -5  -2   8   32.80    2.50
   5  -2  -8   36.80    3.40
   5  -2  -8   35.20    2.90
   5  -2  -8   37.70    3.00
  -5  -2   8   35.20    2.50
   5   2  -8   40.10    3.70
  -5   2   8   36.50    3.00
  -5   2   8   33.60    2.60
   5   2  -8   37.10    3.30
  -5   2   8   34.50    2.80
  -5   2   8   33.30    3.00
  -5   2   8   34.60    2.80
   5   2  -8   37.60    3.20
   5   2  -8   36.40    3.30
   5   2  -8   36.10    3.10
   4  -2  -8  152.08    9.70
   4  -2  -8  149.49    9.20
  -4  -2   8  128.39    8.50
  -4  -2   8  136.49    8.60
   4   2  -8  154.28    9.40
  -4   2   8  138.19    8.90
  -4   2   8  151.98    8.80
   4   2  -8  154.68    9.40
  -4   2   8  149.29    9.20
  -4   2   8  130.19    9.20
   4   2  -8  149.88    9.80
   4   2  -8  157.58    9.50
   4   2  -8  150.98    9.50
  -4   2   8  142.09    9.00
  -3  -2   8   20.40    1.30
   3  -2  -8   20.20    2.30
   3  -2  -8   20.70    2.20
  -3  -2   8   18.90    1.50
  -3   2   8   19.00    2.00
   3   2  -8   21.70    2.20
   3   2  -8   21.90    2.30
   3   2  -8   24.70    2.20
  -3   2   8   22.30    1.80
  -3   2   8   20.50    1.80
   3   2  -8   21.60    2.10
   3   2  -8   20.40    2.10
  -3   2   8   22.00    1.70
  -3   2   8   19.90    2.00
   3   2  -8   20.90    2.00
   2  -2  -8  438.46   24.90
   2  -2  -8  404.66   25.00
   2  -2  -8  432.36   25.20
   2   2  -8  410.06   24.90
  -2   2   8  447.66   24.40
   2   2  -8  442.36   24.70
  -2   2   8  401.76   24.30
   2   2  -8  385.56   25.40
   2   2  -8  411.26   25.00
   2   2  -8  433.36   24.80
  -2   2   8  416.86   24.60
   1  -2  -8    1.00    0.70
   1  -2  -8    0.70    0.70
   1   2  -8    0.20    0.50
   1   2  -8   -0.40    0.40
  -1   2   8    0.30    0.60
   1   2  -8    0.30    0.70
  -1   2   8    0.20    0.40
  -1   2   8    0.00    0.70
   1   2  -8   -0.40    0.50
  -1   2   8    0.10    0.40
   0  -2  -8 1066.89   62.59
   0  -2  -8 1083.49   62.39
   0  -2   8  946.71   61.29
   0  -2  -8 1113.49   61.99
   0   2  -8 1152.08   61.89
   0   2   8 1075.39   61.99
   0   2  -8 1038.30   62.49
   0   2  -8 1086.19   62.49
   0   2   8 1111.69   61.59
   0   2   8 1072.29   62.39
   0   2  -8 1154.38   61.99
   0   2  -8 1108.09   62.19
   1  -2   8   28.20    2.20
  -1  -2  -8   28.10    2.80
  -1  -2  -8   32.90    3.20
   1  -2   8   25.70    2.10
  -1   2  -8   28.60    2.60
   1   2   8   31.30    2.60
  -1   2  -8   31.30    3.00
   1   2   8   29.70    2.30
  -1   2  -8   31.50    2.90
   1   2   8   29.70    2.60
   1   2   8   29.50    2.50
  -1   2  -8   29.60    2.50
  -2  -2  -8  419.46   25.00
  -2  -2  -8  415.06   24.60
   2  -2   8  388.86   23.70
   2  -2   8  407.26   23.90
  -2   2  -8  421.86   24.80
  -2   2  -8  427.66   24.70
   2   2   8  410.86   23.90
  -2   2  -8  413.66   24.30
   2   2   8  382.56   24.10
   2   2   8  390.66   25.30
   2   2   8  426.86   24.10
  -3  -2  -8  181.28   11.50
   3  -2   8  183.48   11.20
   3  -2   8  177.68   11.40
  -3  -2  -8  182.68   12.10
   3  -2   8  169.98   10.90
   3   2   8  167.08   11.30
  -3   2  -8  184.38   12.00
  -3   2  -8  186.98   11.00
  -3   2  -8  175.38   11.70
  -3   2  -8  163.98   11.30
   3   2   8  187.98   11.10
   3   2   8  189.18   11.60
   3   2   8  200.38   11.40
  -4  -2  -8  109.79    9.20
   4  -2   8  126.39    7.90
   4  -2   8  123.39    8.10
   4   2   8  122.19    8.30
  -4   2  -8  123.39    8.30
   4   2   8  116.99    8.10
  -4   2  -8  126.99   10.10
   4   2   8  130.99    7.90
   4   2   8  142.09    9.20
   5  -2   8    3.00    0.90
   5  -2   8    2.80    1.00
   5  -2   8    2.70    0.70
   5   2   8    3.90    1.00
   5   2   8    4.40    0.80
  -5   2  -8    3.10    0.70
   5   2   8    2.30    1.00
  -5   2  -8    2.20    0.90
  -5   2  -8    2.90    0.90
   5   2   8    2.90    1.00
   6  -2   8    1.80    0.60
   6  -2   8    3.00    0.80
   6  -2   8    2.70    0.80
  -6   2  -8    2.60    0.50
   6   2   8    2.10    0.80
   6   2   8    2.60    0.60
  -9  -3   8   34.50    2.70
  -9   3   8   33.00    2.90
  -9   3   8   37.40    2.70
  -9   3   8   30.40    2.20
  -8  -3   8   39.20    3.00
  -8  -3   8   46.00    3.30
  -8  -3   8   40.40    3.60
   8   3  -8   38.50    3.20
  -8   3   8   43.50    3.00
  -8   3   8   50.79    4.20
   8   3  -8   37.60    3.50
  -8   3   8   44.50    3.40
   8   3  -8   46.40    3.90
  -8   3   8   44.00    3.60
   8   3  -8   43.00    3.70
  -8   3   8   36.80    3.70
  -7  -3   8  106.79    7.00
   7  -3  -8  100.49    6.80
  -7  -3   8  103.99    6.80
  -7  -3   8  109.29    6.60
  -7   3   8   89.49    6.50
   7   3  -8   92.79    7.00
  -7   3   8  115.09    7.00
  -7   3   8   99.59    6.80
   7   3  -8  106.59    7.20
   7   3  -8  108.89    7.70
   7   3  -8  106.29    7.40
   7   3  -8  114.79    7.60
  -7   3   8  109.39    7.20
  -7   3   8   97.79    7.10
  -7   3   8  101.59    7.60
  -6  -3   8   60.09    4.20
  -6  -3   8   57.29    4.30
  -6  -3   8   57.89    4.40
   6   3  -8   65.29    5.30
   6   3  -8   60.79    4.80
  -6   3   8   61.29    4.70
   6   3  -8   66.49    5.10
  -6   3   8   62.69    4.30
   6   3  -8   64.09    4.80
   6   3  -8   72.89    5.30
  -6   3   8   64.59    4.60
  -6   3   8   60.29    4.50
  -6   3   8   57.59    4.60
  -5  -3   8    1.20    0.50
   5  -3  -8    1.30    0.70
  -5  -3   8    1.50    0.50
  -5   3   8    1.60    0.70
   5   3  -8    2.50    1.10
   5   3  -8    1.00    0.80
  -5   3   8    1.50    0.80
   5   3  -8    2.30    1.00
   5   3  -8    1.20    0.90
   5   3  -8    1.10    0.80
  -5   3   8    0.60    0.50
   4  -3  -8   23.20    2.30
   4  -3  -8   30.90    3.00
   4  -3  -8   27.10    2.80
  -4  -3   8   23.10    1.90
  -4  -3   8   22.60    1.70
  -4   3   8   28.00    2.20
  -4   3   8   24.40    2.50
  -4   3   8   29.10    2.40
   4   3  -8   31.80    2.90
  -4   3   8   27.20    2.50
   4   3  -8   31.50    3.20
   4   3  -8   28.60    2.80
  -4   3   8   27.90    2.30
   4   3  -8   26.20    3.30
   4   3  -8   30.20    3.20
   3  -3  -8   48.50    3.90
   3  -3  -8   46.30    4.10
   3   3  -8   48.80    3.90
   3   3  -8   46.50    3.90
  -3   3   8   49.99    3.40
   3   3  -8   46.70    4.00
  -3   3   8   48.10    3.50
   3   3  -8   47.80    3.70
   3   3  -8   47.20    3.70
   3   3  -8   46.10    3.80
   3   3  -8   49.00    3.80
  -3   3   8   50.79    3.70
  -3   3   8   48.60    3.70
   2  -3  -8  220.48   13.60
   2  -3  -8  214.98   13.70
   2  -3  -8  226.28   13.50
   2   3  -8  210.08   13.10
  -2   3   8  217.28   13.20
   2   3  -8  218.48   13.50
   2   3  -8  219.88   13.20
  -2   3   8  220.98   13.00
   2   3  -8  224.78   13.40
   2   3  -8  208.08   13.50
  -2   3   8  202.68   12.80
   2   3  -8  219.28   13.40
  -2   3   8  216.98   13.30
   2   3  -8  207.28   13.50
   1  -3  -8 1368.86   77.59
   1  -3  -8 1361.66   77.89
   1  -3  -8 1372.16   77.89
   1   3  -8 1346.47   77.19
   1   3  -8 1326.27   77.59
   1   3  -8 1416.76   77.39
  -1   3   8 1312.57   77.39
   1   3  -8 1305.17   77.59
   1   3  -8 1350.56   77.89
   1   3  -8 1385.16   77.79
   1   3  -8 1377.46   77.39
  -1   3   8 1353.06   77.39
   0  -3  -8  152.58    9.20
   0  -3  -8  154.88    9.70
   0  -3  -8  140.79    9.40
   0  -3   8  132.49    8.30
   0   3  -8  151.18    9.50
   0   3  -8  130.19    9.00
   0   3   8  153.68    9.10
   0   3  -8  140.89    9.20
   0   3  -8  136.69    9.50
   0   3   8  142.79    8.80
   0   3   8  135.89    9.10
   0   3  -8  125.39    8.90
   0   3   8  150.58    8.70
   0   3  -8  140.09    8.90
  -1  -3  -8  158.88    9.90
  -1  -3  -8  144.89   10.20
  -1  -3  -8  165.08   10.90
   1  -3   8  152.08    9.40
   1  -3   8  146.19    9.40
  -1   3  -8  174.18   10.70
   1   3   8  167.88    9.60
  -1   3  -8  156.08   10.10
   1   3   8  155.58   10.00
   1   3   8  160.38    9.80
   1   3   8  148.39    9.90
  -2  -3  -8   57.29    4.90
  -2  -3  -8   70.29    4.80
  -2  -3  -8   63.09    5.40
   2  -3   8   65.89    4.50
   2  -3   8   69.69    4.40
  -2   3  -8   66.89    5.20
   2   3   8   61.99    4.70
  -2   3  -8   67.39    5.00
   2   3   8   72.29    5.00
   2   3   8   65.79    4.70
   2   3   8   63.99    5.60
  -2   3  -8   68.79    5.40
   3  -3   8   55.69    3.80
  -3  -3  -8   49.70    4.50
   3  -3   8   52.39    3.90
   3  -3   8   47.30    4.00
   3   3   8   54.19    4.00
   3   3   8   50.79    4.20
  -3   3  -8   56.59    4.20
   3   3   8   54.99    4.20
  -3   3  -8   52.29    4.50
  -3   3  -8   55.89    4.50
   3   3   8   45.40    4.10
   4  -3   8   94.69    5.70
   4  -3   8   89.39    6.00
   4  -3   8   84.79    5.80
  -4   3  -8   84.69    6.10
  -4   3  -8   75.89    6.10
   4   3   8   83.49    6.10
   4   3   8   94.19    6.20
  -4   3  -8   82.69    5.40
   4   3   8   77.59    5.50
   4   3   8   84.09    5.80
   4   3   8   81.09    6.10
   5  -3   8  106.69    7.40
  -5   3  -8  100.49    7.00
  -5   3  -8   94.59    6.90
   5   3   8  107.89    7.10
   5   3   8  113.19    7.20
   6  -3   8    7.70    1.10
   6  -3   8    7.30    0.90
   6  -3   8    7.60    1.00
   6   3   8    7.90    1.10
  -9  -4   8    0.60    0.60
  -9  -4   8    0.60    0.30
   9   4  -8    0.10    0.40
  -9   4   8    1.20    0.50
   9   4  -8    0.00    0.30
   9   4  -8    0.20    0.50
   9   4  -8    0.00    0.40
  -9   4   8    0.40    0.40
  -8  -4   8   48.70    3.20
  -8  -4   8   46.90    3.40
   8   4  -8   45.60    3.80
   8   4  -8   43.10    3.80
   8   4  -8   48.40    3.80
  -8   4   8   44.80    3.90
   8   4  -8   46.40    3.80
  -8   4   8   43.20    3.50
  -7  -4   8    2.30    0.70
  -7  -4   8    2.10    0.70
   7   4  -8    1.60    0.80
   7   4  -8    1.70    0.90
   7   4  -8    2.40    1.10
  -7   4   8    1.20    0.70
  -7   4   8    1.80    0.80
   7   4  -8    1.20    0.70
  -7   4   8    2.20    1.00
  -7   4   8    1.40    0.70
   7   4  -8    2.80    1.20
  -7   4   8    2.60    0.80
  -7   4   8    1.50    0.90
  -7   4   8    0.50    0.80
  -6  -4   8  268.57   15.90
  -6  -4   8  264.27   16.00
   6   4  -8  282.47   16.90
   6   4  -8  293.37   16.70
  -6   4   8  266.97   16.50
  -6   4   8  244.38   16.10
   6   4  -8  286.37   17.60
  -6   4   8  276.47   16.50
  -6   4   8  282.87   16.40
   6   4  -8  248.18   16.60
   6   4  -8  257.67   17.10
   5  -4  -8   29.50    2.50
  -5  -4   8   26.60    2.30
  -5  -4   8   28.00    2.20
   5   4  -8   31.10    3.00
  -5   4   8   25.80    3.40
  -5   4   8   30.60    2.80
  -5   4   8   31.10    2.40
   5   4  -8   32.40    3.10
   5   4  -8   31.80    3.20
  -5   4   8   27.80    2.70
   5   4  -8   29.40    3.20
   4  -4  -8  274.57   17.70
  -4  -4   8  253.37   16.40
  -4   4   8  282.77   17.00
  -4   4   8  267.77   17.90
   4   4  -8  291.27   17.30
   4   4  -8  274.27   17.40
   4   4  -8  283.87   17.30
   4   4  -8  305.97   17.90
  -4   4   8  299.87   17.20
   4   4  -8  300.17   17.70
   3  -4  -8   -1.10    0.90
   3  -4  -8    1.00    0.40
   3  -4  -8    1.70    0.90
   3  -4  -8    1.40    0.90
  -3   4   8    0.60    0.60
   3   4  -8    1.90    1.10
   3   4  -8    0.80    0.80
   3   4  -8    1.60    0.90
   3   4  -8    0.40    0.80
   3   4  -8    1.60    0.90
  -3   4   8    1.20    0.80
  -3   4   8    1.00    0.60
   3   4  -8    1.40    0.80
   3   4  -8    1.10    0.70
  -3   4   8    0.80    0.60
   2  -4  -8  504.65   31.10
   2  -4  -8  594.14   32.00
   2  -4  -8  500.25   32.70
   2   4  -8  513.95   31.60
  -2   4   8  558.04   31.10
   2   4  -8  506.95   31.40
   2   4  -8  498.75   31.80
   2   4  -8  565.84   31.90
   2   4  -8  577.04   31.60
   2   4  -8  497.45   31.80
  -2   4   8  541.05   31.80
   2   4  -8  578.04   31.70
  -2   4   8  526.15   31.50
  -2   4   8  577.74   31.30
   1  -4  -8  173.48   10.60
   1  -4  -8  154.38   10.00
   1   4  -8  170.58   10.60
  -1   4   8  166.68   10.40
   1   4  -8  164.38   10.10
   1   4  -8  141.89   10.10
  -1   4   8  163.08   10.10
   1   4  -8  176.88   10.30
  -1   4   8  151.68    9.90
   1   4  -8  172.88   10.70
   1   4  -8  170.48   10.60
  -1   4   8  141.69   11.20
   1   4  -8  173.58   11.60
   0  -4  -8   23.80    2.70
   0  -4  -8   22.30    3.20
   0  -4  -8   24.20    2.40
   0  -4   8   22.80    1.80
   0  -4  -8   21.10    2.20
   0   4   8   25.90    2.40
   0   4  -8   22.50    2.20
   0   4   8   21.40    2.40
   0   4   8   27.30    2.30
   0   4  -8   24.30    2.50
   0   4   8   25.60    2.10
   0   4   8   27.00    2.40
   0   4  -8   23.90    2.50
   0   4  -8   27.90    2.90
   0   4  -8   26.60    2.70
  -1  -4  -8   36.40    3.60
   1  -4   8   29.70    2.40
   1  -4   8   30.60    2.30
  -1  -4  -8   32.40    3.10
  -1  -4  -8   27.70    3.00
  -1  -4  -8   34.00    2.90
  -1   4  -8   33.90    3.30
   1   4   8   29.30    3.50
   1   4   8   34.80    2.80
  -1   4  -8   32.40    2.90
  -1   4  -8   36.30    3.10
   1   4   8   31.80    2.80
  -1   4  -8   33.50    3.40
   2  -4   8   44.80    3.30
   2  -4   8   50.29    3.50
  -2  -4  -8   41.10    3.60
   2   4   8   45.30    3.80
  -2   4  -8   45.50    3.80
   2   4   8   48.20    3.40
  -2   4  -8   43.30    4.00
   2   4   8   47.80    3.80
   2   4   8   43.00    3.70
   2   4   8   51.79    3.70
  -2   4  -8   48.20    4.20
   3  -4   8    2.10    0.80
   3  -4   8    2.00    1.00
  -3  -4  -8    2.40    0.70
   3  -4   8    3.20    0.80
  -3  -4  -8    3.50    1.00
  -3   4  -8    3.20    1.30
  -3   4  -8    4.50    1.30
  -3   4  -8    2.40    1.00
   3   4   8    2.90    1.40
   3   4   8    3.80    1.00
   3   4   8    2.70    0.70
   3   4   8    3.30    0.90
   3   4   8    3.20    1.10
   4  -4   8   59.09    4.20
   4  -4   8   52.99    4.40
   4  -4   8   61.49    4.30
  -4   4  -8   50.99    4.30
   4   4   8   65.29    5.40
   4   4   8   70.29    4.70
  -4   4  -8   52.39    4.50
  -4   4  -8   59.89    4.70
   5  -4   8   19.20    1.80
   5  -4   8   18.30    1.80
  -5   4  -8   14.80    1.70
  -5   4  -8   13.90    1.60
   5   4   8   17.50    1.80
   6  -4   8  135.19    8.10
  -8  -5   8   54.19    3.70
   8   5  -8   50.79    3.60
   8   5  -8   54.79    3.90
   8   5  -8   45.50    3.80
  -8   5   8   49.80    3.90
  -7  -5   8   74.99    5.20
  -7   5   8   76.69    6.00
   7   5  -8   95.69    6.40
  -7   5   8   84.19    5.90
   7   5  -8   88.09    6.20
   7   5  -8   83.59    5.80
  -6  -5   8   78.89    5.10
  -6  -5   8   76.89    5.00
  -6   5   8   63.89    4.70
  -6   5   8   64.09    5.20
  -6   5   8   66.19    5.60
   6   5  -8   85.69    6.10
   6   5  -8   84.99    6.10
   6   5  -8   63.19    5.40
  -6   5   8   78.59    5.30
  -6   5   8   77.89    5.40
   6   5  -8   79.99    5.50
  -5  -5   8  106.99    6.30
  -5  -5   8   96.69    6.30
   5   5  -8  115.19    7.20
  -5   5   8   92.29    7.00
  -5   5   8  102.69    6.90
   5   5  -8   99.49    8.30
  -5   5   8  102.09    6.60
  -5   5   8   85.59    6.90
   5   5  -8   91.19    7.00
  -4  -5   8   62.89    4.20
   4  -5  -8   72.99    5.40
  -4   5   8   67.59    4.90
  -4   5   8   64.89    4.40
   4   5  -8   63.49    4.90
   4   5  -8   70.19    5.10
   4   5  -8   64.09    5.00
  -4   5   8   57.09    4.60
  -4   5   8   66.49    4.90
  -3  -5   8  242.68   15.80
  -3   5   8  252.97   16.10
  -3   5   8  278.37   16.50
   3   5  -8  255.47   16.60
  -3   5   8  285.87   16.70
  -3   5   8  278.17   16.60
   3   5  -8  302.67   17.20
   3   5  -8  286.37   16.80
   3   5  -8  256.97   16.70
   3   5  -8  269.57   16.60
   3   5  -8  301.77   17.10
   3   5  -8  277.97   17.20
   2  -5  -8   99.29    7.60
   2  -5  -8   93.29    6.90
   2  -5  -8  112.79    7.50
  -2   5   8  111.39    6.70
   2   5  -8  110.19    7.10
   2   5  -8  106.09    7.00
   2   5  -8  110.59    7.50
  -2   5   8  102.29    7.10
   2   5  -8   95.49    7.40
  -2   5   8  100.69    7.10
  -2   5   8  111.09    7.00
   2   5  -8  106.79    7.10
  -2   5   8   99.29    7.00
   2   5  -8  112.19    7.70
   1  -5  -8   60.69    4.50
  -1  -5   8   51.69    3.50
   1  -5  -8   45.30    4.00
   1  -5  -8   56.39    4.70
  -1   5   8   62.69    4.20
   1   5  -8   51.19    4.00
  -1   5   8   58.99    4.30
   1   5  -8   60.79    4.90
  -1   5   8   52.09    4.20
   1   5  -8   59.29    4.60
   1   5  -8   52.19    4.10
  -1   5   8   55.69    4.30
   1   5  -8   59.39    4.60
   1   5  -8   53.69    4.50
   0  -5  -8   30.20    3.00
   0  -5  -8   27.60    2.20
   0  -5  -8   25.40    2.60
   0  -5   8   27.90    2.10
   0  -5  -8   28.60    2.70
   0  -5  -8   25.10    2.40
   0   5  -8   27.80    3.10
   0   5  -8   22.30    2.30
   0   5  -8   30.40    3.00
   0   5   8   23.50    2.50
   0   5  -8   29.80    2.80
   0   5   8   28.90    2.60
   0   5   8   30.70    2.30
   0   5  -8   29.20    2.80
   0   5   8   31.60    2.80
  -1  -5  -8   20.00    2.20
  -1  -5  -8   20.70    1.70
  -1   5  -8   15.60    2.20
  -2  -5  -8   11.60    1.30
  -2  -5  -8   10.90    1.50
   2  -5   8   14.20    1.50
   2  -5   8   12.10    1.30
  -2   5  -8   11.60    2.00
   2   5   8   15.60    1.80
   2   5   8    9.80    1.50
  -2   5  -8   12.90    2.60
  -3  -5  -8   96.89    6.60
   3  -5   8  104.99    6.50
  -3   5  -8  102.79    7.20
  -3   5  -8   85.99    6.90
   3   5   8  103.49    6.90
   4  -5   8   16.10    1.70
   4  -5   8   14.30    1.70
   4  -5   8   19.50    1.70
  -4   5  -8   19.20    1.90
  -4   5  -8   20.20    2.10
   4   5   8   18.20    1.90
   4   5   8   14.00    1.80
   4   5   8   21.00    2.00
  -5   5  -8   35.50    2.90
  -5   5  -8   35.90    2.70
   5   5   8   44.60    3.00
  -8  -6   8    5.10    0.70
   8   6  -8    6.70    1.00
   8   6  -8    3.70    0.70
  -8   6   8    5.90    0.70
   8   6  -8    7.80    1.10
   8   6  -8    5.00    0.70
  -7  -6   8   15.30    1.50
  -7  -6   8   15.80    1.30
   7   6  -8   15.00    1.70
   7   6  -8   13.00    1.50
   7   6  -8   15.40    1.90
  -7   6   8   11.60    1.40
  -7   6   8   12.50    1.40
  -6  -6   8    0.10    0.40
  -6  -6   8   -0.20    0.30
   6   6  -8    2.60    1.00
  -6   6   8    0.20    0.70
  -6   6   8    0.40    0.50
   6   6  -8    0.30    0.50
   6   6  -8   -0.90    0.60
  -6   6   8   -0.30    0.50
   6   6  -8   -0.20    0.50
  -6   6   8    0.30    0.60
  -5  -6   8    0.80    0.50
  -5  -6   8    1.20    0.40
   5   6  -8    0.20    0.60
   5   6  -8   -0.20    0.60
  -5   6   8    0.00    0.50
   5   6  -8    1.20    0.90
   5   6  -8    0.10    0.80
  -5   6   8    0.90    0.70
  -5   6   8    0.60    0.60
  -5   6   8    0.40    0.60
   5   6  -8    0.60    0.70
  -4  -6   8    2.80    0.80
  -4  -6   8    2.20    0.60
   4  -6  -8    2.50    1.00
  -4   6   8    2.20    1.10
  -4   6   8    2.10    0.80
  -4   6   8    3.50    1.30
  -4   6   8    3.20    1.20
   4   6  -8    2.30    0.90
   4   6  -8    3.60    1.20
   4   6  -8    2.50    1.10
  -4   6   8    2.60    0.60
   4   6  -8    2.50    1.00
   4   6  -8    2.30    0.90
  -3  -6   8   54.99    4.10
   3  -6  -8   70.99    5.20
  -3   6   8   52.89    4.80
   3   6  -8   72.49    5.40
   3   6  -8   77.59    6.00
   3   6  -8   69.39    5.30
   3   6  -8   66.29    6.30
  -3   6   8   59.19    5.00
  -3   6   8   63.49    4.80
   3   6  -8   63.39    5.40
   2  -6  -8  122.59    7.50
  -2  -6   8  116.49    7.20
  -2   6   8  116.59    7.90
   2   6  -8  127.29    8.60
   2   6  -8  103.59    7.70
   2   6  -8  125.89    7.90
  -2   6   8  131.19    8.10
   2   6  -8  113.49    8.30
   2   6  -8  127.79    8.40
  -2   6   8  123.59    7.90
  -2   6   8  108.89    7.40
   1  -6  -8    5.30    1.00
  -1  -6   8    5.80    0.90
   1  -6  -8    3.10    1.60
   1   6  -8    5.00    1.10
   1   6  -8    6.00    1.50
   1   6  -8    5.90    1.30
   1   6  -8    6.60    1.40
   1   6  -8    6.00    1.60
  -1   6   8    6.00    1.10
  -1   6   8    6.10    1.30
  -1   6   8    5.20    0.90
  -1   6   8    7.00    1.40
  -1   6   8    6.30    1.30
   0  -6  -8  153.18    9.70
   0  -6   8  134.29    8.60
   0  -6   8  136.19    8.50
   0   6   8  151.98    9.90
   0   6   8  142.09    9.20
   0   6  -8  127.49   10.30
   0   6   8  138.49    9.20
   0   6  -8  146.09    9.90
   1  -6   8    9.50    1.20
  -1  -6  -8    7.70    1.20
  -1  -6  -8   11.80    1.60
   1  -6   8    8.70    1.10
  -1   6  -8    8.50    1.50
   1   6   8   11.80    2.10
   1   6   8   12.30    1.50
   1   6   8   10.40    1.50
  -1   6  -8    9.00    1.70
  -1   6  -8    9.90    1.70
  -2  -6  -8  276.47   17.00
   2  -6   8  295.57   16.50
   2   6   8  248.98   16.80
  -2   6  -8  276.17   17.50
   2   6   8  303.17   17.00
  -2   6  -8  279.27   17.10
   3  -6   8   14.10    1.40
  -3  -6  -8   18.10    1.80
   3  -6   8   13.10    1.60
  -3   6  -8   19.60    2.10
   3   6   8   16.10    1.80
  -3   6  -8   12.30    1.70
   3   6   8   14.00    1.60
  -3   6  -8   17.00    1.90
   5  -6   8    3.20    0.50
   5   6   8    2.50    0.50
  -5   6  -8    3.70    0.60
   7   7  -8   10.00    1.20
   7   7  -8   16.00    1.40
  -7   7   8   13.60    1.30
  -7   7   8   12.80    1.20
   7   7  -8   12.30    1.40
  -6  -7   8   11.70    1.00
   6   7  -8    8.80    1.40
  -6   7   8   11.20    1.20
   6   7  -8   12.10    1.40
  -5  -7   8    0.10    0.40
  -5  -7   8    0.90    0.50
   5   7  -8    0.90    0.70
   5   7  -8    0.00    0.70
  -5   7   8    0.10    0.50
   5   7  -8   -0.10    0.60
  -5   7   8    0.10    0.50
   5   7  -8    0.40    0.50
  -4  -7   8   15.40    1.30
   4  -7  -8   12.20    1.60
  -4  -7   8   13.00    1.30
   4   7  -8   14.80    1.90
   4   7  -8   14.90    2.10
   4   7  -8   15.70    1.80
  -4   7   8   12.70    1.60
   4   7  -8   13.20    1.80
  -4   7   8   15.00    1.60
  -4   7   8   11.70    1.50
   3  -7  -8   56.19    4.20
  -3  -7   8   50.19    3.40
  -3   7   8   48.90    3.80
  -3   7   8   57.39    4.00
   3   7  -8   51.39    3.90
   3   7  -8   54.59    4.30
  -3   7   8   43.40    3.70
  -2  -7   8   63.69    4.30
  -2  -7   8   63.19    4.20
   2  -7  -8   73.19    5.30
   2   7  -8   71.59    5.40
  -2   7   8   59.59    4.60
  -2   7   8   57.99    4.60
  -2   7   8   70.19    4.80
   2   7  -8   64.39    5.20
  -1  -7   8  142.19    8.50
  -1  -7   8  149.19    8.40
   1   7  -8  134.19    8.70
  -1   7   8  143.49    9.00
   1   7  -8  132.29    9.60
  -1   7   8  132.99    8.90
   0  -7   8   45.80    4.00
   0  -7   8   49.50    3.30
   0  -7  -8   47.80    4.00
   0   7   8   42.90    3.60
   0   7  -8   56.29    4.50
   0   7   8   53.39    3.90
   0   7   8   49.20    3.70
   0   7  -8   42.50    3.80
   0   7  -8   45.30    4.00
   1  -7   8  147.79    8.60
   1  -7   8  136.69    8.60
   1   7   8  136.39    8.90
  -1   7  -8  150.68    9.40
  -1   7  -8  130.09    9.10
   2  -7   8   24.00    1.90
  -2  -7  -8   21.20    2.10
   2  -7   8   23.40    2.00
   2   7   8   24.80    2.10
  -2   7  -8   18.40    2.10
  -2   7  -8   23.70    2.50
   3  -7   8   93.89    5.80
   3   7   8   97.59    6.10
   3   7   8   83.09    5.90
  -3   7  -8  101.99    6.30
  -3   7  -8   91.99    6.20
   4  -7   8   11.90    1.00
  -4   7  -8    9.30    1.20
   4   7   8   12.10    1.00
   4   7   8    9.90    1.00
   5   8  -8   -0.10    0.40
   5   8  -8    0.00    0.40
  -5   8   8    0.10    0.30
   5   8  -8    0.00    0.40
  -5   8   8   -0.10    0.30
  -4  -8   8   20.40    1.40
   4   8  -8   17.30    1.80
  -4   8   8   14.40    1.50
   4   8  -8   17.10    1.90
   4   8  -8   17.80    2.00
  -3  -8   8   36.00    2.70
  -3   8   8   26.20    2.30
   3   8  -8   31.10    2.60
   3   8  -8   30.50    3.10
  -3   8   8   29.40    2.40
   2  -8  -8   65.29    5.10
  -2  -8   8   73.79    4.60
  -2  -8   8   79.39    4.80
   2   8  -8   80.79    5.50
   2   8  -8   67.29    4.80
  -1  -8   8   10.70    1.20
   1   8  -8    9.90    1.10
   1   8  -8    9.10    1.20
   1   8  -8   14.30    2.30
  -1   8   8    7.70    1.30
   0  -8   8    1.50    0.50
   0  -8  -8    2.80    0.80
   0   8   8    2.20    0.60
   0   8   8    1.20    0.60
   0   8  -8    2.10    0.90
   0   8  -8    3.20    1.10
   0   8  -8    2.50    0.80
   1  -8   8    0.70    0.40
  -1  -8  -8    0.30    0.50
   1   8   8    0.50    0.40
  -1   8  -8   -0.10    0.50
  -1   8  -8    0.60    0.50
   1   8   8    0.20    0.40
  -1   8  -8    0.30    0.50
   2  -8   8    0.20    0.40
  -2  -8  -8    0.60    0.40
  -2   8  -8    0.50    0.40
  -2   8  -8    0.30    0.50
   2   8   8    0.50    0.50
   2   8   8    0.00    0.30
  -2   8  -8    0.70    0.50
   3   9  -8    9.90    1.10
  -3   9   8    8.80    1.00
   2  -9  -8    0.80    0.40
   2   9  -8    0.50    0.40
   2   9  -8    2.00    0.60
  -2   9   8    1.60    0.50
   1  -9  -8   57.89    3.80
   1   9  -8   51.79    4.00
   1   9  -8   48.70    3.70
   0   9   8   10.80    1.10
   0   9  -8   11.90    1.30
   0   9  -8   10.40    1.30
 -10   0   9   -0.10    0.20
  10   0  -9   -0.60    0.30
 -10   0   9   -0.20    0.20
  -9   0   9  204.18   13.00
  -9   0   9  218.88   13.50
  -9   0   9  228.48   13.10
   8   0  -9    0.40    0.60
   8   0  -9   -0.20    0.50
  -8   0   9    0.50    0.80
  -8   0   9    0.20    0.50
  -8   0   9    0.30    0.60
   8   0  -9    0.80    0.60
   8   0  -9    0.20    0.50
  -7   0   9   23.20    2.70
  -7   0   9   18.80    2.00
  -7   0   9   22.20    1.90
   7   0  -9   19.50    2.10
   7   0  -9   18.90    2.10
   6   0  -9   -1.00    0.80
   6   0  -9    0.40    0.70
   6   0  -9    0.10    0.60
   6   0  -9    0.00    1.00
  -6   0   9    0.00    0.40
   6   0  -9   -0.50    0.40
  -6   0   9    0.30    0.40
  -6   0   9    0.60    0.70
  -6   0   9   -0.20    0.40
   5   0  -9  211.98   12.90
  -5   0   9  198.88   12.40
   5   0  -9  204.48   12.90
   5   0  -9  216.78   13.20
  -5   0   9  206.08   12.50
  -5   0   9  215.48   12.40
   5   0  -9  204.78   13.00
   4   0  -9    0.10    0.50
  -4   0   9    0.20    0.40
  -4   0   9    0.10    0.30
   4   0  -9    0.00    0.40
   4   0  -9    0.50    0.50
   4   0  -9    0.60    0.70
  -4   0   9   -0.30    0.30
   3   0  -9   60.99    4.30
  -3   0   9   58.39    3.80
  -3   0   9   58.29    3.80
   3   0  -9   63.59    4.40
   3   0  -9   56.19    4.60
   3   0  -9   56.99    4.50
  -2   0   9    0.00    0.30
   2   0  -9   -0.20    0.40
   2   0  -9    0.40    0.60
   2   0  -9   -0.30    0.60
  -2   0   9    0.70    0.30
   1   0  -9   20.60    2.30
  -1   0   9   19.50    1.60
   1   0  -9   18.20    2.20
  -1   0   9   18.70    1.50
   1   0   9   89.29    5.80
   1   0   9   92.49    6.20
  -1   0  -9   90.69    6.50
   1   0   9   87.09    5.70
   3   0   9 1357.26   76.89
  -3   0  -9 1273.77   77.49
   3   0   9 1381.16   77.09
   3   0   9 1404.56   77.39
  -3   0  -9 1333.47   77.99
  -4   0  -9   -0.60    0.60
   4   0   9    0.10    0.60
   4   0   9   -0.30    0.40
  -4   0  -9    0.30    0.70
   5   0   9  194.38   13.20
   5   0   9  230.78   13.30
   5   0   9  217.18   12.80
   6   0   9   -0.20    0.30
   6   0   9   -0.30    0.40
 -10  -1   9    2.50    0.40
  10  -1  -9    4.00    0.80
 -10  -1   9    1.50    0.40
 -10   1   9    3.60    0.70
  10   1  -9    2.50    0.70
 -10   1   9    2.50    0.50
  -9  -1   9    8.40    1.00
  -9  -1   9    6.80    1.00
  -9  -1   9    6.40    1.00
  -9   1   9    6.90    0.90
  -9   1   9    6.30    1.00
   9   1  -9    4.80    0.90
  -9   1   9    8.60    1.30
   9   1  -9    6.30    0.90
   9   1  -9    8.40    1.50
  -9   1   9    7.90    1.10
  -8  -1   9  148.79    9.30
   8  -1  -9  159.18    9.50
  -8  -1   9  153.48    9.60
  -8  -1   9  154.38    9.50
   8   1  -9  148.39    9.70
  -8   1   9  145.49    9.50
  -8   1   9  158.18    9.40
   8   1  -9  157.88    9.80
  -8   1   9  141.79    9.50
   8   1  -9  136.69    9.50
  -8   1   9  162.48   10.80
  -7  -1   9   32.80    3.40
  -7  -1   9   40.20    2.90
   7  -1  -9   37.90    4.00
  -7  -1   9   41.20    3.30
  -7  -1   9   40.80    3.10
  -7  -1   9   31.50    2.70
  -7   1   9   38.20    3.00
   7   1  -9   31.70    3.70
   7   1  -9   36.50    3.70
  -7   1   9   41.80    3.20
   6  -1  -9    0.10    0.70
   6  -1  -9    1.10    0.70
  -6  -1   9    1.20    0.60
   6  -1  -9    0.50    0.60
  -6  -1   9    0.40    0.40
   6  -1  -9    0.30    0.90
  -6  -1   9    0.00    0.40
  -6   1   9    0.50    0.50
   6   1  -9   -0.60    0.60
   6   1  -9   -0.10    0.50
  -6   1   9    0.10    0.40
  -6   1   9   -0.30    0.60
   6   1  -9    0.50    0.60
  -6   1   9    0.40    0.50
   6   1  -9   -0.60    0.60
   5  -1  -9  206.18   12.30
   5  -1  -9  195.08   12.10
  -5  -1   9  189.78   11.60
  -5  -1   9  189.98   11.60
   5  -1  -9  203.68   12.90
  -5   1   9  184.18   11.80
   5   1  -9  202.98   12.40
   5   1  -9  202.38   12.40
   5   1  -9  201.98   12.30
  -5   1   9  201.08   11.70
  -5   1   9  191.68   12.00
   5   1  -9  172.78   12.10
  -5   1   9  193.28   11.80
   5   1  -9  201.88   12.30
   4  -1  -9  313.47   18.40
   4  -1  -9  326.97   18.80
   4  -1  -9  318.37   18.30
  -4  -1   9  268.17   17.70
  -4  -1   9  276.37   17.60
  -4  -1   9  283.67   18.30
  -4   1   9  308.57   17.90
  -4   1   9  292.77   18.10
   4   1  -9  333.27   18.40
   4   1  -9  312.07   18.40
  -4   1   9  292.67   17.90
  -4   1   9  316.17   17.80
   4   1  -9  285.67   18.20
   4   1  -9  326.67   18.70
   4   1  -9  332.17   18.60
   3  -1  -9   15.50    1.90
   3  -1  -9   12.00    1.70
  -3  -1   9   11.80    1.10
   3  -1  -9   15.50    1.70
  -3   1   9   13.50    1.20
   3   1  -9   12.60    1.70
   3   1  -9   13.40    1.70
  -3   1   9   13.40    1.50
   3   1  -9   13.90    1.60
   3   1  -9   13.20    1.60
   3   1  -9   13.10    1.60
   2  -1  -9  358.06   21.20
   2  -1  -9  336.57   21.00
  -2  -1   9  325.37   19.90
   2   1  -9  357.16   20.90
   2   1  -9  323.77   21.00
   2   1  -9  366.06   20.70
   2   1  -9  357.26   20.70
   2   1  -9  359.86   20.70
  -2   1   9  375.26   20.20
   2   1  -9  336.77   21.00
  -2   1   9  336.77   20.20
  -1  -1   9  184.78   12.20
   1  -1  -9  201.88   13.30
   1  -1  -9  212.68   13.40
   1  -1  -9  214.88   13.40
   1   1  -9  210.08   13.40
  -1   1   9  212.48   12.40
   1   1  -9  232.78   12.90
   1   1  -9  217.88   12.90
   1   1  -9  204.98   13.30
   1   1  -9  212.18   13.20
   0  -1   9   59.49    4.00
   0  -1  -9   62.89    5.10
   0  -1  -9   64.29    5.00
   0  -1   9   62.19    4.10
   0  -1  -9   58.09    4.50
   0   1  -9   60.69    5.00
   0   1  -9   65.79    4.60
   0   1   9   72.59    4.20
   0   1   9   63.29    4.90
   0   1   9   69.29    4.40
   1  -1   9  227.68   14.40
   1  -1   9  234.18   14.30
  -1  -1  -9  276.57   15.90
  -1  -1  -9  214.48   15.30
   1   1   9  242.48   14.80
   1   1   9  246.58   14.40
  -1   1  -9  246.48   15.80
  -1   1  -9  255.57   15.60
   1   1   9  249.38   14.60
   2  -1   9  116.49    7.00
  -2  -1  -9  108.29    7.60
   2  -1   9   93.69    6.90
  -2  -1  -9   96.49    7.70
   2   1   9  120.89    7.20
  -2   1  -9   91.99    6.90
  -2   1  -9  106.79    7.50
  -2   1  -9  101.29    7.70
   2   1   9  112.59    7.30
   2   1   9  118.99    7.10
   3  -1   9   15.10    2.20
   3  -1   9   14.80    1.90
  -3  -1  -9   14.20    2.20
   3  -1   9   15.60    1.60
   3   1   9   15.00    1.80
   3   1   9   16.20    1.60
  -3   1  -9   17.20    2.30
   3   1   9   14.50    2.30
  -3   1  -9   15.30    2.00
   3   1   9   11.90    2.00
  -3   1  -9   13.00    1.40
   4  -1   9  245.98   16.10
  -4  -1  -9  300.07   16.80
   4  -1   9  302.07   15.90
  -4   1  -9  257.97   16.50
  -4   1  -9  252.37   15.70
  -4   1  -9  235.18   16.10
   4   1   9  250.77   16.00
   4   1   9  272.87   16.30
   5  -1   9   39.90    3.40
   5  -1   9   43.90    3.40
  -5  -1  -9   44.00    3.90
   5   1   9   38.10    3.00
   5   1   9   41.80    3.30
   5   1   9   45.90    3.50
   6  -1   9    4.70    0.70
   6  -1   9    3.80    0.80
   6   1   9    2.60    0.70
  -9  -2   9    0.40    0.40
  -9  -2   9    0.30    0.40
  -9  -2   9   -0.60    0.50
  -9   2   9    0.60    0.50
   9   2  -9    0.10    0.50
  -9   2   9    0.40    0.40
   9   2  -9   -0.40    0.40
  -9   2   9    0.10    0.50
  -9   2   9   -0.20    0.70
   9   2  -9    0.10    0.40
   9   2  -9    0.50    0.50
   8  -2  -9    1.50    0.70
  -8  -2   9    3.00    0.70
  -8  -2   9    1.90    0.90
  -8  -2   9    2.30    0.80
  -8  -2   9    1.40    0.70
   8   2  -9    2.10    0.80
   8   2  -9    2.60    0.80
   8   2  -9    2.30    1.00
  -8   2   9    3.90    1.20
  -8   2   9    3.30    0.90
  -8   2   9    2.70    0.80
   8   2  -9    2.10    0.90
   8   2  -9    1.60    0.80
  -7  -2   9    5.40    0.80
   7  -2  -9    3.50    0.80
  -7  -2   9    4.00    1.00
   7  -2  -9    4.20    1.00
  -7  -2   9    3.70    1.10
  -7  -2   9    6.10    1.30
   7   2  -9    4.20    1.20
  -7   2   9    2.00    1.10
   7   2  -9    3.50    1.00
   7   2  -9    5.90    1.20
  -7   2   9    4.00    0.90
   7   2  -9    4.30    1.40
  -7   2   9    3.50    1.00
  -7   2   9    4.90    1.10
   7   2  -9    5.10    1.20
   6  -2  -9   44.70    3.90
  -6  -2   9   54.09    3.80
   6  -2  -9   51.89    3.90
   6   2  -9   55.09    4.80
  -6   2   9   49.40    3.90
   6   2  -9   53.29    4.20
  -6   2   9   54.79    3.70
  -6   2   9   49.40    4.10
   6   2  -9   56.99    4.40
  -6   2   9   55.79    3.90
   6   2  -9   56.29    4.30
   6   2  -9   52.69    4.40
  -6   2   9   50.49    4.00
  -5  -2   9  155.88    9.40
  -5  -2   9  152.68    9.50
   5  -2  -9  146.69    9.90
   5  -2  -9  144.99    9.80
   5  -2  -9  164.48   10.50
   5   2  -9  166.88   10.40
   5   2  -9  169.38   10.20
  -5   2   9  165.58    9.80
  -5   2   9  148.89   10.00
  -5   2   9  151.18    9.70
   5   2  -9  161.38   10.20
  -5   2   9  149.29    9.90
   5   2  -9  161.78   10.30
  -4  -2   9    0.50    0.30
   4  -2  -9    0.80    0.70
  -4   2   9    0.80    0.50
  -4   2   9    0.20    0.50
  -4   2   9    2.80    0.80
   4   2  -9    0.70    0.60
   4   2  -9    0.60    0.70
   4   2  -9    0.40    0.70
  -4   2   9    1.30    1.30
   4   2  -9    2.30    0.90
   4   2  -9    0.90    0.70
  -4   2   9    1.00    0.60
   4   2  -9    0.20    0.80
   3  -2  -9 1056.99   61.59
   3  -2  -9 1123.49   62.19
   3  -2  -9 1029.40   61.69
  -3  -2   9  971.60   60.69
   3  -2  -9 1053.09   61.79
  -3   2   9 1060.29   61.39
   3   2  -9 1054.99   61.59
   3   2  -9 1101.79   61.69
   3   2  -9 1117.69   61.59
  -3   2   9 1103.29   61.09
   3   2  -9 1043.00   61.69
   3   2  -9 1152.98   62.09
   3   2  -9 1080.29   61.79
  -3   2   9 1053.29   61.19
   3   2  -9 1105.19   61.59
   2  -2  -9    8.80    1.50
   2  -2  -9    8.60    1.30
  -2   2   9    7.50    1.00
   2   2  -9    7.90    1.30
   2   2  -9    9.20    1.30
  -2   2   9   10.40    1.80
   2   2  -9    7.40    1.30
  -2   2   9    7.90    1.10
   2   2  -9    6.30    1.30
   2   2  -9    8.40    1.20
   2   2  -9    8.10    1.30
  -2   2   9    6.80    1.10
   2   2  -9    6.10    1.40
   1  -2  -9  826.22   46.60
   1  -2  -9  803.02   47.00
  -1  -2   9  717.13   45.60
   1  -2  -9  823.72   47.00
   1   2  -9  809.12   46.50
  -1   2   9  804.62   46.40
   1   2  -9  905.11   46.50
  -1   2   9  718.33   46.40
   1   2  -9  782.82   46.90
  -1   2   9  795.32   46.00
   1   2  -9  844.82   46.90
   1   2  -9  811.72   46.60
   1   2  -9  837.92   46.30
  -1   2   9  741.43   46.10
   1   2  -9  874.41   46.60
   0  -2  -9    7.40    1.40
   0  -2  -9    6.40    1.40
   0  -2  -9    6.90    1.20
   0   2  -9    7.20    1.40
   0   2   9    9.80    1.50
   0   2  -9    8.00    1.20
   0   2   9    7.40    1.10
   0   2  -9    8.10    1.40
   0   2   9    9.50    1.00
   0   2   9    7.00    1.10
   0   2  -9    5.50    1.30
   0   2  -9    6.10    1.10
  -1  -2  -9   74.49    5.70
   1  -2   9   70.09    4.80
   1  -2   9   70.09    4.70
  -1  -2  -9   81.59    6.10
  -1   2  -9   81.89    5.30
   1   2   9   74.49    4.90
  -1   2  -9   81.49    6.10
  -1   2  -9   67.39    5.00
  -1   2  -9   76.69    5.70
   1   2   9   71.09    5.10
   1   2   9   68.79    5.30
   1   2   9   80.09    5.80
  -1   2  -9   76.89    5.30
   2  -2   9   36.80    2.70
   2  -2   9   27.40    2.40
   2   2   9   30.10    2.90
  -2   2  -9   29.90    3.10
  -2   2  -9   32.80    2.90
   2   2   9   35.40    2.90
   3  -2   9   37.60    2.80
  -3  -2  -9   31.90    3.20
   3  -2   9   30.80    3.10
   3  -2   9   35.80    2.90
  -3  -2  -9   35.60    3.60
   3   2   9   29.90    3.10
   3   2   9   39.20    2.90
   3   2   9   37.40    3.10
  -3   2  -9   38.40    3.40
   3   2   9   37.00    3.20
  -3   2  -9   36.60    3.60
   4  -2   9    6.20    1.30
  -4  -2  -9    3.90    1.20
   4  -2   9    5.50    1.00
   4  -2   9    6.50    1.20
   4   2   9    5.10    1.20
   4   2   9    5.10    1.00
  -4   2  -9    3.40    1.10
  -4   2  -9    4.60    1.10
   4   2   9    6.10    1.20
   5  -2   9    8.30    1.00
   5  -2   9   10.70    1.40
   5  -2   9    7.20    1.20
   5   2   9    7.70    1.30
   5   2   9    8.00    1.00
   5   2   9    5.90    1.20
  -5   2  -9    6.60    1.20
   6  -2   9    0.00    0.30
   6  -2   9   -0.40    0.30
   6   2   9    0.00    0.40
  -9  -3   9    0.60    0.30
  -9  -3   9    0.80    0.50
  -9  -3   9    0.20    0.60
  -9   3   9    0.00    0.30
  -9   3   9    0.40    0.40
   9   3  -9    0.60    0.50
   9   3  -9    1.40    0.70
  -9   3   9    0.90    0.50
   9   3  -9    1.20    0.50
   9   3  -9    0.10    0.40
  -8  -3   9   73.49    4.80
  -8  -3   9   69.09    5.00
   8   3  -9   66.59    5.10
   8   3  -9   84.19    5.30
   8   3  -9   69.69    5.30
  -8   3   9   82.19    5.30
   8   3  -9   80.19    5.50
  -7  -3   9   51.09    3.70
  -7  -3   9   45.40    3.70
   7  -3  -9   58.79    4.00
  -7   3   9   57.09    4.10
   7   3  -9   45.90    4.20
   7   3  -9   52.09    4.20
   7   3  -9   52.19    4.10
  -7   3   9   59.29    4.00
  -7   3   9   47.70    4.10
  -7   3   9   53.79    3.90
   7   3  -9   46.40    4.20
   7   3  -9   53.29    4.60
  -6  -3   9   40.00    3.00
  -6  -3   9   39.70    3.10
  -6   3   9   44.70    3.40
   6   3  -9   40.00    3.70
   6   3  -9   40.30    3.50
   6   3  -9   42.30    3.80
  -6   3   9   43.80    3.50
   6   3  -9   46.00    3.70
   6   3  -9   47.70    4.20
  -6   3   9   43.70    3.30
  -6   3   9   36.60    3.00
  -6   3   9   35.00    3.40
   5  -3  -9  172.78   11.40
   5  -3  -9  178.28   12.10
  -5  -3   9  167.98   11.00
   5   3  -9  202.88   12.00
   5   3  -9  189.28   12.40
   5   3  -9  192.08   12.00
  -5   3   9  177.78   11.70
   5   3  -9  183.48   11.80
   5   3  -9  202.88   12.10
  -5   3   9  184.88   11.50
  -5   3   9  175.08   11.10
  -5   3   9  191.08   11.50
  -5   3   9  189.58   11.60
   4  -3  -9   60.59    4.40
   4  -3  -9   59.89    4.80
   4  -3  -9   59.89    4.90
  -4   3   9   58.09    4.30
  -4   3   9   59.79    4.30
   4   3  -9   64.49    4.60
   4   3  -9   56.99    4.90
  -4   3   9   51.69    4.40
   4   3  -9   60.29    4.60
   4   3  -9   66.19    4.70
  -4   3   9   55.79    4.20
   4   3  -9   56.89    4.60
   4   3  -9   51.69    4.40
   3  -3  -9    0.00    0.60
   3  -3  -9    1.10    0.90
   3   3  -9    0.90    0.70
  -3   3   9    0.20    0.50
   3   3  -9    0.10    0.80
   3   3  -9   -0.20    0.80
  -3   3   9   -0.40    0.40
  -3   3   9   -0.70    0.60
   3   3  -9    0.10    0.60
   3   3  -9    0.60    0.70
   3   3  -9    0.70    0.60
  -3   3   9    0.20    0.60
   3   3  -9   -0.30    0.50
   2  -3  -9  423.36   24.70
   2  -3  -9  429.16   26.00
   2  -3  -9  430.06   24.80
   2   3  -9  428.56   24.70
   2   3  -9  432.76   24.40
   2   3  -9  428.46   24.50
  -2   3   9  425.86   24.30
   2   3  -9  368.66   24.60
  -2   3   9  395.06   24.40
   2   3  -9  405.66   24.50
   2   3  -9  375.76   24.20
  -2   3   9  380.46   23.80
  -2   3   9  422.66   24.10
   2   3  -9  423.76   24.70
   1  -3  -9   16.60    1.90
   1  -3  -9   17.50    2.80
   1  -3  -9   16.60    2.20
   1   3  -9   15.80    1.80
  -1   3   9   16.20    1.60
   1   3  -9   18.00    2.90
  -1   3   9   15.90    1.70
  -1   3   9   14.10    1.90
  -1   3   9   17.70    1.90
   1   3  -9   16.50    1.90
   1   3  -9   16.90    1.90
   1   3  -9   16.10    1.70
   1   3  -9   19.00    1.90
   0  -3  -9  387.86   21.90
   0  -3  -9  376.16   22.40
   0  -3  -9  361.66   22.20
   0  -3   9  334.77   21.00
   0   3   9  376.36   21.50
   0   3  -9  372.76   21.60
   0   3   9  363.56   21.30
   0   3  -9  370.66   22.40
   0   3  -9  361.66   23.60
   0   3   9  367.76   21.70
   0   3  -9  385.06   22.30
   0   3   9  375.46   21.80
   0   3  -9  317.67   21.40
   1  -3   9  425.86   24.50
   1  -3   9  399.66   24.60
  -1  -3  -9  450.55   26.30
  -1  -3  -9  398.96   25.50
   1   3   9  438.56   25.00
   1   3   9  436.56   24.70
  -1   3  -9  445.16   25.90
  -1   3  -9  450.55   25.90
   1   3   9  430.36   25.20
  -1   3  -9  375.06   25.10
   2  -3   9   23.90    2.00
  -2  -3  -9   27.60    3.10
   2  -3   9   28.20    2.30
   2   3   9   25.80    2.20
  -2   3  -9   23.00    2.40
  -2   3  -9   23.40    2.70
   2   3   9   23.70    2.50
  -2   3  -9   21.10    2.70
   2   3   9   28.70    2.70
   2   3   9   26.50    2.40
   3  -3   9    2.60    0.80
  -3  -3  -9    3.20    1.20
   3  -3   9    2.70    0.70
   3   3   9    5.30    1.60
   3   3   9    4.10    0.90
  -3   3  -9    3.40    1.10
   3   3   9    2.70    1.00
  -3   3  -9    3.60    1.00
  -3   3  -9    3.90    1.20
   4  -3   9   61.49    4.20
   4  -3   9   55.79    4.00
   4  -3   9   54.79    4.30
   4   3   9   58.49    4.40
   4   3   9   60.19    4.50
   4   3   9   53.99    4.60
   5  -3   9    8.20    1.10
   5  -3   9    8.70    1.20
   5   3   9   10.60    1.50
   5   3   9    5.60    0.80
  -5   3  -9    8.00    1.10
   6  -3   9   10.50    1.10
   9   4  -9   40.20    2.90
  -9   4   9   39.00    3.00
  -8  -4   9    7.70    0.90
  -8  -4   9    6.50    1.00
   8   4  -9    6.80    1.10
   8   4  -9    8.20    1.40
  -8   4   9    5.60    1.00
   8   4  -9    9.10    1.50
  -8   4   9    9.30    1.30
  -8   4   9    9.10    1.40
   8   4  -9    6.70    1.30
  -7  -4   9  227.38   13.60
   7  -4  -9  213.18   13.80
  -7  -4   9  231.98   13.50
  -7   4   9  258.27   14.10
  -7   4   9  233.58   14.80
   7   4  -9  207.58   14.20
  -7   4   9  211.48   14.40
   7   4  -9  242.58   14.20
  -6  -4   9    4.50    0.90
  -6  -4   9    4.30    0.80
   6   4  -9    4.30    1.10
  -6   4   9    2.40    1.00
   6   4  -9    4.40    1.40
   6   4  -9    3.60    1.20
   6   4  -9    5.10    1.20
   6   4  -9    3.80    1.50
  -6   4   9    2.40    0.80
  -6   4   9    4.20    1.10
   5  -4  -9   10.90    1.40
  -5  -4   9   11.60    1.70
  -5  -4   9   10.70    1.20
   5   4  -9   13.50    2.00
   5   4  -9   14.00    2.20
  -5   4   9   12.50    1.60
   5   4  -9   14.90    1.90
  -5   4   9   12.80    1.40
   5   4  -9   12.30    1.80
   5   4  -9   13.50    1.90
  -5   4   9   12.80    1.80
   4  -4  -9   20.90    2.10
   4  -4  -9   29.20    2.90
   4  -4  -9   25.40    2.90
  -4  -4   9   21.00    1.80
  -4   4   9   24.40    2.40
   4   4  -9   23.10    2.50
   4   4  -9   27.50    2.80
   4   4  -9   19.70    2.30
  -4   4   9   20.00    2.30
  -4   4   9   25.80    2.30
  -4   4   9   20.90    2.00
   4   4  -9   25.30    2.50
   4   4  -9   26.00    2.90
   3  -4  -9   13.10    1.90
   3  -4  -9   13.00    2.00
  -3   4   9   14.60    1.50
  -3   4   9   13.20    1.60
   3   4  -9   14.00    1.80
  -3   4   9   10.30    1.90
   3   4  -9   14.10    1.80
   3   4  -9   12.30    1.80
   3   4  -9   15.30    2.10
   3   4  -9   13.50    1.80
   3   4  -9   14.00    1.70
   3   4  -9   10.90    1.70
  -3   4   9   14.30    1.70
   2  -4  -9    0.10    0.60
   2  -4  -9    0.30    1.00
  -2   4   9    0.30    0.50
   2   4  -9   -0.20    0.60
  -2   4   9    0.00    0.80
   2   4  -9    0.10    0.60
  -2   4   9    0.70    0.60
   2   4  -9    1.70    0.70
   2   4  -9    0.00    0.60
   2   4  -9   -0.40    0.50
   2   4  -9   -1.00    0.60
   2   4  -9   -0.10    0.60
  -2   4   9    0.10    0.50
   1  -4  -9   35.40    3.60
   1  -4  -9   33.30    3.30
  -1   4   9   32.80    2.60
   1   4  -9   35.70    3.10
  -1   4   9   36.50    4.00
   1   4  -9   34.50    3.20
   1   4  -9   32.50    3.10
  -1   4   9   37.20    3.00
   1   4  -9   29.90    2.70
   1   4  -9   32.80    3.30
   1   4  -9   26.90    2.60
   1   4  -9   30.70    2.80
  -1   4   9   36.00    2.80
   0  -4   9    1.10    0.50
   0  -4  -9    1.80    1.00
   0   4  -9    0.60    0.70
   0   4  -9    0.90    0.80
   0   4   9    2.30    0.80
   0   4  -9    1.50    0.90
   0   4   9    1.80    0.60
   1  -4   9  135.09    8.60
  -1  -4  -9  130.79    9.50
  -1  -4  -9  152.38    9.40
   1  -4   9  131.59    8.70
  -1   4  -9  138.49    9.40
   1   4   9  151.78    9.20
  -1   4  -9  144.99    9.80
  -1   4  -9  147.29   10.00
   1   4   9  139.39    9.20
   1   4   9  147.19    9.40
   1   4   9  149.79    8.90
  -2  -4  -9    7.20    1.20
   2   4   9    5.50    1.70
   2   4   9    6.80    1.00
   2   4   9   11.40    1.90
   2   4   9    7.50    1.30
  -2   4  -9    7.80    2.10
  -2   4  -9    7.50    1.90
   3  -4   9  311.67   18.00
   3  -4   9  326.87   18.20
   3   4   9  259.47   17.80
   3   4   9  319.27   18.40
   3   4   9  283.47   18.30
  -3   4  -9  302.37   18.80
   3   4   9  321.47   18.50
   4  -4   9    2.20    0.80
   4  -4   9    3.20    0.90
   4  -4   9    3.40    0.70
   4   4   9    5.10    1.00
   4   4   9    2.10    0.60
   4   4   9    4.70    1.70
  -4   4  -9    5.10    1.10
  -4   4  -9    3.30    0.90
  -4   4  -9    2.80    0.80
   4   4   9    2.30    1.00
   5  -4   9   60.69    4.20
   5  -4   9   59.99    4.10
  -8  -5   9   30.10    2.10
   8   5  -9   31.70    2.60
   8   5  -9   28.10    2.50
  -7  -5   9    3.40    0.70
  -7  -5   9    3.10    0.60
   7   5  -9    1.60    0.70
   7   5  -9    3.00    1.00
  -7   5   9    2.60    0.60
  -7   5   9    2.40    0.90
   7   5  -9    1.50    0.90
   7   5  -9    1.80    0.90
  -7   5   9    3.00    0.90
  -6  -5   9   47.10    3.40
  -6  -5   9   51.59    3.80
  -6   5   9   50.79    3.90
   6   5  -9   44.70    3.90
   6   5  -9   56.19    4.30
  -5  -5   9   41.30    3.00
  -5  -5   9   41.10    2.90
  -5   5   9   38.70    3.50
   5   5  -9   42.40    3.60
   5   5  -9   40.80    3.70
  -5   5   9   35.20    3.10
   5   5  -9   43.20    3.70
   5   5  -9   35.80    3.90
  -5   5   9   40.10    3.30
  -5   5   9   40.90    3.40
  -4  -5   9   53.79    3.80
  -4   5   9   64.09    4.70
   4   5  -9   66.59    4.90
   4   5  -9   66.89    5.30
   4   5  -9   65.09    5.40
  -4   5   9   61.89    4.70
   4   5  -9   56.39    4.90
  -4   5   9   49.10    4.00
   4   5  -9   67.89    4.80
   3  -5  -9   78.09    5.60
   3   5  -9   67.39    5.20
  -3   5   9   67.69    5.20
   3   5  -9   70.09    5.10
  -3   5   9   62.29    5.00
   3   5  -9   70.79    5.20
  -3   5   9   83.29    6.40
   3   5  -9   72.59    5.40
   3   5  -9   65.19    5.40
   3   5  -9   66.99    5.60
   3   5  -9   71.69    5.20
  -3   5   9   73.89    4.80
  -3   5   9   72.79    5.20
   2  -5  -9   70.39    5.40
   2  -5  -9   70.29    5.70
   2   5  -9   62.69    5.00
[truncated: 105,132 more chars]
