# Supplementary material for: Synthesis, crystal structure and Hirshfeld surface analysis of bis­[4-(2-amino­eth­yl)morpholine-κ2 N,N′]di­aqua­nickel(II) dichloride
Source: Acta Crystallogr E Crystallogr Commun. 2023 Feb 23;79(Pt 3):226–30. doi: 10.1107/S2056989023001470 (PMC9993921; doi:10.1107/S2056989023001470)
Supplement: Supplementary file 2 [file e-79-00226-Isup2.hkl]

data_I                                                                          
_shelx_title ' shelxt_a.res in P2(1)/n'                                         
_shelx_refln_list_code          4                                               
_shelx_F_calc_maximum      119.54                                               
_exptl_crystal_F_000       452.00                                               
_reflns_d_resolution_high  0.8439                                               
                                                                                
loop_                                                                           
 _space_group_symop_operation_xyz                                               
 'x, y, z'                                                                      
 '-x+1/2, y+1/2, -z+1/2'                                                        
 '-x, -y, -z'                                                                   
 'x-1/2, -y-1/2, z-1/2'                                                         
                                                                                
_cell_length_a     8.6495                                                       
_cell_length_b     8.6593                                                       
_cell_length_c    13.1882                                                       
_cell_angle_alpha  90.000                                                       
_cell_angle_beta  107.415                                                       
_cell_angle_gamma  90.000                                                       
                                                                                
_shelx_F_squared_multiplier     1.000                                           
                                                                                
loop_                                                                           
 _refln_index_h                                                                 
 _refln_index_k                                                                 
 _refln_index_l                                                                 
 _refln_F_squared_calc                                                          
 _refln_F_squared_meas                                                          
 _refln_F_squared_sigma                                                         
 _refln_observed_status                                                         
   2   0   0        758.77        659.34        37.61 o                         
   4   0   0         13.57          2.21         0.32 o                         
   6   0   0         55.91         62.50         1.66 o                         
   8   0   0         71.98         82.82         3.75 o                         
   1   1   0       3619.35       3278.88        95.22 o                         
   2   1   0       2629.76       2562.53        76.74 o                         
   3   1   0         23.74         24.91         0.63 o                         
   4   1   0       1041.47        984.85        16.99 o                         
   5   1   0        317.49        320.58         4.53 o                         
   6   1   0         34.80         30.89         0.73 o                         
   7   1   0        455.67        452.38         7.06 o                         
   8   1   0         97.56         98.05         3.01 o                         
   9   1   0         17.72         26.89         1.33 o                         
   0   2   0        290.43        244.67        14.03 o                         
   1   2   0        934.02        775.65        31.19 o                         
   2   2   0        531.37        491.81         9.95 o                         
   3   2   0         16.27         18.67         0.64 o                         
   4   2   0       2363.08       2403.28       102.36 o                         
   5   2   0         19.25         15.34         0.48 o                         
   6   2   0       1467.89       1474.20        20.54 o                         
   7   2   0          2.75          1.75         0.27 o                         
   8   2   0        195.49        215.66         4.44 o                         
   9   2   0          8.01          7.74         0.59 o                         
   1   3   0        342.43        329.67         7.88 o                         
   2   3   0        616.98        626.08        18.53 o                         
   3   3   0       1969.72       1820.93        51.62 o                         
   4   3   0       1518.52       1391.06        22.04 o                         
   5   3   0        810.77        819.79        11.22 o                         
   6   3   0        101.57         95.59         1.88 o                         
   7   3   0         37.22         36.71         0.98 o                         
   8   3   0         10.31         11.36         0.74 o                         
   9   3   0         29.24         18.94         1.29 o                         
   0   4   0       6574.32       7240.26       336.80 o                         
   1   4   0        180.17        152.30         3.08 o                         
   2   4   0       1191.16       1139.84        21.60 o                         
   3   4   0         20.40         26.73         0.70 o                         
   4   4   0        488.23        468.94         6.74 o                         
   5   4   0         43.12         47.37         1.11 o                         
   6   4   0         17.15         16.17         0.62 o                         
   7   4   0          3.48          1.96         0.33 o                         
   8   4   0          0.15          0.12         0.31 o                         
   9   4   0          4.20          4.31         0.46 o                         
   1   5   0       1412.50       1358.73        23.38 o                         
   2   5   0        967.73        955.61        14.68 o                         
   3   5   0         14.32         20.95         0.56 o                         
   4   5   0        188.28        198.02         3.39 o                         
   5   5   0        132.59        128.55         2.49 o                         
   6   5   0          5.40          4.51         0.35 o                         
   7   5   0        109.82        111.15         2.97 o                         
   8   5   0         27.38         11.74         1.24 o                         
   0   6   0        105.16        127.40         3.01 o                         
   1   6   0         81.55         83.24         1.38 o                         
   2   6   0         96.01        101.64         1.85 o                         
   3   6   0         24.54         24.97         0.72 o                         
   4   6   0         46.52         45.01         1.05 o                         
   5   6   0          7.17          5.89         0.40 o                         
   6   6   0        752.85        790.18        15.39 o                         
   7   6   0          7.88          7.60         0.68 o                         
   1   7   0        398.51        385.42         6.04 o                         
   2   7   0         48.32         60.90         1.34 o                         
   3   7   0         31.63         34.78         0.87 o                         
   4   7   0        121.53        154.38         3.08 o                         
   5   7   0        245.43        249.69         5.06 o                         
   6   7   0          4.19          6.87         0.54 o                         
   7   7   0        134.71        107.40         7.26 o                         
   0   8   0        647.89        871.61        19.19 o                         
   1   8   0          1.49          1.97         0.28 o                         
   2   8   0        108.98        135.20         2.92 o                         
   3   8   0         34.56         29.56         0.77 o                         
   4   8   0         42.29         54.34         1.40 o                         
   5   8   0          0.54          0.35         0.27 o                         
   6   8   0          0.04          0.12         0.22 o                         
   1   9   0        137.17        141.44         3.52 o                         
   2   9   0          0.52          2.49         0.36 o                         
   3   9   0         84.92         79.62         2.69 o                         
   4   9   0         71.84         47.78         2.20 o                         
   0  10   0         18.30         20.37         1.51 o                         
   1  10   0          0.70          0.42         0.28 o                         
   2  10   0          5.53          6.82         0.62 o                         
  -9   0   1         81.06         82.34         3.35 o                         
  -7   0   1        544.82        564.70        11.89 o                         
  -5   0   1       1267.61       1204.62        26.11 o                         
  -3   0   1       2604.66       2449.89       106.33 o                         
   1   0   1       6870.39       6780.29       279.74 o                         
   3   0   1        791.99        740.89        18.94 o                         
   5   0   1        639.15        597.11        11.04 o                         
   7   0   1       1072.43       1100.79        32.09 o                         
   9   0   1         96.73         57.22         3.13 o                         
  -9   1   1         13.59         13.45         0.72 o                         
  -8   1   1        136.54        157.44         3.29 o                         
  -7   1   1        196.31        212.26         3.50 o                         
  -6   1   1        678.00        671.17         9.54 o                         
  -5   1   1        806.09        744.91        10.78 o                         
  -4   1   1        109.35        101.43         2.32 o                         
  -3   1   1        396.58        351.94         7.20 o                         
  -2   1   1       2760.93       2516.85        85.21 o                         
  -1   1   1         33.61         16.00         0.72 o                         
   0   1   1       3681.24       3637.87       104.29 o                         
   1   1   1       2888.54       2826.78        96.30 o                         
   2   1   1         71.93         64.48         1.36 o                         
   3   1   1        242.86        215.38         4.27 o                         
   4   1   1        594.23        570.32         8.85 o                         
   5   1   1        450.35        487.73         6.62 o                         
   6   1   1        527.33        535.87         8.90 o                         
   7   1   1         53.04         47.96         1.22 o                         
   8   1   1         47.59         53.31         2.69 o                         
   9   1   1         20.19         10.29         0.87 o                         
  -9   2   1        232.54        179.97        12.18 o                         
  -8   2   1          0.25          0.09         0.24 o                         
  -7   2   1        403.44        413.58         7.27 o                         
  -6   2   1         28.22         25.89         0.65 o                         
  -5   2   1          1.03          2.01         0.41 o                         
  -4   2   1         20.00         17.60         0.50 o                         
  -3   2   1         39.53         29.76         1.46 o                         
  -2   2   1         60.75         63.27         1.53 o                         
  -1   2   1        583.75        638.83        20.95 o                         
   0   2   1        402.82        395.27        11.28 o                         
   1   2   1       4772.67       4772.45       138.84 o                         
   2   2   1        240.76        183.27         3.63 o                         
   3   2   1       1796.26       1621.60        51.34 o                         
   4   2   1        260.16        259.38         4.36 o                         
   5   2   1       1714.51       1723.71        23.18 o                         
   6   2   1          7.23          6.57         0.39 o                         
   7   2   1         27.53         20.66         1.07 o                         
   8   2   1         11.65         11.84         0.65 o                         
   9   2   1          0.09          0.35         0.30 o                         
  -9   3   1          2.07          1.66         0.38 o                         
  -8   3   1        115.02        122.42         3.92 o                         
  -7   3   1        153.12        158.52         2.99 o                         
  -6   3   1         55.76         52.64         1.26 o                         
  -5   3   1        291.12        283.05         4.10 o                         
  -4   3   1        150.54        165.05         2.96 o                         
  -3   3   1         32.54         29.81         0.83 o                         
  -1   3   1       1775.44       1741.29        98.61 o                         
   0   3   1        121.89        145.40         3.04 o                         
   1   3   1       1110.92       1101.79        44.30 o                         
   2   3   1       1521.59       1283.57        73.07 o                         
   3   3   1        659.78        652.98        11.34 o                         
   4   3   1       2027.45       2066.41        39.22 o                         
   5   3   1        166.54        187.40         2.93 o                         
   6   3   1        150.31        153.00         2.62 o                         
   7   3   1         77.16         72.99         2.30 o                         
   8   3   1          1.57          1.95         0.33 o                         
   9   3   1          5.70          4.09         0.57 o                         
  -9   4   1          1.13          0.04         0.29 o                         
  -8   4   1         20.54         16.89         0.81 o                         
  -7   4   1         81.41         91.76         2.18 o                         
  -6   4   1          5.12          6.00         0.37 o                         
  -5   4   1        598.33        633.91         9.64 o                         
  -4   4   1          1.29          3.29         0.27 o                         
  -3   4   1       2192.06       2104.23        58.28 o                         
  -2   4   1        352.43        348.73         6.17 o                         
  -1   4   1       3685.79       2985.40       168.87 o                         
   0   4   1        246.03        229.85         4.52 o                         
   1   4   1         16.33         31.96         0.85 o                         
   2   4   1         14.88         11.38         0.50 o                         
   3   4   1          7.53         14.08         0.46 o                         
   4   4   1          6.61          8.44         0.36 o                         
   5   4   1        561.39        525.83         8.66 o                         
   6   4   1        192.47        192.03         3.80 o                         
   7   4   1        222.47        229.70         8.32 o                         
   8   4   1         13.38         13.50         0.86 o                         
  -8   5   1         27.06         17.19         2.21 o                         
  -7   5   1         83.78         83.93         2.55 o                         
  -6   5   1        642.08        674.53        12.63 o                         
  -5   5   1        275.07        274.38         4.43 o                         
  -4   5   1         51.86         58.30         1.17 o                         
  -3   5   1        159.43        146.70         2.15 o                         
  -2   5   1       1589.85       1554.41        23.67 o                         
  -1   5   1        132.81        154.98         2.93 o                         
   0   5   1        445.18        370.78         6.32 o                         
   1   5   1        395.59        407.93         7.24 o                         
   2   5   1        198.11        223.69         3.82 o                         
   3   5   1         55.88         51.03         1.04 o                         
   4   5   1         19.65         18.74         0.63 o                         
   5   5   1        131.65        138.60         2.86 o                         
   6   5   1        437.79        450.84        14.03 o                         
   7   5   1         33.80         32.50         1.15 o                         
   8   5   1         79.27         58.94         3.12 o                         
  -8   6   1          9.53          3.49         0.46 o                         
  -7   6   1        195.95        187.22         5.48 o                         
  -6   6   1         42.81         49.55         1.79 o                         
  -5   6   1         24.41         34.21         1.00 o                         
  -4   6   1          5.93          4.67         0.32 o                         
  -3   6   1        385.03        433.06         6.92 o                         
  -2   6   1        152.98        147.92         2.37 o                         
  -1   6   1       1035.34       1301.61        17.10 o                         
   0   6   1        158.11        154.12         2.37 o                         
   1   6   1       1745.06       1817.11        25.15 o                         
   2   6   1          4.36          3.71         0.30 o                         
   3   6   1        234.29        230.08         3.78 o                         
   4   6   1         60.55         65.73         1.38 o                         
   5   6   1        332.02        361.26         6.44 o                         
   6   6   1         17.85         15.49         0.68 o                         
   7   6   1          8.98          7.04         1.03 o                         
  -7   7   1          8.99          7.02         0.57 o                         
  -6   7   1        161.42        156.32         5.55 o                         
  -5   7   1         34.54         38.09         1.25 o                         
  -4   7   1         64.50         76.97         1.62 o                         
  -3   7   1         44.56         38.66         0.90 o                         
  -2   7   1        303.07        316.37         5.03 o                         
  -1   7   1        170.33        216.59         3.59 o                         
   0   7   1        360.70        347.27         5.14 o                         
   1   7   1        203.02        191.82         3.14 o                         
   2   7   1       1052.06       1144.40        17.68 o                         
   3   7   1         32.82         36.06         0.93 o                         
   4   7   1         82.82         83.69         1.85 o                         
   5   7   1        115.56        121.23         3.06 o                         
   6   7   1         99.89         87.24         3.58 o                         
  -6   8   1          4.14          2.36         0.31 o                         
  -5   8   1        156.17        139.08         4.03 o                         
  -4   8   1          0.14         -0.17         0.22 o                         
  -3   8   1        429.44        480.58         9.32 o                         
  -2   8   1         46.80         46.09         1.16 o                         
  -1   8   1        280.42        375.66         6.64 o                         
   0   8   1        101.32        109.35         2.15 o                         
   1   8   1         41.67         45.69         1.38 o                         
   2   8   1         10.88         15.04         0.56 o                         
   3   8   1          2.45          2.14         0.31 o                         
   4   8   1         81.23         78.85         3.50 o                         
   5   8   1         57.01         49.66         2.32 o                         
  -4   9   1        128.65         81.46         4.90 o                         
  -3   9   1         20.02         27.31         1.08 o                         
  -2   9   1        505.00        475.37        14.03 o                         
  -1   9   1         83.16         92.22         2.43 o                         
   0   9   1         23.98         28.21         0.96 o                         
   1   9   1         67.90         81.71         2.67 o                         
   2   9   1         11.61         13.51         0.72 o                         
   3   9   1         44.73         34.16         3.26 o                         
   4   9   1         51.44         31.83         1.39 o                         
  -2  10   1         14.51          9.98         1.00 o                         
  -1  10   1         34.62         40.93         2.02 o                         
   0  10   1         25.40         19.76         1.17 o                         
   1  10   1         94.82         51.62         3.63 o                         
 -10   0   2          0.63         -0.11         0.36 o                         
  -8   0   2        572.11        581.37        15.55 o                         
  -6   0   2       1644.78       1614.73        32.67 o                         
  -4   0   2        239.46        212.89         6.47 o                         
   0   0   2      10893.16      12157.20       691.98 o                         
   2   0   2        612.79        552.48        15.79 o                         
   4   0   2       4116.83       4017.60       231.13 o                         
   6   0   2        868.43        945.60        22.51 o                         
   8   0   2        181.07        193.45         7.56 o                         
 -10   1   2         21.97         11.51         0.93 o                         
  -9   1   2         38.77         37.72         1.44 o                         
  -8   1   2         10.75          8.80         0.53 o                         
  -7   1   2        725.26        778.31        14.57 o                         
  -6   1   2         64.12         64.43         1.22 o                         
  -5   1   2         62.45         62.46         1.33 o                         
  -4   1   2       1003.41        902.15        18.20 o                         
  -3   1   2       2035.64       1870.49        65.90 o                         
  -2   1   2        405.31        500.46        12.77 o                         
  -1   1   2       2111.44       2049.14        59.77 o                         
   0   1   2       2981.28       2956.28       119.07 o                         
   1   1   2       1807.82       1508.53        53.81 o                         
   2   1   2       6139.64       5793.92       169.09 o                         
   3   1   2        600.55        504.22         9.28 o                         
   4   1   2         60.41         50.77         1.07 o                         
   5   1   2        405.61        413.20         5.83 o                         
   6   1   2        127.43        147.22         2.93 o                         
   7   1   2        149.39        161.90         3.07 o                         
   8   1   2        127.64        135.70         4.46 o                         
   9   1   2         20.16         17.38         1.08 o                         
  -9   2   2         12.21         10.98         0.70 o                         
  -8   2   2          5.90          7.17         0.44 o                         
  -7   2   2         10.71          7.59         0.45 o                         
  -6   2   2         31.54         29.02         0.79 o                         
  -5   2   2         43.09         33.85         0.79 o                         
  -4   2   2       1404.33       1297.03        24.63 o                         
  -3   2   2        133.92        130.24         2.64 o                         
  -2   2   2      12337.24      16094.80       656.05 o                         
  -1   2   2       1443.92       1304.53        40.75 o                         
   0   2   2       4389.46       4571.05       131.99 o                         
   1   2   2        216.96        203.50         4.88 o                         
   2   2   2         62.87         53.20         1.18 o                         
   3   2   2         11.56         15.54         0.53 o                         
   4   2   2        241.68        242.67         3.51 o                         
   5   2   2          6.52          6.43         0.32 o                         
   6   2   2         13.73         11.24         0.51 o                         
   7   2   2         41.89         42.07         1.25 o                         
   8   2   2         32.07         24.01         1.63 o                         
   9   2   2          7.08          7.30         1.13 o                         
  -9   3   2        140.44         59.16         2.44 o                         
  -8   3   2         30.03         28.47         0.95 o                         
  -7   3   2          8.28         10.46         0.50 o                         
  -6   3   2        315.00        304.20         4.91 o                         
  -5   3   2          0.59          0.85         0.19 o                         
  -4   3   2        747.91        729.76        11.68 o                         
  -2   3   2          1.37          3.31         0.28 o                         
  -1   3   2       3505.97       3616.73       125.33 o                         
   0   3   2        249.36        257.75         6.76 o                         
   1   3   2        778.09        778.38        18.14 o                         
   2   3   2       1903.37       1219.26        68.89 o                         
   3   3   2       2730.16       2760.53        69.87 o                         
   4   3   2         36.93         33.60         0.73 o                         
   5   3   2        698.51        697.14        11.34 o                         
   6   3   2          3.58          6.18         0.40 o                         
   7   3   2          0.96          3.27         0.38 o                         
   8   3   2        211.37        206.88         5.42 o                         
  -9   4   2          3.96          4.20         0.43 o                         
  -8   4   2        392.72        422.19        13.89 o                         
  -7   4   2         49.85         59.41         1.50 o                         
  -6   4   2        176.81        194.01         3.85 o                         
  -5   4   2         55.57         56.92         1.18 o                         
  -4   4   2        618.98        616.79         8.29 o                         
  -3   4   2        223.82        261.30         4.73 o                         
  -2   4   2         15.60         11.85         0.46 o                         
  -1   4   2         44.39         51.84         1.41 o                         
   0   4   2         11.79         27.06         0.85 o                         
   1   4   2          6.34          2.04         0.28 o                         
   2   4   2         52.51         31.65         1.00 o                         
   3   4   2         39.50         25.91         0.65 o                         
   4   4   2       3631.61       3385.44       107.79 o                         
   5   4   2          9.84          6.30         0.40 o                         
   6   4   2        465.32        491.06         9.52 o                         
   7   4   2          2.20          1.17         0.26 o                         
   8   4   2          1.94          1.89         0.49 o                         
  -8   5   2         43.80         34.17         4.42 o                         
  -7   5   2        146.57        160.69         3.63 o                         
  -6   5   2         63.31         70.74         1.73 o                         
  -5   5   2        639.68        642.81        10.54 o                         
  -4   5   2        351.29        372.17         5.49 o                         
  -3   5   2        109.48        109.26         1.68 o                         
  -2   5   2         18.69         29.11         0.68 o                         
  -1   5   2       1074.55        989.01        15.17 o                         
   0   5   2        512.28        548.59         8.88 o                         
   1   5   2          0.63          1.17         0.19 o                         
   2   5   2        421.14        368.99         5.91 o                         
   3   5   2       1172.31       1210.20        17.97 o                         
   4   5   2         23.55         20.38         0.68 o                         
   5   5   2        130.48        140.88         3.23 o                         
   6   5   2         20.93         24.08         1.04 o                         
   7   5   2         43.51         40.08         1.72 o                         
   8   5   2         41.22         39.57         2.38 o                         
  -8   6   2          5.60          4.14         0.38 o                         
  -7   6   2          9.31          8.86         0.61 o                         
  -6   6   2         45.56         53.79         1.49 o                         
  -5   6   2         56.51         52.25         1.37 o                         
  -4   6   2         42.95         54.12         1.13 o                         
  -3   6   2         80.01         82.56         1.55 o                         
  -2   6   2       1307.93       1587.44        22.01 o                         
  -1   6   2          0.82          2.03         0.22 o                         
   0   6   2       1850.25       1913.96        28.14 o                         
   1   6   2          4.02          7.53         0.36 o                         
   2   6   2        264.14        279.42         4.27 o                         
   3   6   2          8.18          5.91         0.41 o                         
   4   6   2         25.80         29.33         0.80 o                         
   5   6   2          1.33          1.53         0.28 o                         
   6   6   2         10.15          7.81         0.55 o                         
   7   6   2          6.69          3.76         0.46 o                         
  -7   7   2          1.88          0.95         0.25 o                         
  -6   7   2         16.22         19.13         0.81 o                         
  -5   7   2         85.96         87.05         1.97 o                         
  -4   7   2        114.78        113.86         2.44 o                         
  -3   7   2         16.47         16.86         0.56 o                         
  -2   7   2         89.00        100.56         1.79 o                         
  -1   7   2       1160.75       1164.23        17.37 o                         
   0   7   2          3.37          9.50         0.72 o                         
   1   7   2        165.66        179.82         3.14 o                         
   2   7   2        411.62        442.62         7.44 o                         
   3   7   2        218.98        223.24         4.01 o                         
   4   7   2          4.11          2.74         0.33 o                         
   5   7   2          2.76          6.80         0.57 o                         
   6   7   2          7.13          4.55         0.44 o                         
  -6   8   2         64.98         60.46         3.69 o                         
  -5   8   2         16.01         14.16         0.98 o                         
  -4   8   2         91.65        103.54         3.24 o                         
  -3   8   2         35.59         41.77         1.18 o                         
  -2   8   2         19.20         20.72         0.75 o                         
  -1   8   2          7.35          7.05         0.44 o                         
   0   8   2         33.44         47.30         1.19 o                         
   1   8   2         22.39         21.71         0.73 o                         
   2   8   2          0.30          3.12         0.41 o                         
   3   8   2          5.54          5.26         0.46 o                         
   4   8   2        369.29        267.67         9.24 o                         
   5   8   2          2.63          1.75         0.30 o                         
  -4   9   2          6.68          5.64         0.50 o                         
  -3   9   2         76.41         53.60         2.16 o                         
  -2   9   2         25.35         22.10         1.38 o                         
  -1   9   2         57.67         50.55         1.74 o                         
   0   9   2          0.33          2.85         0.35 o                         
   1   9   2          7.85          7.92         0.51 o                         
   2   9   2         85.26         70.28         2.27 o                         
   3   9   2        218.64        202.19         5.64 o                         
   4   9   2          0.38          0.23         0.22 o                         
  -2  10   2        134.97        107.65         5.06 o                         
  -1  10   2          0.70          0.13         0.24 o                         
   0  10   2         97.56         79.28         2.82 o                         
   1  10   2         31.46         28.28         1.61 o                         
  -9   0   3         77.12         95.72         3.62 o                         
  -7   0   3        151.14        161.69         3.90 o                         
  -5   0   3        139.61        166.74         4.71 o                         
  -3   0   3        868.80        956.05        31.37 o                         
  -1   0   3       1273.11       1231.30        52.14 o                         
   1   0   3      12294.42      12640.21       509.73 o                         
   5   0   3          2.29          3.04         0.38 o                         
   7   0   3         12.30          6.55         0.91 o                         
   9   0   3         22.53         20.07         1.55 o                         
 -10   1   3         40.16         36.66         1.89 o                         
  -9   1   3         38.35         44.12         1.61 o                         
  -8   1   3         86.54         88.33         2.93 o                         
  -7   1   3        417.61        427.47         8.12 o                         
  -6   1   3        478.45        498.57         7.67 o                         
  -5   1   3         12.17         12.50         0.59 o                         
  -4   1   3        339.14        288.83         7.50 o                         
  -3   1   3        379.37        415.07        10.63 o                         
  -2   1   3       5033.43       4995.71       144.73 o                         
  -1   1   3       4511.67       4581.85       259.29 o                         
   0   1   3        162.13        137.00         4.00 o                         
   1   1   3        414.18        344.70        10.57 o                         
   2   1   3       3518.86       3382.79       115.74 o                         
   3   1   3        614.42        555.03        10.17 o                         
   4   1   3        482.61        423.01         6.09 o                         
   5   1   3        200.50        212.44         3.50 o                         
   6   1   3         37.94         50.72         1.12 o                         
   7   1   3          3.28          3.32         0.36 o                         
   8   1   3         79.31         93.80         3.13 o                         
  -9   2   3         13.21         13.60         0.88 o                         
  -8   2   3          4.58          6.47         0.44 o                         
  -7   2   3        301.87        348.74         6.22 o                         
  -6   2   3         18.87         13.90         0.48 o                         
  -5   2   3        740.19        685.24        11.52 o                         
  -4   2   3         10.77         10.98         0.46 o                         
  -3   2   3      14289.60      19448.25       794.35 o                         
  -2   2   3        230.53        217.84         5.22 o                         
  -1   2   3        158.07        151.00         3.67 o                         
   0   2   3         37.14         39.47         1.38 o                         
   1   2   3          5.63         10.37         0.49 o                         
   2   2   3        593.66        650.29        13.12 o                         
   3   2   3         59.99         41.73         0.87 o                         
   4   2   3         20.74         19.97         0.53 o                         
   5   2   3       1247.07       1254.42        17.00 o                         
   6   2   3          0.46          0.52         0.21 o                         
   7   2   3        141.47        174.17         3.98 o                         
   8   2   3          0.25          1.06         0.36 o                         
  -9   3   3         90.32        102.53         3.68 o                         
  -8   3   3        170.93        191.51         3.79 o                         
  -7   3   3        134.68        138.32         2.70 o                         
  -6   3   3         25.54         28.73         0.74 o                         
  -5   3   3         69.72         64.70         1.14 o                         
  -4   3   3        609.93        537.08         9.04 o                         
  -3   3   3        312.62        376.59         7.39 o                         
  -2   3   3       5881.89       6240.87       211.68 o                         
  -1   3   3       2696.02       2518.96        76.45 o                         
   0   3   3        441.24        455.65        11.79 o                         
   1   3   3        320.94        344.64         8.21 o                         
   2   3   3        215.77        148.15         3.44 o                         
   3   3   3         40.77         42.73         0.87 o                         
   4   3   3       1603.87       1646.77        22.80 o                         
   5   3   3        434.30        456.13         8.01 o                         
   6   3   3        206.92        227.53         4.88 o                         
   7   3   3          7.84          4.52         0.43 o                         
   8   3   3         23.16         19.99         2.00 o                         
  -9   4   3        154.37        120.44         4.08 o                         
  -8   4   3         37.92         41.56         1.38 o                         
  -7   4   3         41.46         45.99         1.17 o                         
  -6   4   3         14.18         12.92         0.57 o                         
  -5   4   3        144.73        145.22         2.35 o                         
  -4   4   3         48.05         51.76         1.04 o                         
  -3   4   3        295.50        361.85         5.21 o                         
  -2   4   3          1.63          5.48         0.34 o                         
  -1   4   3       1588.85       1453.78        33.71 o                         
   0   4   3         26.27         42.04         1.05 o                         
   1   4   3       1517.92       1432.39        28.79 o                         
   2   4   3         49.17         84.63         1.59 o                         
   3   4   3       1583.29       1515.92        21.63 o                         
   4   4   3         97.22         90.23         1.74 o                         
   5   4   3        130.76        130.44         2.55 o                         
   6   4   3          0.95          0.66         0.26 o                         
   7   4   3          4.85          4.54         0.43 o                         
   8   4   3          8.10          5.86         0.53 o                         
  -8   5   3         63.71         62.72         2.69 o                         
  -7   5   3        140.93        141.93         3.16 o                         
  -6   5   3         53.94         63.12         1.42 o                         
  -5   5   3          7.84          9.18         0.45 o                         
  -4   5   3        211.13        214.02         3.05 o                         
  -3   5   3        181.80        203.74         3.12 o                         
  -2   5   3        720.77        624.04         8.61 o                         
  -1   5   3        632.75        638.00         9.92 o                         
   0   5   3        736.73        679.89        10.93 o                         
   1   5   3         89.36         67.59         1.21 o                         
   2   5   3       1615.05       1647.27        24.30 o                         
   3   5   3        282.67        301.76         4.83 o                         
   4   5   3        104.91        118.46         2.41 o                         
   5   5   3         97.22        113.14         2.71 o                         
   6   5   3          0.33          6.91         1.01 o                         
   7   5   3          2.88          2.89         0.45 o                         
  -8   6   3          0.11          0.05         0.23 o                         
  -7   6   3        157.29        105.87         4.02 o                         
  -6   6   3          1.50          0.52         0.24 o                         
  -5   6   3        979.22       1075.94        22.64 o                         
  -4   6   3         25.54         25.77         0.71 o                         
  -3   6   3        240.94        278.43         4.64 o                         
  -2   6   3         83.90        100.08         1.66 o                         
  -1   6   3         78.82        111.83         1.87 o                         
   0   6   3          0.22          1.32         0.20 o                         
   1   6   3        194.63        165.22         2.62 o                         
   2   6   3         71.51         64.41         1.36 o                         
   3   6   3          0.72          1.21         0.23 o                         
   4   6   3        153.13        154.30         2.87 o                         
   5   6   3        129.15        146.29         3.00 o                         
   6   6   3          1.28          2.36         0.42 o                         
   7   6   3        155.62         64.83         3.07 o                         
  -7   7   3         61.58         35.67         2.52 o                         
  -6   7   3         83.08         73.10         3.82 o                         
  -5   7   3          0.03          0.46         0.18 o                         
  -4   7   3        324.85        337.26         7.20 o                         
  -3   7   3         51.04         71.25         1.47 o                         
  -2   7   3        151.47        139.93         2.22 o                         
  -1   7   3        199.58        216.66         3.57 o                         
   0   7   3         12.94         16.43         0.58 o                         
   1   7   3         11.26          8.83         0.45 o                         
   2   7   3        171.97        181.45         3.62 o                         
   3   7   3         51.05         54.02         1.38 o                         
   4   7   3        148.02        153.71         4.27 o                         
   5   7   3         58.33         61.53         2.50 o                         
   6   7   3         69.39         49.44         1.83 o                         
  -6   8   3         13.88         11.45         0.68 o                         
  -5   8   3          0.25          0.99         0.31 o                         
  -4   8   3          0.64          0.05         0.20 o                         
  -3   8   3         73.54         73.89         2.42 o                         
  -2   8   3         65.77         71.70         2.00 o                         
  -1   8   3        401.89        441.81         7.70 o                         
   0   8   3         17.11         14.34         0.55 o                         
   1   8   3        176.36        198.18         4.32 o                         
   2   8   3         82.75         88.99         2.89 o                         
   3   8   3        295.14        297.46         6.50 o                         
   4   8   3         22.41         21.68         1.12 o                         
   5   8   3         22.79         18.74         0.89 o                         
  -4   9   3         11.87          8.79         0.74 o                         
  -3   9   3         57.96         49.41         2.75 o                         
  -2   9   3        307.86        309.84        10.02 o                         
  -1   9   3         67.30         76.11         2.62 o                         
   0   9   3         33.14         33.55         1.33 o                         
   1   9   3         30.14         37.99         1.62 o                         
   2   9   3        137.99        128.23         6.14 o                         
   3   9   3          4.60          4.90         0.41 o                         
  -1  10   3          1.59          1.13         0.36 o                         
   0  10   3          5.22          4.76         0.50 o                         
 -10   0   4          5.65          5.56         0.72 o                         
  -8   0   4         87.88         88.09         2.57 o                         
  -6   0   4        594.45        560.26        11.78 o                         
  -4   0   4       3239.32       3961.40       175.11 o                         
  -2   0   4       1341.30       1270.03        55.65 o                         
   0   0   4        907.67        815.85        38.34 o                         
   2   0   4       1131.62        970.84        27.59 o                         
   4   0   4        328.62        328.08         6.63 o                         
   6   0   4          3.82          8.19         0.67 o                         
   8   0   4        510.47        629.03        22.10 o                         
 -10   1   4         31.94         17.12         1.15 o                         
  -9   1   4         19.70         20.10         0.94 o                         
  -8   1   4          0.38          1.69         0.24 o                         
  -7   1   4        169.07        187.51         3.64 o                         
  -6   1   4        376.84        354.87         5.57 o                         
  -5   1   4       1093.69        946.88        16.41 o                         
  -4   1   4        666.37        737.49        15.93 o                         
  -3   1   4       1381.39       1242.76        71.24 o                         
  -2   1   4        214.06        206.22         6.04 o                         
  -1   1   4         96.73         97.14         2.17 o                         
   0   1   4       5663.71       5891.91       237.35 o                         
   1   1   4       4922.31       4497.99       150.47 o                         
   2   1   4         17.60         25.95         0.74 o                         
   3   1   4       1278.66       1213.45        21.94 o                         
   4   1   4          0.17          0.59         0.20 o                         
   5   1   4          0.34          9.74         0.78 o                         
   6   1   4        422.67        451.31         7.46 o                         
   7   1   4        209.55        268.11         6.10 o                         
   8   1   4         22.68         14.95         1.63 o                         
 -10   2   4        132.28        127.25         5.97 o                         
  -9   2   4          0.01         -0.10         0.28 o                         
  -8   2   4        322.81        356.13         7.60 o                         
  -7   2   4          0.17          0.39         0.22 o                         
  -6   2   4        316.20        338.29         5.01 o                         
  -5   2   4        189.97        192.26         3.34 o                         
  -4   2   4         24.22         20.19         0.79 o                         
  -3   2   4          3.55          5.55         0.61 o                         
  -2   2   4        454.07        391.63        10.10 o                         
  -1   2   4        302.50        286.08         8.36 o                         
   0   2   4          1.10          1.18         0.20 o                         
   1   2   4         26.41         27.03         1.04 o                         
   3   2   4        183.57        215.13         3.34 o                         
   4   2   4       2116.77       2060.14        29.41 o                         
   5   2   4         24.13         18.87         0.61 o                         
   6   2   4        169.66        165.07         4.78 o                         
   7   2   4         10.80         12.04         0.69 o                         
   8   2   4          1.12          1.09         0.34 o                         
  -9   3   4        248.39        252.68        11.28 o                         
  -8   3   4          3.22          2.19         0.29 o                         
  -7   3   4         63.34         72.35         1.67 o                         
  -6   3   4        282.19        296.17         4.51 o                         
  -5   3   4        124.49        101.08         2.08 o                         
  -4   3   4         51.23         55.65         1.09 o                         
  -3   3   4       1435.83       1359.43        24.46 o                         
  -2   3   4        138.90        129.34         2.85 o                         
  -1   3   4        872.52        890.90        22.73 o                         
   0   3   4        602.74        585.32        16.93 o                         
   1   3   4        146.84        226.79         4.80 o                         
   2   3   4       1088.41       1056.99        19.13 o                         
   3   3   4       2046.60       2038.35        31.04 o                         
   4   3   4         30.74         31.93         0.76 o                         
   5   3   4        321.90        321.46         6.55 o                         
   6   3   4        278.46        281.38         6.77 o                         
   7   3   4         42.48         40.13         1.75 o                         
   8   3   4         25.37         28.82         1.60 o                         
  -9   4   4         24.32         18.22         1.48 o                         
  -8   4   4          2.83          3.70         0.42 o                         
  -7   4   4         13.28         15.33         0.67 o                         
  -6   4   4          5.65          3.98         0.32 o                         
  -5   4   4         85.69         89.94         1.58 o                         
  -4   4   4       2556.45       3083.06        55.30 o                         
  -3   4   4          0.57          2.11         0.21 o                         
  -2   4   4       2019.41       2058.95        52.26 o                         
  -1   4   4          0.57          0.07         0.15 o                         
   0   4   4        903.59        875.83        15.88 o                         
   1   4   4        135.10        116.24         2.04 o                         
   2   4   4          0.66          0.74         0.17 o                         
   3   4   4         13.99          9.10         0.39 o                         
   4   4   4          9.77         11.46         0.50 o                         
   5   4   4         11.47         11.38         0.51 o                         
   6   4   4         40.20         41.63         1.22 o                         
   7   4   4         25.89         26.21         1.29 o                         
  -8   5   4         24.41         22.36         0.98 o                         
  -7   5   4         11.13          7.90         0.43 o                         
  -6   5   4         69.48         74.96         1.65 o                         
  -5   5   4        576.75        606.78         9.01 o                         
  -4   5   4        207.28        240.06         3.80 o                         
  -3   5   4        686.76        668.48         9.22 o                         
  -2   5   4          3.53          0.71         0.22 o                         
  -1   5   4       1066.44        992.65        13.85 o                         
   0   5   4        772.38        725.00        10.21 o                         
   1   5   4         89.65         85.27         1.47 o                         
   2   5   4        113.32        146.02         2.42 o                         
   3   5   4        844.28        852.92        15.04 o                         
   4   5   4          4.18          5.99         0.40 o                         
   5   5   4          0.75         14.88         1.07 o                         
   6   5   4        189.57        189.59         6.93 o                         
   7   5   4         62.33         66.39         2.39 o                         
  -8   6   4        108.49        101.48         7.50 o                         
  -7   6   4         23.00         24.44         1.05 o                         
  -6   6   4        202.27        211.79         4.32 o                         
  -5   6   4         47.18         51.82         1.21 o                         
  -4   6   4        281.83        365.80         5.96 o                         
  -3   6   4         50.62         49.24         1.08 o                         
  -2   6   4        379.83        368.66         5.80 o                         
  -1   6   4          3.49          2.64         0.26 o                         
   0   6   4        211.24        193.58         3.17 o                         
   1   6   4        103.74        101.26         1.75 o                         
   2   6   4       1612.61       1644.54        28.39 o                         
   3   6   4         94.72         91.99         1.89 o                         
   4   6   4        229.04        246.88         4.54 o                         
   5   6   4         24.79         27.55         0.92 o                         
   6   6   4         47.57         31.09         2.19 o                         
  -7   7   4         33.50         29.04         1.12 o                         
  -6   7   4         64.42         74.97         2.83 o                         
  -5   7   4        231.54        226.95         4.60 o                         
  -4   7   4         48.69         53.50         1.29 o                         
  -3   7   4          2.47          2.66         0.30 o                         
  -2   7   4          0.21          1.01         0.24 o                         
  -1   7   4         42.34         37.12         0.89 o                         
   0   7   4        447.31        457.91         7.13 o                         
   1   7   4         88.73         94.00         1.91 o                         
   2   7   4          9.80          7.68         0.54 o                         
   3   7   4        569.07        616.22        12.17 o                         
   4   7   4          6.74          9.03         0.54 o                         
   5   7   4          9.62         11.17         0.68 o                         
  -6   8   4          0.03         -0.31         0.21 o                         
  -5   8   4         19.79         13.50         0.79 o                         
  -4   8   4        379.39        501.94        11.24 o                         
  -3   8   4          0.25          0.14         0.24 o                         
  -2   8   4        278.71        311.95         6.84 o                         
  -1   8   4          5.77          3.63         0.34 o                         
   0   8   4        443.74        492.90         8.86 o                         
   1   8   4         27.25         31.10         1.04 o                         
   2   8   4          8.79         10.52         0.66 o                         
   3   8   4         22.67         30.36         1.17 o                         
   4   8   4          0.07          0.17         0.23 o                         
  -4   9   4         66.53         32.34         2.22 o                         
  -3   9   4        216.36        243.45         9.83 o                         
  -2   9   4          0.06          0.81         0.30 o                         
  -1   9   4        245.78        269.33         7.56 o                         
   0   9   4         55.46         67.57         3.15 o                         
   1   9   4          0.55          0.72         0.27 o                         
   2   9   4         44.79         31.98         1.35 o                         
   3   9   4         17.59         17.89         1.59 o                         
  -9   0   5         12.96         18.51         3.15 o                         
  -7   0   5        586.62        613.01        18.20 o                         
  -5   0   5       4359.24       6059.49       345.31 o                         
  -3   0   5        810.41        782.10        31.51 o                         
  -1   0   5       2228.35       2123.59       124.94 o                         
   1   0   5        333.03        306.90        10.26 o                         
   3   0   5        448.43        452.40        10.80 o                         
   5   0   5        216.24        238.45         7.74 o                         
   7   0   5        499.02        604.10        19.29 o                         
 -10   1   5         53.29         37.14         1.80 o                         
  -9   1   5        100.85         87.94         2.66 o                         
  -8   1   5          0.19          0.54         0.25 o                         
  -7   1   5         29.68         26.21         0.77 o                         
  -6   1   5        963.79        957.43        14.80 o                         
  -5   1   5         82.92         91.63         1.74 o                         
  -4   1   5       1039.50        899.01        19.37 o                         
  -3   1   5       1855.93       1531.93        60.42 o                         
  -2   1   5        328.74        258.40         6.69 o                         
  -1   1   5        860.65        835.80        24.37 o                         
   0   1   5        428.39        320.92        11.26 o                         
   1   1   5        160.87        129.36         3.24 o                         
   2   1   5       3610.44       3111.31       198.80 o                         
   3   1   5        654.26        724.52        10.92 o                         
   4   1   5        182.81        172.98         2.68 o                         
   5   1   5        181.81        197.70         3.39 o                         
   6   1   5         47.93         68.85         2.06 o                         
   7   1   5         30.89         34.64         1.23 o                         
   8   1   5        140.58        157.35         6.03 o                         
 -10   2   5          1.13          1.02         0.36 o                         
  -9   2   5         62.76         55.35         2.11 o                         
  -8   2   5         19.24         21.45         0.79 o                         
  -7   2   5          4.15          2.36         0.29 o                         
  -6   2   5          0.06          0.13         0.20 o                         
  -5   2   5        113.06        180.36         3.06 o                         
  -4   2   5          8.71          6.30         0.35 o                         
  -3   2   5       1477.59       1431.31        39.92 o                         
  -2   2   5         62.63         45.12         1.26 o                         
  -1   2   5       2172.43       1932.08        88.96 o                         
   2   2   5         66.74         50.84         1.36 o                         
   3   2   5         76.04         60.70         1.20 o                         
   4   2   5         35.62         36.81         0.87 o                         
   5   2   5         57.29         47.91         1.11 o                         
   6   2   5          2.26          2.17         0.31 o                         
   7   2   5          0.10          0.11         0.27 o                         
   8   2   5         14.05         10.07         1.05 o                         
  -9   3   5         51.46         47.14         1.83 o                         
  -8   3   5        127.58        143.80         2.99 o                         
  -7   3   5         63.97         64.26         1.40 o                         
  -6   3   5         84.82         96.21         1.77 o                         
  -5   3   5         45.01         63.32         1.28 o                         
  -4   3   5        176.61        136.07         2.48 o                         
  -3   3   5       1917.25       1810.03        48.51 o                         
  -2   3   5       1876.72       1961.31        78.80 o                         
  -1   3   5        227.80        249.57         6.13 o                         
   0   3   5       1558.28       1497.22        42.64 o                         
   1   3   5        124.43        117.21         3.10 o                         
   2   3   5        107.30         80.16         1.61 o                         
   3   3   5        481.58        481.46         6.96 o                         
   4   3   5        111.93        126.37         3.65 o                         
   5   3   5         16.72         21.66         0.71 o                         
   6   3   5        113.56        144.41         3.55 o                         
   7   3   5          0.37          0.71         0.28 o                         
  -9   4   5         22.81         20.10         1.47 o                         
  -8   4   5          5.80          7.34         0.54 o                         
  -7   4   5        480.66        516.84         8.96 o                         
  -6   4   5          0.04          0.04         0.20 o                         
  -5   4   5       1062.37       1360.79        20.23 o                         
  -4   4   5          4.71          4.28         0.31 o                         
  -3   4   5        637.34        644.71         9.41 o                         
  -2   4   5        176.57        197.28         3.33 o                         
  -1   4   5         18.44         19.93         0.51 o                         
   0   4   5        148.60        167.27         3.11 o                         
   1   4   5        108.32        131.45         2.17 o                         
   2   4   5         11.94          8.81         0.38 o                         
   3   4   5        118.58        129.22         2.30 o                         
   4   4   5         55.00         68.86         1.60 o                         
   5   4   5        385.62        409.55        11.03 o                         
   6   4   5         36.45         33.51         1.24 o                         
   7   4   5        287.20        244.70        13.67 o                         
  -8   5   5         52.87         50.91         2.62 o                         
  -7   5   5         22.98         23.88         0.84 o                         
  -6   5   5        170.66        190.38         3.68 o                         
  -5   5   5         26.05         44.39         1.03 o                         
  -4   5   5        776.22        794.04        11.25 o                         
  -3   5   5        405.65        434.70         6.75 o                         
  -2   5   5         10.15         16.17         0.46 o                         
  -1   5   5        163.12        159.72         2.46 o                         
   0   5   5        400.44        344.33         4.77 o                         
   1   5   5        102.07         78.13         1.51 o                         
   2   5   5        594.85        600.86        10.70 o                         
   3   5   5        243.11        277.74         4.85 o                         
   4   5   5        187.30        213.23         3.84 o                         
   5   5   5         54.70         58.34         1.53 o                         
   6   5   5        124.98        137.09         7.39 o                         
  -8   6   5          6.04          4.88         0.68 o                         
  -7   6   5          0.09          0.39         0.25 o                         
  -6   6   5         16.96         22.96         0.86 o                         
  -5   6   5        131.59        165.19         3.09 o                         
  -4   6   5         14.29         18.77         0.65 o                         
  -3   6   5        157.33        148.22         2.52 o                         
  -2   6   5          6.35          5.18         0.32 o                         
  -1   6   5         59.05         70.75         1.39 o                         
   0   6   5         11.73         14.16         0.51 o                         
   1   6   5       2802.04       2756.00        47.17 o                         
   2   6   5        111.80        121.93         2.57 o                         
   3   6   5        109.40        118.39         2.33 o                         
   4   6   5          1.21          1.74         0.28 o                         
   5   6   5         20.89         20.24         0.84 o                         
   6   6   5          5.33          4.11         0.52 o                         
  -7   7   5          4.85          3.96         0.62 o                         
  -6   7   5          0.62          0.24         0.24 o                         
  -5   7   5         49.86         78.29         1.99 o                         
  -4   7   5        290.09        302.50         6.02 o                         
  -3   7   5        140.86        148.87         2.96 o                         
  -2   7   5         47.75         49.84         1.23 o                         
  -1   7   5          5.15          5.37         0.34 o                         
   0   7   5        352.04        367.77         6.05 o                         
   1   7   5          0.51          0.20         0.23 o                         
   2   7   5        204.97        221.43         5.08 o                         
   3   7   5         83.43         86.07         3.15 o                         
   4   7   5          0.51          1.67         0.32 o                         
   5   7   5         23.53         25.50         1.44 o                         
  -6   8   5          1.33          0.23         0.26 o                         
  -5   8   5        172.20        142.50         5.19 o                         
  -4   8   5         64.12         68.64         2.51 o                         
  -3   8   5        120.60        122.14         3.55 o                         
  -2   8   5         10.66          9.45         0.55 o                         
  -1   8   5          3.93          7.47         0.58 o                         
   0   8   5         27.64         28.38         1.00 o                         
   1   8   5         21.39         22.89         0.91 o                         
   2   8   5         31.36         39.72         1.79 o                         
   3   8   5         61.29         78.18         2.76 o                         
   4   8   5          0.93          1.56         0.34 o                         
  -4   9   5         75.78         56.65         3.95 o                         
  -3   9   5         17.04         14.53         0.75 o                         
  -2   9   5         42.32         51.00         1.73 o                         
  -1   9   5          4.51          3.73         0.43 o                         
   0   9   5          0.43          0.67         0.32 o                         
   1   9   5          2.21          1.74         0.30 o                         
   2   9   5          5.32          6.33         0.42 o                         
 -10   0   6        153.03        133.71         5.96 o                         
  -8   0   6         43.69         46.63         2.43 o                         
  -6   0   6       1282.35       1680.86        39.27 o                         
  -4   0   6         26.43         39.10         2.84 o                         
  -2   0   6        316.29        306.12        12.45 o                         
   0   0   6       2476.15       2335.21       133.46 o                         
   2   0   6       5095.71       4888.12       195.72 o                         
   4   0   6         88.58         95.19         3.43 o                         
   6   0   6         11.40          7.92         0.73 o                         
 -10   1   6          5.77          8.14         0.57 o                         
  -9   1   6         49.72         41.47         1.67 o                         
  -8   1   6         93.08        121.90         2.71 o                         
  -7   1   6         33.29         29.12         0.78 o                         
  -6   1   6        304.28        355.68         5.99 o                         
  -5   1   6       1759.64       1688.86        27.78 o                         
  -4   1   6         14.65         22.15         0.79 o                         
  -3   1   6          1.38          1.26         0.41 o                         
  -2   1   6        885.91        800.51        26.30 o                         
  -1   1   6        978.82        720.04        27.61 o                         
   0   1   6         89.17        106.38         4.74 o                         
   1   1   6       1727.03       1677.10        54.96 o                         
   2   1   6        307.29        296.23         5.44 o                         
   3   1   6        666.51        666.04         8.98 o                         
   4   1   6        570.92        586.18         8.51 o                         
   5   1   6         73.11         88.67         1.92 o                         
   6   1   6         55.35         56.88         1.65 o                         
   7   1   6         89.36        113.64         6.33 o                         
 -10   2   6          0.08         -0.28         0.22 o                         
  -9   2   6          6.99          7.36         0.53 o                         
  -8   2   6          2.44          2.06         0.39 o                         
  -7   2   6         24.51         23.61         0.79 o                         
  -6   2   6        909.58       1190.54        20.72 o                         
  -5   2   6         85.33         78.88         1.65 o                         
  -4   2   6        561.65        482.13         8.22 o                         
  -3   2   6          0.32          0.50         0.20 o                         
  -2   2   6       2582.80       2368.73        75.14 o                         
  -1   2   6         16.55         16.82         0.58 o                         
   0   2   6        809.31        787.39        18.46 o                         
   1   2   6         86.65        105.87         2.59 o                         
   2   2   6         43.60         40.09         0.89 o                         
   3   2   6         21.54         23.17         0.70 o                         
   4   2   6          0.17          0.43         0.21 o                         
   5   2   6         43.70         54.60         1.42 o                         
   6   2   6        414.64        455.27        10.42 o                         
   7   2   6          4.20          3.56         0.47 o                         
  -9   3   6         57.97         59.61         2.11 o                         
  -8   3   6         57.94         80.37         1.89 o                         
  -7   3   6        104.56        110.90         2.16 o                         
  -6   3   6        159.55        197.06         3.59 o                         
  -5   3   6        442.68        463.60         7.66 o                         
  -4   3   6         40.14         43.34         0.91 o                         
  -3   3   6        351.30        326.34         5.11 o                         
  -2   3   6        123.43        139.94         3.10 o                         
  -1   3   6       2701.06       2595.65       146.13 o                         
   0   3   6       1308.99       1313.37        25.07 o                         
   1   3   6         47.29         33.13         0.85 o                         
   2   3   6          5.62          4.45         0.30 o                         
   3   3   6         12.73         23.14         1.15 o                         
   4   3   6        193.91        191.91         4.41 o                         
   5   3   6        236.33        276.12         6.32 o                         
   6   3   6         85.08         96.87         2.65 o                         
   7   3   6        130.52        115.37         4.37 o                         
  -9   4   6          0.13          0.29         0.22 o                         
  -8   4   6        222.83        228.45         5.98 o                         
  -7   4   6         52.97         54.84         1.35 o                         
  -6   4   6         50.84         79.89         1.53 o                         
  -5   4   6         75.96         77.12         1.53 o                         
  -4   4   6          1.75          1.77         0.23 o                         
  -3   4   6         74.88         64.59         1.23 o                         
  -2   4   6          7.86          8.51         0.38 o                         
  -1   4   6         49.87         51.03         1.07 o                         
   0   4   6       1663.00       1688.95        26.76 o                         
   1   4   6         75.67         78.27         1.49 o                         
   2   4   6        930.89        989.50        15.34 o                         
   3   4   6          6.32          5.75         0.47 o                         
   4   4   6        348.32        384.67         7.14 o                         
   5   4   6          6.58         20.29         1.07 o                         
   6   4   6        114.02        114.70         3.21 o                         
   7   4   6          0.91          0.05         0.22 o                         
  -8   5   6          6.30          8.67         0.61 o                         
  -7   5   6         64.84         66.87         1.80 o                         
  -6   5   6        104.29        127.15         3.35 o                         
  -5   5   6        149.57        160.48         3.00 o                         
  -4   5   6         77.73         87.15         1.64 o                         
  -3   5   6          1.83          1.44         0.24 o                         
  -2   5   6        526.28        500.22         7.24 o                         
  -1   5   6        300.83        289.38         4.11 o                         
   0   5   6        159.29        177.93         2.92 o                         
   1   5   6        628.93        631.47         9.97 o                         
   2   5   6         54.79         51.85         1.26 o                         
   3   5   6        481.85        474.41         8.61 o                         
   4   5   6        203.02        212.59         4.67 o                         
   5   5   6         40.22         33.51         1.25 o                         
   6   5   6         19.01          9.55         1.00 o                         
  -8   6   6          6.88          4.33         0.52 o                         
  -7   6   6          2.20          0.79         0.27 o                         
  -6   6   6        153.77        169.10         6.01 o                         
  -5   6   6          3.89          3.12         0.34 o                         
  -4   6   6       1375.18       1442.15        23.94 o                         
  -3   6   6          0.71          1.93         0.28 o                         
  -2   6   6         89.62         93.43         1.73 o                         
  -1   6   6        254.86        257.96         4.21 o                         
   0   6   6        121.06        101.74         1.91 o                         
   1   6   6         66.60         78.37         1.78 o                         
   2   6   6        104.17        134.96         2.93 o                         
   3   6   6         27.24         32.80         1.05 o                         
   4   6   6          4.67          6.57         0.46 o                         
   5   6   6         19.99         18.97         1.08 o                         
  -7   7   6         44.16         37.12         1.67 o                         
  -6   7   6         84.39         97.04         3.51 o                         
  -5   7   6        275.01        270.00         5.97 o                         
  -4   7   6         18.79         21.14         0.87 o                         
  -3   7   6        172.92        199.32         3.79 o                         
  -2   7   6        168.52        179.02         3.64 o                         
  -1   7   6        178.16        188.73         3.69 o                         
   0   7   6         43.56         43.37         1.31 o                         
   1   7   6         47.66         56.93         1.70 o                         
   2   7   6         47.56         57.47         2.28 o                         
   3   7   6          8.89         16.99         0.93 o                         
   4   7   6         61.56         66.88         2.46 o                         
  -6   8   6         17.78         12.57         0.75 o                         
  -5   8   6         18.23         17.23         0.91 o                         
  -4   8   6          0.58          0.57         0.22 o                         
  -3   8   6          0.04         -0.33         0.22 o                         
  -2   8   6          5.50          4.87         0.47 o                         
  -1   8   6         70.14         71.05         2.46 o                         
   0   8   6        304.18        280.94         7.08 o                         
   1   8   6         29.57         40.39         1.24 o                         
   2   8   6        281.94        340.49         9.27 o                         
   3   8   6          6.31          7.89         0.56 o                         
  -4   9   6          1.07          1.31         0.33 o                         
  -3   9   6          2.16          1.26         0.42 o                         
  -2   9   6         14.44         20.57         1.06 o                         
  -1   9   6        128.69        111.73         3.55 o                         
   0   9   6         66.95         66.32         2.19 o                         
   1   9   6         79.95         82.21         2.95 o                         
  -9   0   7          3.61         11.68         0.93 o                         
  -7   0   7        128.64        181.08         4.22 o                         
  -5   0   7        884.92       1016.75        22.22 o                         
  -3   0   7       1057.54        890.93        35.87 o                         
  -1   0   7       3849.67       3730.75       149.46 o                         
   1   0   7       1525.06       1433.31        41.02 o                         
   3   0   7         62.91         54.98         1.75 o                         
   5   0   7         34.45         47.13         1.90 o                         
   7   0   7          0.12          0.36         0.39 o                         
 -10   1   7         25.64         19.96         1.43 o                         
  -9   1   7         41.55         43.26         1.56 o                         
  -8   1   7         33.51         28.64         0.84 o                         
  -7   1   7          0.41          3.15         0.33 o                         
  -6   1   7        185.52        208.20         3.73 o                         
  -5   1   7        555.67        575.45         9.76 o                         
  -4   1   7        557.18        496.74         9.22 o                         
  -3   1   7        525.63        535.36        12.60 o                         
  -2   1   7        721.02        598.79        15.42 o                         
  -1   1   7          0.04          0.82         0.29 o                         
   0   1   7        857.15        723.72        26.42 o                         
   1   1   7       1092.32       1031.97        18.81 o                         
   2   1   7        244.12        245.61         4.48 o                         
   3   1   7        430.99        423.35         6.86 o                         
   4   1   7        452.78        516.91         8.68 o                         
   5   1   7          1.16          0.67         0.30 o                         
   6   1   7         38.26         40.43         1.21 o                         
   7   1   7         38.61         25.48         1.73 o                         
  -9   2   7        143.27        112.31         3.60 o                         
  -8   2   7          0.77          0.65         0.23 o                         
  -7   2   7        840.30       1157.16        19.27 o                         
  -6   2   7          0.21          0.66         0.21 o                         
  -5   2   7        581.60        543.71         9.27 o                         
  -4   2   7         40.30         34.92         0.84 o                         
  -3   2   7         46.17         47.76         1.18 o                         
  -2   2   7         31.37         24.83         0.94 o                         
  -1   2   7          3.09          7.89         0.40 o                         
   0   2   7         48.81         36.12         1.04 o                         
   1   2   7        366.10        355.86         5.73 o                         
   2   2   7         28.43         25.92         0.69 o                         
   3   2   7         97.08         98.83         2.12 o                         
   4   2   7          1.76         14.82         1.10 o                         
   5   2   7       1215.84       1352.20        29.45 o                         
   6   2   7          7.64          7.54         0.59 o                         
   7   2   7         97.48         67.65         2.66 o                         
  -9   3   7         29.92         29.82         1.48 o                         
  -8   3   7        249.63        282.07         5.90 o                         
  -7   3   7          5.17          3.33         0.33 o                         
  -6   3   7        297.03        330.59         5.89 o                         
  -5   3   7        463.84        442.52         8.36 o                         
  -4   3   7          4.22          4.33         0.28 o                         
  -3   3   7        660.04        696.25        11.78 o                         
  -2   3   7        664.03        605.33         9.19 o                         
  -1   3   7        186.67        169.59         3.29 o                         
   0   3   7       1879.19       1850.78        31.86 o                         
   1   3   7        141.32        130.48         2.37 o                         
   2   3   7          1.72          2.77         0.29 o                         
   3   3   7        374.93        390.12         6.92 o                         
   4   3   7        246.50        242.89         5.49 o                         
   5   3   7          1.01          1.78         0.32 o                         
   6   3   7        201.52        194.62         6.14 o                         
  -9   4   7          0.38         -0.06         0.22 o                         
  -8   4   7         13.22         15.03         0.69 o                         
  -7   4   7         29.93         33.94         0.94 o                         
  -6   4   7          7.04          5.13         0.40 o                         
  -5   4   7          2.58          8.47         0.43 o                         
  -4   4   7         47.46         49.07         1.02 o                         
  -3   4   7        568.23        523.10         8.33 o                         
  -2   4   7          5.84          5.54         0.39 o                         
  -1   4   7       2991.32       2955.92        48.52 o                         
   0   4   7          1.58          5.63         0.32 o                         
   1   4   7        925.76        942.69        16.47 o                         
   2   4   7         53.40         64.65         1.49 o                         
   3   4   7         23.36         26.38         0.87 o                         
   4   4   7         25.94         36.08         1.33 o                         
   5   4   7          2.91          3.44         0.38 o                         
   6   4   7          2.85          3.02         0.45 o                         
  -8   5   7         18.48         14.17         0.72 o                         
  -7   5   7         13.64         25.98         0.88 o                         
  -6   5   7         60.90         64.52         1.88 o                         
  -5   5   7        209.08        208.48         4.17 o                         
  -4   5   7        231.23        242.08         4.27 o                         
  -3   5   7         47.01         51.55         1.17 o                         
  -2   5   7        143.15        140.19         2.47 o                         
  -1   5   7         41.61         50.17         1.07 o                         
   0   5   7        768.27        810.67        14.34 o                         
   1   5   7        272.47        317.09         5.27 o                         
   2   5   7         50.17         42.99         1.19 o                         
   3   5   7        125.31        119.48         2.71 o                         
   4   5   7         23.80         29.37         1.27 o                         
   5   5   7          0.18          0.23         0.26 o                         
  -7   6   7        264.19        346.95        11.01 o                         
  -6   6   7         43.24         57.14         1.76 o                         
  -5   6   7        191.45        170.25         4.00 o                         
  -4   6   7         25.26         32.08         1.05 o                         
  -3   6   7        146.87        152.83         2.93 o                         
  -2   6   7          0.04          0.08         0.21 o                         
  -1   6   7        183.07        191.43         3.25 o                         
   0   6   7          2.84          4.62         0.36 o                         
   1   6   7        194.14        206.01         4.29 o                         
   2   6   7          0.50          0.83         0.28 o                         
   3   6   7        210.49        218.00         4.42 o                         
   4   6   7          1.97          2.66         0.35 o                         
   5   6   7        179.62         61.78         4.39 o                         
  -7   7   7          0.08          0.14         0.19 o                         
  -6   7   7        115.58        113.58         3.31 o                         
  -5   7   7         15.09         12.02         0.63 o                         
  -4   7   7        129.68        162.34         4.11 o                         
  -3   7   7         66.19         70.76         1.70 o                         
  -2   7   7          0.16          0.33         0.26 o                         
  -1   7   7         15.00         19.96         0.80 o                         
   0   7   7        129.62        135.56         4.44 o                         
   1   7   7        101.34        122.60         2.89 o                         
   2   7   7        105.52        121.05         3.26 o                         
   3   7   7         67.88         68.30         2.14 o                         
   4   7   7        110.05         80.48         3.03 o                         
  -5   8   7          0.09          0.11         0.21 o                         
  -4   8   7          9.75          4.72         0.60 o                         
  -3   8   7        126.58        125.25         3.02 o                         
  -2   8   7          0.14          0.14         0.24 o                         
  -1   8   7        332.98        354.28        10.88 o                         
   0   8   7         17.11         17.42         0.85 o                         
   1   8   7        116.23        115.53         3.34 o                         
   2   8   7          7.11          6.15         0.55 o                         
  -3   9   7         55.91         48.81         4.97 o                         
  -2   9   7        156.69        159.93         7.43 o                         
  -1   9   7          0.27          0.14         0.27 o                         
   0   9   7        171.07        132.69        11.54 o                         
  -8   0   8          2.67          1.68         0.37 o                         
  -6   0   8       1051.85       1186.31        27.85 o                         
  -4   0   8       2063.05       1959.76        45.68 o                         
  -2   0   8        953.46        946.30        31.52 o                         
   0   0   8         69.34         88.77         3.12 o                         
   2   0   8        136.43        112.64         3.26 o                         
   4   0   8        125.19        163.83         4.64 o                         
   6   0   8        172.38        141.52         4.66 o                         
  -9   1   8         91.12         91.23         3.25 o                         
  -8   1   8         88.43        108.05         2.55 o                         
  -7   1   8         28.61         26.42         0.79 o                         
  -6   1   8        118.95        160.17         2.84 o                         
  -5   1   8        480.76        496.55         8.19 o                         
  -4   1   8         21.52         24.82         0.64 o                         
  -3   1   8        331.98        284.05         5.19 o                         
  -2   1   8        601.13        559.93        11.64 o                         
  -1   1   8       1012.80        950.96        19.49 o                         
   0   1   8        443.43        414.28         8.80 o                         
   1   1   8         30.47         51.91         2.69 o                         
   2   1   8        193.77        192.67         3.34 o                         
   3   1   8        323.30        350.71         6.02 o                         
   4   1   8         81.85         83.65         1.90 o                         
   5   1   8        257.27        302.80         6.23 o                         
   6   1   8         22.57         18.55         1.06 o                         
  -9   2   8          2.26          0.95         0.25 o                         
  -8   2   8        147.29        215.98         5.23 o                         
  -7   2   8         16.24         21.46         0.76 o                         
  -6   2   8         49.66         45.29         1.20 o                         
  -5   2   8         62.12         55.93         1.15 o                         
  -4   2   8        235.59        231.18         3.88 o                         
  -3   2   8         35.23         33.02         0.77 o                         
  -2   2   8        724.08        671.81        11.94 o                         
  -1   2   8          0.10          0.23         0.26 o                         
   0   2   8       1703.19       1757.67        29.00 o                         
   1   2   8         47.45         46.43         1.16 o                         
   2   2   8        654.48        652.16        11.70 o                         
   3   2   8        250.41        286.61         5.00 o                         
   4   2   8        165.36        197.62         4.47 o                         
   5   2   8          3.43          4.96         0.43 o                         
   6   2   8          6.87          3.94         0.42 o                         
  -9   3   8         65.36         53.11         2.04 o                         
  -8   3   8         56.41         67.16         1.61 o                         
  -7   3   8        159.69        164.85         2.88 o                         
  -6   3   8         86.28         98.16         2.03 o                         
  -5   3   8          1.03          2.13         0.32 o                         
  -4   3   8         39.37         42.45         1.07 o                         
  -3   3   8         91.30         75.98         1.65 o                         
  -2   3   8        355.25        342.86         5.64 o                         
  -1   3   8       2211.57       2210.18        36.48 o                         
   0   3   8        243.94        225.07         3.83 o                         
   1   3   8        263.87        248.93         4.75 o                         
   2   3   8         97.18        104.82         2.25 o                         
   3   3   8         69.18         82.86         1.98 o                         
   4   3   8        126.57        134.32         2.80 o                         
   5   3   8        176.87        165.51         5.03 o                         
   6   3   8         16.84         11.97         0.80 o                         
  -9   4   8          2.44          0.56         0.22 o                         
  -8   4   8         64.94         72.71         2.02 o                         
  -7   4   8          3.03          2.79         0.34 o                         
  -6   4   8        366.74        428.72         7.91 o                         
  -5   4   8         41.54         46.41         1.29 o                         
  -4   4   8        440.53        450.18         8.71 o                         
  -3   4   8          1.96          1.57         0.29 o                         
  -2   4   8        900.03        863.53        14.04 o                         
  -1   4   8        268.41        259.07         4.58 o                         
   0   4   8         31.63         38.60         0.97 o                         
   1   4   8         65.45         51.18         1.28 o                         
   2   4   8         57.25         73.38         1.75 o                         
   3   4   8          1.51          4.70         0.41 o                         
   4   4   8         88.97         93.47         3.09 o                         
   5   4   8         37.32         26.52         1.50 o                         
  -8   5   8         84.55         80.86         2.66 o                         
  -7   5   8        135.99        132.16         3.85 o                         
  -6   5   8         91.90        118.01         3.68 o                         
  -5   5   8        139.22        157.71         3.82 o                         
  -4   5   8         99.49        103.19         2.52 o                         
  -3   5   8        435.41        435.39         7.62 o                         
  -2   5   8        157.51        166.53         3.03 o                         
  -1   5   8         83.50         87.80         1.80 o                         
   0   5   8         48.32         44.07         1.04 o                         
   1   5   8          1.33         30.52         2.13 o                         
   2   5   8         24.36         19.51         0.88 o                         
   3   5   8        140.99        156.92         4.81 o                         
   4   5   8         26.49         28.27         1.33 o                         
   5   5   8         94.81         61.31         4.48 o                         
  -7   6   8         23.66         22.33         0.94 o                         
  -6   6   8          0.31          0.15         0.28 o                         
  -5   6   8          0.93          0.85         0.28 o                         
  -4   6   8          1.81          4.05         0.38 o                         
  -3   6   8         99.25        102.09         3.30 o                         
  -2   6   8        195.07        189.47         3.75 o                         
  -1   6   8          4.17          9.06         0.52 o                         
   0   6   8        217.80        223.46         5.23 o                         
   1   6   8         11.16         15.54         0.72 o                         
   2   6   8        413.60        445.60        10.99 o                         
   3   6   8         28.86         24.39         1.29 o                         
  -6   7   8         14.15         17.69         0.96 o                         
  -5   7   8          0.34          0.46         0.29 o                         
  -4   7   8         16.60         21.93         0.80 o                         
  -3   7   8         72.66         81.55         2.39 o                         
  -2   7   8        107.98        103.03         2.74 o                         
  -1   7   8        198.79        220.79         5.69 o                         
   0   7   8         64.87         76.01         2.01 o                         
   1   7   8        195.97        222.32         6.29 o                         
   2   7   8         34.95         35.96         1.35 o                         
   3   7   8        150.92        148.37         4.28 o                         
  -5   8   8          0.33         -0.03         0.25 o                         
  -4   8   8         51.10         28.04         1.18 o                         
  -3   8   8         67.42         48.33         1.84 o                         
  -2   8   8        121.38        116.27         4.38 o                         
  -1   8   8         24.57         15.76         1.31 o                         
   0   8   8          4.09          3.32         0.41 o                         
   1   8   8          0.12          0.58         0.27 o                         
  -9   0   9        298.05        344.46        12.06 o                         
  -7   0   9         49.12         32.31         1.49 o                         
  -5   0   9        289.39        329.86         7.62 o                         
  -3   0   9        107.72         93.38         2.70 o                         
  -1   0   9         31.09         30.26         1.42 o                         
   1   0   9        152.60        141.80         4.76 o                         
   3   0   9       2005.40       2189.31        56.04 o                         
   5   0   9        334.31        340.72        14.35 o                         
  -9   1   9         13.21         11.08         0.52 o                         
  -8   1   9        217.56        239.73         4.59 o                         
  -7   1   9         90.26         59.48         1.69 o                         
  -6   1   9          0.29          0.35         0.22 o                         
  -5   1   9        282.21        309.56         5.11 o                         
  -4   1   9        522.30        486.94         7.60 o                         
  -3   1   9         35.23         21.04         0.72 o                         
  -2   1   9        526.68        554.79         9.90 o                         
  -1   1   9        379.92        334.29         6.53 o                         
   0   1   9        109.81        101.41         2.26 o                         
   1   1   9        384.71        386.97         7.91 o                         
   2   1   9        145.13        170.15         4.58 o                         
   3   1   9         20.20         23.40         0.89 o                         
   4   1   9        409.18        422.20        12.39 o                         
   5   1   9         53.08         66.46         2.18 o                         
   6   1   9          9.20          6.16         0.82 o                         
  -9   2   9          0.53          0.21         0.22 o                         
  -8   2   9          6.26          3.72         0.36 o                         
  -7   2   9          1.91          6.94         0.42 o                         
  -6   2   9         73.18         83.22         1.78 o                         
  -5   2   9        265.88        248.32         4.37 o                         
  -4   2   9          1.52          1.37         0.26 o                         
  -3   2   9       1732.67       1738.04        25.70 o                         
  -2   2   9         17.02         12.53         0.55 o                         
  -1   2   9       1241.30       1298.89        19.27 o                         
   0   2   9          8.83         12.07         0.56 o                         
   1   2   9        126.80        117.97         2.33 o                         
   2   2   9          8.16         50.85         2.07 o                         
   3   2   9         48.18         56.41         1.49 o                         
   4   2   9          6.19          8.34         0.59 o                         
   5   2   9          9.80         12.48         0.69 o                         
  -9   3   9          4.22          0.87         0.21 o                         
  -8   3   9        116.01        118.93         3.96 o                         
  -7   3   9         92.25         82.54         1.84 o                         
  -6   3   9         59.09         65.52         1.56 o                         
  -5   3   9        245.05        293.11         5.13 o                         
  -4   3   9         86.91         92.74         1.98 o                         
  -3   3   9          0.59          0.19         0.26 o                         
  -2   3   9        642.83        656.96        10.43 o                         
  -1   3   9         33.78         26.20         0.84 o                         
   0   3   9        616.16        582.07         9.66 o                         
   1   3   9        671.00        677.75        12.70 o                         
   2   3   9         21.83         39.95         1.22 o                         
   3   3   9          4.36          5.35         0.51 o                         
   4   3   9         78.20         90.89         2.78 o                         
   5   3   9         16.32         12.46         0.98 o                         
  -8   4   9          8.56         11.96         0.63 o                         
  -7   4   9        381.02        363.48         8.00 o                         
  -6   4   9          4.71          6.27         0.52 o                         
  -5   4   9         13.77         19.64         0.78 o                         
  -4   4   9         37.22         37.01         1.21 o                         
  -3   4   9         18.35         21.18         0.77 o                         
  -2   4   9          0.06          0.15         0.26 o                         
  -1   4   9         63.53         52.47         1.32 o                         
   0   4   9          0.18          2.20         0.42 o                         
   1   4   9        216.17        225.70         4.41 o                         
   2   4   9         18.87         12.00         0.85 o                         
   3   4   9        439.06        483.46        11.94 o                         
   4   4   9          5.74          5.32         0.48 o                         
   5   4   9        163.20         95.35         4.64 o                         
  -8   5   9         56.76         47.34         2.16 o                         
  -7   5   9          8.57          4.14         0.40 o                         
  -6   5   9         65.85         78.85         2.70 o                         
  -5   5   9         55.44         63.25         1.68 o                         
  -4   5   9        100.81         96.03         3.14 o                         
  -3   5   9        111.84        112.02         2.32 o                         
  -2   5   9        103.61        112.16         2.31 o                         
  -1   5   9        181.30        191.01         3.52 o                         
   0   5   9         44.76         57.46         1.78 o                         
   1   5   9        192.03        192.26         4.19 o                         
   2   5   9        154.40        191.13         4.21 o                         
   3   5   9          7.12          8.42         0.55 o                         
   4   5   9        193.26        201.31         5.64 o                         
  -7   6   9          0.19          0.60         0.24 o                         
  -6   6   9         13.33         16.54         0.75 o                         
  -5   6   9         25.68         23.97         0.87 o                         
  -4   6   9          0.08         -0.08         0.26 o                         
  -3   6   9        863.48        886.99        17.25 o                         
  -2   6   9          0.67          0.71         0.28 o                         
  -1   6   9        202.39        214.11         4.42 o                         
   0   6   9         24.73         29.05         1.10 o                         
   1   6   9         25.48         25.40         0.99 o                         
   2   6   9         18.44         19.33         0.79 o                         
   3   6   9         23.01         20.23         0.92 o                         
  -6   7   9          9.17          8.74         0.72 o                         
  -5   7   9         61.29         60.99         2.67 o                         
  -4   7   9        188.78        201.10         6.85 o                         
  -3   7   9         50.88         47.63         1.70 o                         
  -2   7   9        223.07        167.04         7.74 o                         
  -1   7   9         38.66         34.85         2.10 o                         
   0   7   9         23.81         23.56         1.01 o                         
   1   7   9         80.33         66.03         2.43 o                         
   2   7   9         13.58         26.40         1.27 o                         
  -4   8   9         19.97         16.03         1.32 o                         
  -3   8   9          1.35          0.21         0.27 o                         
  -2   8   9          1.48          1.57         0.37 o                         
  -1   8   9          8.30          4.73         0.52 o                         
   0   8   9         28.93         25.54         1.33 o                         
  -8   0  10          9.78          0.75         0.32 o                         
  -6   0  10        150.00        132.15         3.44 o                         
  -4   0  10        251.90        227.41         5.89 o                         
  -2   0  10       1066.06       1206.54        31.07 o                         
   0   0  10        300.97        279.11         8.98 o                         
   2   0  10       1236.16       1315.63        34.02 o                         
   4   0  10         27.68         33.74         1.72 o                         
  -9   1  10         37.84         33.20         1.44 o                         
  -8   1  10         72.04         75.18         2.02 o                         
  -7   1  10         30.59         38.77         0.99 o                         
  -6   1  10         19.13          7.24         0.44 o                         
  -5   1  10        139.37        136.06         2.53 o                         
  -4   1  10        446.69        455.56         7.59 o                         
  -3   1  10        510.54        570.20        11.28 o                         
  -2   1  10        337.51        347.10         6.78 o                         
  -1   1  10        158.87        156.27         3.30 o                         
   0   1  10          0.32          0.40         0.29 o                         
   1   1  10        150.70        199.76         4.39 o                         
   2   1  10        119.36        133.41         3.09 o                         
   3   1  10        210.22        224.44         4.86 o                         
   4   1  10         63.72         78.14         2.33 o                         
   5   1  10         33.77         27.95         1.34 o                         
  -9   2  10          1.44          0.65         0.19 o                         
  -8   2  10        141.35        206.67         4.74 o                         
  -7   2  10         11.21         12.84         0.64 o                         
  -6   2  10        515.00        493.64         8.98 o                         
  -5   2  10          3.54          2.18         0.28 o                         
  -4   2  10        669.73        720.77        12.79 o                         
  -3   2  10         28.36         28.97         0.84 o                         
  -2   2  10         92.05         80.58         1.82 o                         
  -1   2  10          4.58          6.38         0.42 o                         
   0   2  10         51.43         59.30         1.44 o                         
   1   2  10         86.55        106.83         2.36 o                         
   2   2  10         89.88        100.87         2.29 o                         
   3   2  10          5.27          7.91         0.53 o                         
   4   2  10        120.06        128.06         5.90 o                         
   5   2  10          0.06         -0.01         0.25 o                         
  -8   3  10         76.64         88.30         3.13 o                         
  -7   3  10        172.59        178.73         3.92 o                         
  -6   3  10          6.31          7.52         0.45 o                         
  -5   3  10         80.10         82.12         2.18 o                         
  -4   3  10         15.98         18.31         0.74 o                         
  -3   3  10        126.94        119.70         2.32 o                         
  -2   3  10        516.92        489.44         7.95 o                         
  -1   3  10        122.74        147.56         3.24 o                         
   0   3  10         13.75         11.81         0.54 o                         
   1   3  10        155.87        180.13         4.03 o                         
   2   3  10         43.89         49.15         1.51 o                         
   3   3  10        100.65        121.26         3.23 o                         
   4   3  10         98.59        105.09         3.32 o                         
  -8   4  10          2.92          0.05         0.19 o                         
  -7   4  10          2.44          2.65         0.33 o                         
  -6   4  10          1.66          0.16         0.27 o                         
  -5   4  10          5.07          4.42         0.44 o                         
  -4   4  10          1.56          0.89         0.31 o                         
  -3   4  10         28.75         34.79         0.98 o                         
  -2   4  10        464.86        494.47         9.04 o                         
  -1   4  10         24.97         20.79         0.78 o                         
   0   4  10        535.21        572.70        11.45 o                         
   1   4  10          9.35         14.00         0.72 o                         
   2   4  10        395.58        422.03        11.51 o                         
   3   4  10         28.50         27.22         1.23 o                         
   4   4  10          1.34          1.33         0.39 o                         
  -7   5  10          3.82          3.08         0.37 o                         
  -6   5  10          0.15          0.85         0.34 o                         
  -5   5  10          3.67          4.79         0.43 o                         
  -4   5  10        145.52        153.81         4.29 o                         
  -3   5  10        522.08        562.82        10.64 o                         
  -2   5  10         61.10         70.95         1.79 o                         
  -1   5  10        158.60        156.30         5.01 o                         
   0   5  10         16.91         18.17         0.82 o                         
   1   5  10         60.27         67.82         2.04 o                         
   2   5  10         55.97         54.09         2.08 o                         
   3   5  10        108.81        140.10         4.24 o                         
  -6   6  10        154.97        156.54         5.21 o                         
  -5   6  10         11.40          6.97         0.69 o                         
  -4   6  10        222.72        262.01         6.81 o                         
  -3   6  10         38.20         43.18         1.64 o                         
  -2   6  10         70.07         65.41         2.06 o                         
  -1   6  10          0.05          1.63         0.38 o                         
   0   6  10         66.77         60.46         1.87 o                         
   1   6  10         19.62         14.61         0.79 o                         
   2   6  10         16.39         14.00         0.75 o                         
  -5   7  10         58.62         58.50         4.54 o                         
  -4   7  10         22.16         20.37         1.34 o                         
  -3   7  10        127.90        108.70         3.88 o                         
  -2   7  10         20.18         10.24         1.06 o                         
  -1   7  10          3.80          2.13         0.47 o                         
   0   7  10          0.63          0.85         0.35 o                         
   1   7  10          1.57         11.69         0.84 o                         
  -9   0  11          0.72          0.86         0.29 o                         
  -7   0  11          1.77          7.27         0.69 o                         
  -5   0  11        480.74        504.02        12.43 o                         
  -3   0  11       1609.88       1784.36        45.71 o                         
  -1   0  11        127.64        109.60         3.55 o                         
   1   0  11         36.75         30.74         1.37 o                         
   3   0  11         39.97         28.62         1.38 o                         
  -9   1  11          9.51          1.66         0.22 o                         
  -8   1  11         70.61         84.99         2.40 o                         
  -7   1  11         91.30        127.06         2.85 o                         
  -6   1  11          8.17          9.83         0.50 o                         
  -5   1  11         49.50         34.50         0.98 o                         
  -4   1  11        513.29        571.61         9.82 o                         
  -3   1  11          1.51          0.18         0.24 o                         
  -2   1  11        150.94        161.11         3.15 o                         
  -1   1  11        317.69        371.55         6.31 o                         
   0   1  11         49.84         64.24         1.59 o                         
   1   1  11         91.48        103.73         2.33 o                         
   2   1  11        183.51        188.64         5.34 o                         
   3   1  11         16.05         22.14         0.86 o                         
   4   1  11         45.47         34.72         1.92 o                         
  -8   2  11         22.68         22.00         0.91 o                         
  -7   2  11         81.21        107.51         2.95 o                         
  -6   2  11          7.59          8.78         0.52 o                         
  -5   2  11         12.26         13.88         0.58 o                         
  -4   2  11          3.90          3.44         0.37 o                         
  -3   2  11          2.62          4.33         0.40 o                         
  -2   2  11          6.28          9.52         0.54 o                         
  -1   2  11         38.82         38.07         1.12 o                         
   0   2  11          1.07          5.71         0.58 o                         
   1   2  11        821.97        921.46        19.49 o                         
   2   2  11         29.16         31.23         1.19 o                         
   3   2  11        371.34        363.21        17.18 o                         
   4   2  11          9.22          8.96         0.57 o                         
  -8   3  11         54.32         47.51         1.55 o                         
  -7   3  11         45.84         61.44         1.55 o                         
  -6   3  11        105.08        104.78         2.38 o                         
  -5   3  11         83.18         72.21         1.87 o                         
  -4   3  11         41.05         39.85         1.38 o                         
  -3   3  11         63.19         51.81         1.48 o                         
  -2   3  11          6.37         13.96         1.24 o                         
  -1   3  11        222.89        260.40         5.35 o                         
   0   3  11        339.83        360.60         8.06 o                         
   1   3  11         51.28         63.71         2.04 o                         
   2   3  11        251.65        286.97        12.33 o                         
   3   3  11          7.43          8.14         0.66 o                         
   4   3  11          3.68          2.13         0.48 o                         
  -7   4  11         13.12         11.74         0.57 o                         
  -6   4  11         17.53         21.72         0.83 o                         
  -5   4  11        450.32        433.21        10.75 o                         
  -4   4  11          7.96          9.17         0.56 o                         
  -3   4  11        293.56        324.48         5.43 o                         
  -2   4  11          0.77          0.07         0.26 o                         
  -1   4  11        138.01        130.93         2.93 o                         
   0   4  11        101.92         93.79         2.35 o                         
   1   4  11         30.15         37.70         1.63 o                         
   2   4  11          4.00          5.93         0.51 o                         
   3   4  11          1.24          1.19         0.35 o                         
  -7   5  11         49.61         35.25         1.62 o                         
  -6   5  11         56.37         66.81         3.21 o                         
  -5   5  11        102.78         96.98         3.69 o                         
  -4   5  11        223.09        197.23         8.70 o                         
  -3   5  11          3.60          0.88         0.27 o                         
  -2   5  11        151.94        160.95         3.31 o                         
  -1   5  11        211.39        209.39         4.55 o                         
   0   5  11         29.91         31.98         1.57 o                         
   1   5  11         10.29         11.47         0.71 o                         
   2   5  11         19.56         18.20         1.44 o                         
  -6   6  11          6.35          2.69         0.42 o                         
  -5   6  11         12.42         10.48         1.11 o                         
  -4   6  11         26.59         23.84         1.37 o                         
  -3   6  11          5.16          4.19         0.42 o                         
  -2   6  11         40.84         33.02         3.00 o                         
  -1   6  11          0.02         -0.01         0.32 o                         
   0   6  11         19.80         24.93         1.51 o                         
   1   6  11        146.56        135.12         6.38 o                         
  -4   7  11         22.85         18.80         1.23 o                         
  -3   7  11         13.00          9.56         0.93 o                         
  -2   7  11         20.45         14.55         0.97 o                         
  -1   7  11         38.05         28.48         1.64 o                         
  -8   0  12        169.09        120.23         4.53 o                         
  -6   0  12        222.13        241.48         8.90 o                         
  -4   0  12        142.69        118.66         3.75 o                         
  -2   0  12          0.79          0.38         0.32 o                         
   0   0  12         37.21         49.89         1.83 o                         
   2   0  12        184.77        194.84         6.27 o                         
  -8   1  12         21.73          8.06         0.55 o                         
  -7   1  12         64.08         63.83         1.71 o                         
  -6   1  12         89.64        106.55         2.30 o                         
  -5   1  12        121.06        143.27         2.98 o                         
  -4   1  12        136.95        129.42         2.94 o                         
  -3   1  12        115.66        144.46         2.84 o                         
  -2   1  12         38.00         48.31         1.47 o                         
  -1   1  12         74.14         81.43         1.85 o                         
   0   1  12         55.06         77.73         1.97 o                         
   1   1  12        126.17        150.22         3.25 o                         
   2   1  12        110.93        112.69         3.42 o                         
   3   1  12         79.65         54.70         2.13 o                         
  -8   2  12          6.03          0.38         0.20 o                         
  -7   2  12          2.01          2.42         0.32 o                         
  -6   2  12          1.42          0.33         0.26 o                         
  -5   2  12         17.57         18.86         0.66 o                         
  -4   2  12        132.09        184.29         3.84 o                         
  -3   2  12          5.32          6.66         0.56 o                         
  -2   2  12        394.00        371.56         9.49 o                         
  -1   2  12          0.27          0.13         0.24 o                         
   0   2  12        657.86        727.62        16.23 o                         
   1   2  12          4.20          3.00         0.42 o                         
   2   2  12        140.44        150.57         5.16 o                         
   3   2  12          0.01          0.08         0.25 o                         
  -7   3  12         51.37         45.72         1.83 o                         
  -6   3  12          7.37         10.82         0.66 o                         
  -5   3  12        105.14        103.30         3.55 o                         
  -4   3  12        346.60        356.77         7.70 o                         
  -3   3  12         53.32         51.24         1.60 o                         
  -2   3  12          9.17         12.10         0.66 o                         
  -1   3  12        109.88        136.26         3.14 o                         
   0   3  12         11.11         12.40         0.70 o                         
   1   3  12        238.67        260.91         7.30 o                         
   2   3  12        139.27        151.30         7.20 o                         
   3   3  12          0.64          0.53         0.26 o                         
  -7   4  12         11.40          6.70         0.43 o                         
  -6   4  12        284.61        194.48         7.08 o                         
  -5   4  12          7.30          5.93         0.49 o                         
  -4   4  12         58.11         54.64         1.48 o                         
  -3   4  12          3.71          4.13         0.40 o                         
  -2   4  12         22.56         20.00         0.73 o                         
  -1   4  12         26.13         26.95         1.29 o                         
   0   4  12          0.99          0.52         0.34 o                         
   1   4  12          0.35          0.28         0.29 o                         
   2   4  12        106.07         98.52         6.13 o                         
  -6   5  12          3.88          3.62         0.39 o                         
  -5   5  12         33.18         29.66         1.71 o                         
  -4   5  12         30.31         21.57         0.90 o                         
  -3   5  12         40.29         40.20         1.35 o                         
  -2   5  12         57.90         38.79         1.70 o                         
  -1   5  12         14.98         30.91         1.25 o                         
   0   5  12         32.96         23.36         1.52 o                         
   1   5  12         78.54         93.82         4.11 o                         
  -4   6  12         64.39         62.02         3.46 o                         
  -3   6  12          1.03          1.20         0.33 o                         
  -2   6  12        176.49         82.95         5.14 o                         
  -1   6  12          2.48          1.49         0.32 o                         
   0   6  12        122.28        106.60         7.58 o                         
  -7   0  13         10.01          5.91         0.67 o                         
  -5   0  13         22.58         36.70         2.31 o                         
  -3   0  13          2.79          3.00         0.54 o                         
  -1   0  13        432.03        441.15        12.23 o                         
   1   0  13        168.45        185.96         7.35 o                         
  -7   1  13         26.03         13.43         0.81 o                         
  -6   1  13         23.33         25.76         0.87 o                         
  -5   1  13         35.16         61.66         1.66 o                         
  -4   1  13         67.93         92.60         1.99 o                         
  -3   1  13        155.60        200.77         3.62 o                         
  -2   1  13        134.21        172.08         3.18 o                         
  -1   1  13        135.85        146.19         3.05 o                         
   0   1  13        116.38        135.42         4.12 o                         
   1   1  13          0.81          0.93         0.24 o                         
   2   1  13         32.93         31.85         1.00 o                         
  -7   2  13         86.56         79.41         2.90 o                         
  -6   2  13          0.12          0.18         0.23 o                         
  -5   2  13        400.98        482.06         9.67 o                         
  -4   2  13          0.12          0.66         0.28 o                         
  -3   2  13        114.83        101.43         2.31 o                         
  -2   2  13         11.72         10.03         0.52 o                         
  -1   2  13         45.86         61.01         1.45 o                         
   0   2  13          6.47          7.74         0.51 o                         
   1   2  13          0.47          0.29         0.23 o                         
   2   2  13         12.18          8.53         0.61 o                         
  -7   3  13        109.29         80.97         4.15 o                         
  -6   3  13        184.92        165.07         5.57 o                         
  -5   3  13          5.45          1.21         0.31 o                         
  -4   3  13         63.86         61.30         1.82 o                         
  -3   3  13         27.91         37.46         1.14 o                         
  -2   3  13          3.80         10.06         0.63 o                         
  -1   3  13         81.01         72.47         3.54 o                         
   0   3  13        109.97        118.70         3.43 o                         
   1   3  13          0.04          0.39         0.27 o                         
   2   3  13         34.77         17.64         0.95 o                         
  -6   4  13         13.06          7.77         0.78 o                         
  -5   4  13          9.86          7.19         0.61 o                         
  -4   4  13          1.94          3.30         0.36 o                         
  -3   4  13         20.55         17.55         0.67 o                         
  -2   4  13         50.65         55.56         2.01 o                         
  -1   4  13        151.73        135.41         5.71 o                         
   0   4  13          1.15          1.32         0.34 o                         
   1   4  13        314.50        244.65        24.95 o                         
  -5   5  13          0.01          0.47         0.20 o                         
  -4   5  13          1.24          8.22         0.65 o                         
  -3   5  13         70.73         41.86         1.72 o                         
  -2   5  13         46.57         47.04         2.20 o                         
  -1   5  13         21.40         17.62         0.93 o                         
   0   5  13        164.41        117.93         5.36 o                         
  -6   0  14          6.66         15.15         0.94 o                         
  -4   0  14        153.38        139.97         3.86 o                         
  -2   0  14        472.56        538.01        16.83 o                         
   0   0  14        150.29        149.69         4.49 o                         
  -6   1  14         66.26         53.01         2.16 o                         
  -5   1  14         19.75         24.46         0.97 o                         
  -4   1  14         38.35         49.70         1.30 o                         
  -3   1  14         68.34         87.88         3.35 o                         
  -2   1  14          0.09          2.83         0.31 o                         
  -1   1  14        175.75        217.33         4.97 o                         
   0   1  14         87.69         82.05         2.71 o                         
   1   1  14          4.92          1.64         0.30 o                         
  -6   2  14         96.83         66.37         2.68 o                         
  -5   2  14          3.61          1.41         0.30 o                         
  -4   2  14          0.34         -0.16         0.23 o                         
  -3   2  14          9.10          8.67         0.59 o                         
  -2   2  14         27.20         25.41         1.25 o                         
  -1   2  14          4.76          6.08         0.49 o                         
   0   2  14         50.38         34.18         3.15 o                         
   1   2  14          0.24          0.05         0.20 o                         
  -6   3  14         26.55         14.66         1.15 o                         
  -5   3  14         37.36         34.60         1.63 o                         
  -4   3  14         67.91         72.72         3.43 o                         
  -3   3  14          5.08          3.38         0.35 o                         
  -2   3  14          9.01          8.79         0.73 o                         
  -1   3  14         41.59         48.32         1.63 o                         
   0   3  14         93.01         61.92         2.41 o                         
  -4   4  14         87.87         42.61         1.71 o                         
  -3   4  14          4.71          2.82         0.31 o                         
  -2   4  14        220.81        135.02        14.16 o                         
  -1   4  14          0.82          0.83         0.31 o                         
  -5   0  15         90.55         73.69         2.71 o                         
  -3   0  15         66.35         91.06         4.75 o                         
  -1   0  15         14.05          6.75         0.61 o                         
  -5   1  15         33.99         27.61         1.57 o                         
  -4   1  15         18.80         17.86         0.90 o                         
  -3   1  15         79.61         71.03         2.60 o                         
  -2   1  15         94.13         87.22         4.03 o                         
  -1   1  15          8.31         11.00         0.73 o                         
  -4   2  15         26.92         16.07         1.03 o                         
  -3   2  15         23.01         12.76         0.66 o                         
  -2   2  15          5.57          6.77         0.54 o                         
  -1   2  15        181.18        159.27         5.43 o                         
                                                                                
